# Supplementary material for: Comprehensive essentiality analysis of the Mycobacterium kansasii genome by saturation transposon mutagenesis and deep sequencing
Source: mBio. 2023 Jun 23;14(4):e00573-23. doi: 10.1128/mbio.00573-23 (PMC10470612; doi:10.1128/mbio.00573-23)
Supplement: Dataset S1 — List of essentiality calls based on the motif-dependent Hidden Markov Model of essentiality for all TA sites and annotated genes in the M. kansasii ATCC 12478 chromosome. [file mbio.00573-23-s0002.xlsx]

## Sheet:  TA site essentiality data
List of essentiality calls based on the motif-dependent Hidden Markov Model of essentiality for all TA sites in the M. kansasii ATCC 12478 chromosome. State call key: ES, essential; GD, growth-defect; NE, nonessential; GA, growth-advantage.
TA site coordinate	Matches nonpermissive motif	Number of datasets with insertions	Sum of normalized read counts	Mean normalized read count among replicates with insertions	Annotated locs tag (gene name)	TA site state call
4	YES	0	0	0		NE
23		0	0	0		NE
72		1	49.5	49.5	MKAN_RS00010 (MKAN_RS00010)	NE
108		8	345.4	43.175	MKAN_RS00010 (MKAN_RS00010)	NE
195		5	124.3	24.86	MKAN_RS00010 (MKAN_RS00010)	NE
336		1	1.2	1.2	MKAN_RS00015 (MKAN_RS00015)	NE
367		6	581.4	96.9	MKAN_RS00015 (MKAN_RS00015)	NE
468		2	124.1	62.05	MKAN_RS00015 (MKAN_RS00015)	NE
667		2	104.9	52.45	MKAN_RS00015 (MKAN_RS00015)	NE
825		7	193.8	27.6857	MKAN_RS00015 (MKAN_RS00015)	NE
937		6	303.7	50.6167	MKAN_RS00015 (MKAN_RS00015)	NE
1037		2	216	108	MKAN_RS00015 (MKAN_RS00015)	NE
1080		4	225.7	56.425	MKAN_RS00015 (MKAN_RS00015)	NE
1153		10	1233.4	123.34	MKAN_RS00015 (MKAN_RS00015)	NE
1239		6	374.7	62.45	MKAN_RS00015 (MKAN_RS00015)	NE
1337		8	525.3	65.6625	MKAN_RS00020 (MKAN_RS00020)	NE
1339		12	2068.7	172.392	MKAN_RS00020 (MKAN_RS00020)	NE
1410		7	421.7	60.2429	MKAN_RS00020 (MKAN_RS00020)	NE
1534		12	1749.9	145.825	MKAN_RS00020 (MKAN_RS00020)	NE
1536		12	2455.3	204.608	MKAN_RS00020 (MKAN_RS00020)	NE
1538		11	3010.2	273.655	MKAN_RS00020 (MKAN_RS00020)	NE
1559		7	463.7	66.2429	MKAN_RS00020 (MKAN_RS00020)	NE
1608	YES	0	0	0	MKAN_RS00020 (MKAN_RS00020)	NE
1692		11	1276.1	116.009	MKAN_RS00020 (MKAN_RS00020)	NE
1697		0	0	0	MKAN_RS00020 (MKAN_RS00020)	NE
1763		1	57.9	57.9	MKAN_RS00020 (MKAN_RS00020)	NE
1815		6	602.1	100.35	MKAN_RS00020 (MKAN_RS00020)	NE
2004		4	306.5	76.625	MKAN_RS00020 (MKAN_RS00020)	NE
2096		0	0	0	MKAN_RS00020 (MKAN_RS00020)	NE
2177		6	346.5	57.75	MKAN_RS00020 (MKAN_RS00020)	NE
2255		5	312.4	62.48		NE
2390		1	13.3	13.3	MKAN_RS00025 (MKAN_RS00025)	NE
2413		9	757.9	84.2111	MKAN_RS00025 (MKAN_RS00025)	NE
2415		7	504.2	72.0286	MKAN_RS00025 (MKAN_RS00025)	NE
2475		9	947.7	105.3	MKAN_RS00025 (MKAN_RS00025)	NE
2510		3	272.3	90.7667	MKAN_RS00025 (MKAN_RS00025)	NE
2562		9	1023.4	113.711	MKAN_RS00025 (MKAN_RS00025)	NE
2659		2	130	65	MKAN_RS00025 (MKAN_RS00025)	NE
2664		9	995.5	110.611	MKAN_RS00025 (MKAN_RS00025)	NE
2694		2	171.1	85.55	MKAN_RS00025 (MKAN_RS00025)	NE
2767	YES	0	0	0	MKAN_RS00025 (MKAN_RS00025)	NE
2840		10	1550.9	155.09	MKAN_RS00025 (MKAN_RS00025)	NE
2885	YES	0	0	0	MKAN_RS00025 (MKAN_RS00025)	NE
2947	YES	1	113.1	113.1	MKAN_RS00025 (MKAN_RS00025)	NE
3069		0	0	0	MKAN_RS00025 (MKAN_RS00025)	NE
3085	YES	0	0	0	MKAN_RS00025 (MKAN_RS00025)	NE
3197	YES	0	0	0	MKAN_RS00025 (MKAN_RS00025)	NE
3209	YES	0	0	0	MKAN_RS00025 (MKAN_RS00025)	NE
3389		5	533.1	106.62		NE
3404	YES	2	295.1	147.55		NE
3417		0	0	0		NE
3422		0	0	0		NE
3426		3	64.5	21.5		NE
3431		4	171	42.75		NE
3435		1	1.2	1.2		NE
3440		2	277.8	138.9		NE
3450		2	15.2	7.6		NE
3527		11	1782.9	162.082	MKAN_RS00030 (MKAN_RS00030)	NE
3531		11	1621.8	147.436	MKAN_RS00030 (MKAN_RS00030)	NE
3826	YES	1	187.4	187.4	MKAN_RS00030 (MKAN_RS00030)	NE
3923		12	2735.7	227.975	MKAN_RS00030 (MKAN_RS00030)	NE
3947		11	1816.9	165.173	MKAN_RS00030 (MKAN_RS00030)	NE
4008		12	1989.3	165.775	MKAN_RS00030 (MKAN_RS00030)	NE
4101		12	2953.2	246.1	MKAN_RS00030 (MKAN_RS00030)	NE
4156	YES	0	0	0	MKAN_RS00030 (MKAN_RS00030)	NE
4214		7	893.4	127.629	MKAN_RS00030 (MKAN_RS00030)	NE
4254		12	2837.3	236.442	MKAN_RS00030 (MKAN_RS00030)	NE
4505		12	2002.6	166.883	MKAN_RS00030 (MKAN_RS00030)	NE
4541		0	0	0	MKAN_RS00030 (MKAN_RS00030)	NE
4694		8	1052.8	131.6	MKAN_RS00030 (MKAN_RS00030)	NE
4708	YES	0	0	0	MKAN_RS00035 (MKAN_RS00035)	NE
4715		7	643.1	91.8714	MKAN_RS00035 (MKAN_RS00035)	NE
4754		5	448.7	89.74	MKAN_RS00035 (MKAN_RS00035)	NE
4828		12	2588.1	215.675	MKAN_RS00035 (MKAN_RS00035)	NE
4963		9	667.2	74.1333	MKAN_RS00035 (MKAN_RS00035)	NE
4996		1	27.6	27.6	MKAN_RS00035 (MKAN_RS00035)	NE
5036	YES	0	0	0	MKAN_RS00035 (MKAN_RS00035)	NE
5042		2	229.7	114.85	MKAN_RS00035 (MKAN_RS00035)	NE
5064		1	83.8	83.8	MKAN_RS00035 (MKAN_RS00035)	NE
5104		4	258.7	64.675		NE
5113		1	25.5	25.5		NE
5123		1	15.3	15.3		NE
5135		1	1	1		NE
5137		0	0	0		NE
5165		0	0	0		NE
5177		0	0	0		NE
5180		0	0	0		NE
5188		10	1333.2	133.32		NE
5247		4	215.6	53.9	MKAN_RS00040 (MKAN_RS00040)	NE
5332	YES	2	242.3	121.15	MKAN_RS00040 (MKAN_RS00040)	NE
5397		7	212.8	30.4	MKAN_RS00040 (MKAN_RS00040)	NE
5512		12	5470.6	455.883		NE
5525		12	3787.5	315.625	MKAN_RS00045 (MKAN_RS00045)	NE
5673		12	7904.6	658.717	MKAN_RS00045 (MKAN_RS00045)	NE
5741	YES	1	36.5	36.5	MKAN_RS00045 (MKAN_RS00045)	NE
5764		11	1745.7	158.7	MKAN_RS00045 (MKAN_RS00045)	NE
5837	YES	5	155.1	31.02	MKAN_RS00045 (MKAN_RS00045)	NE
5876		6	374.2	62.3667	MKAN_RS00045 (MKAN_RS00045)	NE
5885		4	444.5	111.125	MKAN_RS00045 (MKAN_RS00045)	NE
5946		9	1410.1	156.678	MKAN_RS00045 (MKAN_RS00045)	NE
5953	YES	6	501.2	83.5333		NE
5979		10	1949.7	194.97		NE
5994	YES	0	0	0		NE
6083		12	3404.7	283.725	MKAN_RS00050 (MKAN_RS00050)	NE
6139		8	1282.7	160.338	MKAN_RS00050 (MKAN_RS00050)	NE
6302		12	3235.2	269.6	MKAN_RS00050 (MKAN_RS00050)	NE
6317		10	2140.6	214.06	MKAN_RS00050 (MKAN_RS00050)	NE
6356		12	3808.3	317.358	MKAN_RS00050 (MKAN_RS00050)	NE
6378		7	767.8	109.686		NE
6457		12	3056.9	254.742		NE
6463		5	210.8	42.16		NE
6472		10	1562	156.2		NE
6498	YES	5	261.8	52.36		NE
6573		12	5563.9	463.658	MKAN_RS00055 (MKAN_RS00055)	NE
6750		11	1756.8	159.709	MKAN_RS00055 (MKAN_RS00055)	NE
6825		12	2864.3	238.692	MKAN_RS00055 (MKAN_RS00055)	NE
6868		12	835.8	69.65	MKAN_RS00055 (MKAN_RS00055)	NE
6952		8	966.1	120.762	MKAN_RS00055 (MKAN_RS00055)	NE
7063		11	1723.5	156.682	MKAN_RS00055 (MKAN_RS00055)	NE
7275		12	1528.1	127.342	MKAN_RS00055 (MKAN_RS00055)	NE
7298	YES	0	0	0	MKAN_RS00055 (MKAN_RS00055)	NE
7482		7	130.8	18.6857	MKAN_RS00055 (MKAN_RS00055)	NE
7524		12	1000.7	83.3917	MKAN_RS00055 (MKAN_RS00055)	NE
7913		6	156.9	26.15	MKAN_RS00055 (MKAN_RS00055)	NE
7995		9	321.7	35.7444	MKAN_RS00055 (MKAN_RS00055)	NE
8024	YES	0	0	0	MKAN_RS00055 (MKAN_RS00055)	NE
8058		11	1288.9	117.173	MKAN_RS00055 (MKAN_RS00055)	NE
8291	YES	0	0	0	MKAN_RS00055 (MKAN_RS00055)	NE
8324	YES	0	0	0	MKAN_RS00055 (MKAN_RS00055)	NE
8451		12	2161	180.083	MKAN_RS00055 (MKAN_RS00055)	NE
8471		12	2334.2	194.517		NE
8499		8	826.1	103.263		NE
8583		8	603	75.375	MKAN_RS00060 (MKAN_RS00060)	NE
8725		6	290.8	48.4667	MKAN_RS00060 (MKAN_RS00060)	NE
8827		10	813.4	81.34	MKAN_RS00060 (MKAN_RS00060)	NE
8835		4	203.9	50.975	MKAN_RS00060 (MKAN_RS00060)	NE
8869		11	2510.9	228.264	MKAN_RS00060 (MKAN_RS00060)	NE
8997		1	49.8	49.8	MKAN_RS00060 (MKAN_RS00060)	NE
9050		12	3190.5	265.875	MKAN_RS00060 (MKAN_RS00060)	NE
9064		12	9055.1	754.592	MKAN_RS00060 (MKAN_RS00060)	NE
9126		12	7894	657.833	MKAN_RS00060 (MKAN_RS00060)	NE
9363		12	1619.4	134.95	MKAN_RS00060 (MKAN_RS00060)	NE
9387		11	1686.1	153.282	MKAN_RS00060 (MKAN_RS00060)	NE
9480		11	1377.1	125.191	MKAN_RS00060 (MKAN_RS00060)	NE
9525		11	1884.6	171.327	MKAN_RS00060 (MKAN_RS00060)	NE
9630		12	2717.6	226.467	MKAN_RS00060 (MKAN_RS00060)	NE
9681		12	3640.9	303.408	MKAN_RS00060 (MKAN_RS00060)	NE
9723		12	1202	100.167	MKAN_RS00060 (MKAN_RS00060)	NE
9750		11	1578.4	143.491	MKAN_RS00060 (MKAN_RS00060)	NE
9770		2	244.9	122.45		NE
9795		11	2780.5	252.773		NE
9922		9	1010.9	112.322	MKAN_RS00065 (MKAN_RS00065)	NE
9973		11	1386.8	126.073	MKAN_RS00065 (MKAN_RS00065)	NE
9982	YES	0	0	0	MKAN_RS00065 (MKAN_RS00065)	NE
10124		4	189.2	47.3	MKAN_RS00065 (MKAN_RS00065)	NE
10267		3	177.3	59.1	MKAN_RS00065 (MKAN_RS00065)	NE
10490		10	923.2	92.32	MKAN_RS00065 (MKAN_RS00065)	NE
10529		9	762.5	84.7222	MKAN_RS00065 (MKAN_RS00065)	NE
10606		11	1418.9	128.991	MKAN_RS00065 (MKAN_RS00065)	NE
10654		12	5898.4	491.533	MKAN_RS00065 (MKAN_RS00065)	NE
10732		12	4616.2	384.683	MKAN_RS00065 (MKAN_RS00065)	NE
10735		12	3306.4	275.533	MKAN_RS00065 (MKAN_RS00065)	NE
10852	YES	1	280.4	280.4	MKAN_RS00065 (MKAN_RS00065)	NE
10903		8	525.2	65.65	MKAN_RS00065 (MKAN_RS00065)	NE
10920		12	3957.3	329.775	MKAN_RS00065 (MKAN_RS00065)	NE
10939		7	695.2	99.3143	MKAN_RS00065 (MKAN_RS00065)	NE
11463		12	3236.2	269.683	MKAN_RS00070 (MKAN_RS00070)	NE
11576		5	383.4	76.68	MKAN_RS00070 (MKAN_RS00070)	NE
11640		1	18.4	18.4	MKAN_RS00070 (MKAN_RS00070)	NE
11648		4	94.9	23.725	MKAN_RS00070 (MKAN_RS00070)	NE
11727		4	230.8	57.7	MKAN_RS00070 (MKAN_RS00070)	NE
11859		6	594.8	99.1333	MKAN_RS00070 (MKAN_RS00070)	NE
11898		4	333.1	83.275	MKAN_RS00070 (MKAN_RS00070)	NE
12051		12	4115.4	342.95	MKAN_RS00070 (MKAN_RS00070)	NE
12069		9	1451.6	161.289	MKAN_RS00070 (MKAN_RS00070)	NE
12093		10	1107.3	110.73	MKAN_RS00070 (MKAN_RS00070)	NE
12126		11	1940.3	176.391	MKAN_RS00070 (MKAN_RS00070)	NE
12149		1	21	21	MKAN_RS00070 (MKAN_RS00070)	NE
12159		8	1490.3	186.287	MKAN_RS00070 (MKAN_RS00070)	NE
12189	YES	1	24.4	24.4	MKAN_RS00070 (MKAN_RS00070)	NE
12203		8	688.1	86.0125	MKAN_RS00070 (MKAN_RS00070)	NE
12258		10	1196.8	119.68	MKAN_RS00070 (MKAN_RS00070)	NE
12309		9	749.8	83.3111		NE
12340		11	2553.2	232.109		NE
12365		12	1301.9	108.492		NE
12386		9	1097.1	121.9		NE
12419		5	654.6	130.92	MKAN_RS00075 (MKAN_RS00075)	NE
12538		10	1855.7	185.57	MKAN_RS00075 (MKAN_RS00075)	NE
12597		10	734.8	73.48	MKAN_RS00075 (MKAN_RS00075)	NE
12621		12	1383.5	115.292	MKAN_RS00075 (MKAN_RS00075)	NE
12695		9	903.4	100.378	MKAN_RS00075 (MKAN_RS00075)	NE
12835		2	229.2	114.6	MKAN_RS00075 (MKAN_RS00075)	NE
12858		12	3696.2	308.017	MKAN_RS00075 (MKAN_RS00075)	NE
12892		7	996.6	142.371	MKAN_RS00075 (MKAN_RS00075)	NE
12918	YES	1	26	26	MKAN_RS00075 (MKAN_RS00075)	NE
12936		9	1113.1	123.678	MKAN_RS00075 (MKAN_RS00075)	NE
12938		9	644.4	71.6	MKAN_RS00075 (MKAN_RS00075)	NE
12953		11	1184.7	107.7	MKAN_RS00075 (MKAN_RS00075)	NE
12985		6	430.8	71.8	MKAN_RS00075 (MKAN_RS00075)	NE
12999		11	2705.7	245.973	MKAN_RS00075 (MKAN_RS00075)	NE
13007		3	181.4	60.4667	MKAN_RS00075 (MKAN_RS00075)	NE
13062		3	177.4	59.1333	MKAN_RS00075 (MKAN_RS00075)	NE
13231		1	26.4	26.4	MKAN_RS00075 (MKAN_RS00075)	NE
13239		12	1505.2	125.433	MKAN_RS00075 (MKAN_RS00075)	NE
13440		11	1091.1	99.1909	MKAN_RS00075 (MKAN_RS00075)	NE
13485		10	1738	173.8	MKAN_RS00075 (MKAN_RS00075)	NE
13538	YES	0	0	0	MKAN_RS00075 (MKAN_RS00075)	NE
13584		7	752.4	107.486	MKAN_RS00075 (MKAN_RS00075)	NE
13635		10	1139.8	113.98	MKAN_RS00075 (MKAN_RS00075)	NE
13689		7	498	71.1429	MKAN_RS00075 (MKAN_RS00075)	NE
13732		7	596.8	85.2571	MKAN_RS00075 (MKAN_RS00075)	NE
13749		5	538.7	107.74	MKAN_RS00075 (MKAN_RS00075)	NE
13838		12	1882.4	156.867		NE
13908		1	3.1	3.1	MKAN_RS00080 (MKAN_RS00080)	NE
13921		1	52.1	52.1	MKAN_RS00080 (MKAN_RS00080)	NE
13940		10	1430.6	143.06	MKAN_RS00080 (MKAN_RS00080)	NE
14027		8	544.4	68.05	MKAN_RS00080 (MKAN_RS00080)	NE
14071		8	241.2	30.15	MKAN_RS00080 (MKAN_RS00080)	NE
14098		1	1.6	1.6	MKAN_RS00080 (MKAN_RS00080)	NE
14145		3	145.3	48.4333	MKAN_RS00080 (MKAN_RS00080)	NE
14153		7	386.8	55.2571	MKAN_RS00080 (MKAN_RS00080)	NE
14185		8	302.6	37.825	MKAN_RS00080 (MKAN_RS00080)	NE
14194		2	20.8	10.4	MKAN_RS00080 (MKAN_RS00080)	NE
14221	YES	1	55.7	55.7	MKAN_RS00080 (MKAN_RS00080)	NE
14282		3	51.1	17.0333	MKAN_RS00080 (MKAN_RS00080)	NE
14405		7	250.2	35.7429	MKAN_RS00080 (MKAN_RS00080)	NE
14579		7	226.4	32.3429	MKAN_RS00080 (MKAN_RS00080)	NE
14599	YES	1	11.7	11.7	MKAN_RS00080 (MKAN_RS00080)	NE
14617	YES	2	35.9	17.95	MKAN_RS00080 (MKAN_RS00080)	NE
14657		9	840.6	93.4	MKAN_RS00080 (MKAN_RS00080)	NE
14705		5	341	68.2	MKAN_RS00080 (MKAN_RS00080)	NE
14811		11	774.8	70.4364	MKAN_RS00080 (MKAN_RS00080)	NE
14909		5	622.1	124.42	MKAN_RS00080 (MKAN_RS00080)	NE
15013		11	1805	164.091	MKAN_RS00080 (MKAN_RS00080)	NE
15086		6	262.8	43.8		NE
15118		2	40.4	20.2		GD
15126		0	0	0		GD
15141		0	0	0		GD
15144		0	0	0		GD
15170		0	0	0		GD
15185		0	0	0		GD
15188		0	0	0		GD
15192		0	0	0		GD
15202		0	0	0		GD
15204		0	0	0		GD
15226		0	0	0		GD
15235		0	0	0		GD
15280		0	0	0		GD
15287		1	7.5	7.5		GD
15291		2	87.2	43.6		GD
15299		3	150.3	50.1		GD
15343		2	181.5	90.75		GD
15406		0	0	0		GD
15454		0	0	0		GD
15458		3	115.9	38.6333		GD
15465		0	0	0		GD
15483		0	0	0		GD
15516		8	629.9	78.7375		NE
15520		11	2249.4	204.491	MKAN_RS30150 (MKAN_RS30150)	NE
15597	YES	1	82.9	82.9	MKAN_RS30150 (MKAN_RS30150)	NE
15618		12	1524.1	127.008	MKAN_RS30150 (MKAN_RS30150)	NE
15671		11	2915.3	265.027	MKAN_RS30150 (MKAN_RS30150)	NE
15802		8	1044.3	130.537	MKAN_RS28530 (MKAN_RS28530)	NE
15925		6	624.4	104.067	MKAN_RS28530 (MKAN_RS28530)	NE
15966		11	1134.2	103.109	MKAN_RS28530 (MKAN_RS28530)	NE
16221		7	379.5	54.2143	MKAN_RS28530 (MKAN_RS28530)	NE
16337		7	321.9	45.9857	MKAN_RS28530 (MKAN_RS28530)	NE
16425		2	3	1.5	MKAN_RS28530 (MKAN_RS28530)	NE
16530		4	71.8	17.95	MKAN_RS28530 (MKAN_RS28530)	NE
16580		8	774.4	96.8	MKAN_RS28530 (MKAN_RS28530)	NE
16695		12	498.9	41.575	MKAN_RS28530 (MKAN_RS28530)	NE
16712	YES	2	9.5	4.75	MKAN_RS28530 (MKAN_RS28530)	NE
16791		12	827	68.9167	MKAN_RS28530 (MKAN_RS28530)	NE
16860		9	381.7	42.4111	MKAN_RS28530 (MKAN_RS28530)	NE
16877	YES	2	252.3	126.15	MKAN_RS28530 (MKAN_RS28530)	NE
16967		2	23	11.5	MKAN_RS28530 (MKAN_RS28530)	NE
16997		2	139.7	69.85	MKAN_RS28530 (MKAN_RS28530)	NE
17015		4	498	124.5	MKAN_RS28530 (MKAN_RS28530)	NE
17087		4	161.5	40.375	MKAN_RS28530 (MKAN_RS28530)	NE
17090		2	135.8	67.9	MKAN_RS28530 (MKAN_RS28530)	NE
17108		0	0	0	MKAN_RS28530 (MKAN_RS28530)	NE
17123		3	64	21.3333	MKAN_RS28530 (MKAN_RS28530)	NE
17130	YES	0	0	0	MKAN_RS28530 (MKAN_RS28530)	NE
17135		2	160.5	80.25	MKAN_RS28530 (MKAN_RS28530)	NE
17181		1	31.1	31.1	MKAN_RS28530 (MKAN_RS28530)	NE
17222		4	341.5	85.375	MKAN_RS28530 (MKAN_RS28530)	NE
17243		0	0	0	MKAN_RS28530 (MKAN_RS28530)	NE
17262	YES	0	0	0	MKAN_RS28530 (MKAN_RS28530)	NE
17267		5	201.1	40.22	MKAN_RS28530 (MKAN_RS28530)	NE
17277		3	146.8	48.9333	MKAN_RS28530 (MKAN_RS28530)	NE
17295		0	0	0	MKAN_RS28530 (MKAN_RS28530)	NE
17352		8	725.5	90.6875	MKAN_RS28530 (MKAN_RS28530)	NE
17354		2	141.6	70.8	MKAN_RS28530 (MKAN_RS28530)	NE
17373		4	158.9	39.725	MKAN_RS28530 (MKAN_RS28530)	NE
17415		8	714.7	89.3375	MKAN_RS28530 (MKAN_RS28530)	NE
17421	YES	0	0	0	MKAN_RS28530 (MKAN_RS28530)	NE
17445		10	1729	172.9	MKAN_RS28530 (MKAN_RS28530)	NE
17451	YES	1	32.8	32.8	MKAN_RS28530 (MKAN_RS28530)	NE
17480		4	180.8	45.2	MKAN_RS28530 (MKAN_RS28530)	NE
17655		12	2591.1	215.925	MKAN_RS28530 (MKAN_RS28530)	NE
17775		12	9723.1	810.258	MKAN_RS28530 (MKAN_RS28530)	NE
17781		12	1957.4	163.117	MKAN_RS28530 (MKAN_RS28530)	NE
17820		12	2431.9	202.658	MKAN_RS28530 (MKAN_RS28530)	NE
17940		12	9717.1	809.758	MKAN_RS28530 (MKAN_RS28530)	NE
17946		12	2537.8	211.483	MKAN_RS28530 (MKAN_RS28530)	NE
17985		12	1485.1	123.758	MKAN_RS28530 (MKAN_RS28530)	NE
18017		11	5639.8	512.709	MKAN_RS28530 (MKAN_RS28530)	NE
18152		10	823.9	82.39	MKAN_RS28530 (MKAN_RS28530)	NE
18170		12	11523.1	960.258	MKAN_RS28530 (MKAN_RS28530)	NE
18272		10	1310.7	131.07	MKAN_RS28530 (MKAN_RS28530)	NE
18407	YES	7	232.1	33.1571	MKAN_RS28530 (MKAN_RS28530)	NE
18425		12	1588	132.333	MKAN_RS28530 (MKAN_RS28530)	NE
18450	YES	0	0	0	MKAN_RS28530 (MKAN_RS28530)	NE
18467		12	1277.5	106.458	MKAN_RS28530 (MKAN_RS28530)	NE
18503		6	284.1	47.35	MKAN_RS28530 (MKAN_RS28530)	NE
18530		12	1202.5	100.208	MKAN_RS28530 (MKAN_RS28530)	NE
18617		12	833.4	69.45	MKAN_RS28530 (MKAN_RS28530)	NE
18635		7	226.3	32.3286	MKAN_RS28530 (MKAN_RS28530)	NE
18641		2	27.4	13.7	MKAN_RS28530 (MKAN_RS28530)	NE
18665		3	64.7	21.5667	MKAN_RS28530 (MKAN_RS28530)	NE
18671		3	151.6	50.5333	MKAN_RS28530 (MKAN_RS28530)	NE
18701		1	1.7	1.7	MKAN_RS28530 (MKAN_RS28530)	NE
18761		2	32.6	16.3	MKAN_RS28530 (MKAN_RS28530)	NE
18766		4	110.8	27.7	MKAN_RS28530 (MKAN_RS28530)	NE
18780		1	67.9	67.9	MKAN_RS28530 (MKAN_RS28530)	NE
18884		3	239	79.6667	MKAN_RS28530 (MKAN_RS28530)	NE
18956	YES	0	0	0	MKAN_RS28530 (MKAN_RS28530)	NE
19010		1	43.7	43.7	MKAN_RS28530 (MKAN_RS28530)	NE
19016	YES	0	0	0	MKAN_RS28530 (MKAN_RS28530)	NE
19046		2	34	17	MKAN_RS28530 (MKAN_RS28530)	NE
19073		1	1.8	1.8	MKAN_RS28530 (MKAN_RS28530)	NE
19438		5	280	56	MKAN_RS28530 (MKAN_RS28530)	NE
19479		12	1727.3	143.942	MKAN_RS28530 (MKAN_RS28530)	NE
19734		7	553.6	79.0857	MKAN_RS28530 (MKAN_RS28530)	NE
19850		6	405.5	67.5833	MKAN_RS28530 (MKAN_RS28530)	NE
20043		9	87.8	9.75556	MKAN_RS28530 (MKAN_RS28530)	NE
20208		12	1484	123.667	MKAN_RS28530 (MKAN_RS28530)	NE
20225	YES	1	2.4	2.4	MKAN_RS28530 (MKAN_RS28530)	NE
20304		12	1055.4	87.95	MKAN_RS28530 (MKAN_RS28530)	NE
20373		12	1263.6	105.3	MKAN_RS28530 (MKAN_RS28530)	NE
20390	YES	2	4.6	2.3	MKAN_RS28530 (MKAN_RS28530)	GD
20493		2	99.6	49.8	MKAN_RS28530 (MKAN_RS28530)	GD
20570	YES	0	0	0	MKAN_RS28530 (MKAN_RS28530)	GD
20588		0	0	0	MKAN_RS28530 (MKAN_RS28530)	GD
20613		0	0	0	MKAN_RS28530 (MKAN_RS28530)	GD
20678		0	0	0	MKAN_RS28530 (MKAN_RS28530)	GD
20697		6	227	37.8333	MKAN_RS28530 (MKAN_RS28530)	GD
20708		1	33.2	33.2	MKAN_RS28530 (MKAN_RS28530)	GD
20717		2	44.6	22.3	MKAN_RS28530 (MKAN_RS28530)	GD
20751		0	0	0	MKAN_RS28530 (MKAN_RS28530)	GD
20799		2	201.5	100.75	MKAN_RS28530 (MKAN_RS28530)	GD
20823		0	0	0	MKAN_RS28530 (MKAN_RS28530)	GD
20842		0	0	0	MKAN_RS28530 (MKAN_RS28530)	GD
20862		0	0	0	MKAN_RS28530 (MKAN_RS28530)	GD
20870		0	0	0	MKAN_RS28530 (MKAN_RS28530)	GD
20877		0	0	0	MKAN_RS28530 (MKAN_RS28530)	GD
20880		1	48.6	48.6	MKAN_RS28530 (MKAN_RS28530)	GD
20883		0	0	0	MKAN_RS28530 (MKAN_RS28530)	GD
20925	YES	1	35	35	MKAN_RS28530 (MKAN_RS28530)	GD
20955		0	0	0	MKAN_RS28530 (MKAN_RS28530)	GD
20972		11	1124.6	102.236	MKAN_RS28530 (MKAN_RS28530)	NE
20985		12	2685.9	223.825	MKAN_RS28530 (MKAN_RS28530)	NE
20987		1	1	1	MKAN_RS28530 (MKAN_RS28530)	NE
21810	YES	4	102.2	25.55	MKAN_RS28530 (MKAN_RS28530)	NE
21840		7	469.2	67.0286	MKAN_RS28530 (MKAN_RS28530)	NE
21899		11	2291.3	208.3	MKAN_RS28530 (MKAN_RS28530)	NE
21924	YES	1	172.8	172.8	MKAN_RS28530 (MKAN_RS28530)	NE
21941		12	1715.6	142.967	MKAN_RS28530 (MKAN_RS28530)	NE
21977		7	384.4	54.9143	MKAN_RS28530 (MKAN_RS28530)	NE
22004		12	1198.1	99.8417	MKAN_RS28530 (MKAN_RS28530)	NE
22091		12	1367.5	113.958	MKAN_RS28530 (MKAN_RS28530)	NE
22109		7	696.5	99.5	MKAN_RS28530 (MKAN_RS28530)	NE
22115		2	38.8	19.4	MKAN_RS28530 (MKAN_RS28530)	NE
22139		3	202.9	67.6333	MKAN_RS28530 (MKAN_RS28530)	NE
22145		1	1.1	1.1	MKAN_RS28530 (MKAN_RS28530)	GD
22175		0	0	0	MKAN_RS28530 (MKAN_RS28530)	GD
22179		4	194.4	48.6	MKAN_RS28530 (MKAN_RS28530)	GD
22210		1	133.2	133.2	MKAN_RS28530 (MKAN_RS28530)	GD
22223		0	0	0	MKAN_RS28530 (MKAN_RS28530)	GD
22268	YES	0	0	0	MKAN_RS28530 (MKAN_RS28530)	GD
22421		1	41.1	41.1	MKAN_RS28530 (MKAN_RS28530)	GD
22430		0	0	0	MKAN_RS28530 (MKAN_RS28530)	GD
22436		0	0	0	MKAN_RS28530 (MKAN_RS28530)	GD
22444		0	0	0	MKAN_RS28530 (MKAN_RS28530)	GD
22454		2	66.6	33.3	MKAN_RS28530 (MKAN_RS28530)	GD
22457		0	0	0	MKAN_RS28530 (MKAN_RS28530)	GD
22460		0	0	0	MKAN_RS28530 (MKAN_RS28530)	GD
22466		0	0	0	MKAN_RS28530 (MKAN_RS28530)	GD
22520	YES	0	0	0	MKAN_RS28530 (MKAN_RS28530)	GD
22547		1	20.9	20.9	MKAN_RS28530 (MKAN_RS28530)	GD
22550		4	247.5	61.875	MKAN_RS28530 (MKAN_RS28530)	NE
22716		10	1615.8	161.58	MKAN_RS28530 (MKAN_RS28530)	NE
22789		10	1346.8	134.68	MKAN_RS28530 (MKAN_RS28530)	NE
22806		10	1248.3	124.83	MKAN_RS28530 (MKAN_RS28530)	NE
22831		12	2706.9	225.575	MKAN_RS28530 (MKAN_RS28530)	NE
23015	YES	0	0	0	MKAN_RS28530 (MKAN_RS28530)	NE
23035		3	115.5	38.5	MKAN_RS28530 (MKAN_RS28530)	NE
23120		8	1647.3	205.912	MKAN_RS28530 (MKAN_RS28530)	NE
23136		10	1243.5	124.35	MKAN_RS28530 (MKAN_RS28530)	NE
23148	YES	1	3.9	3.9	MKAN_RS28530 (MKAN_RS28530)	NE
23235		4	195.3	48.825	MKAN_RS28530 (MKAN_RS28530)	NE
23328		12	2576.2	214.683		NE
23401		2	34.9	17.45		NE
23472		6	359.8	59.9667		NE
23526		8	397.6	49.7		NE
23543		8	540.6	67.575		NE
23555		11	1439.9	130.9		NE
23589		4	319	79.75		NE
23655		12	1791.2	149.267	MKAN_RS00090 (MKAN_RS00090)	NE
23705		9	1130	125.556	MKAN_RS00090 (MKAN_RS00090)	NE
23707		12	2368.1	197.342	MKAN_RS00090 (MKAN_RS00090)	NE
23751		11	1926.6	175.145	MKAN_RS00090 (MKAN_RS00090)	NE
23757		7	838	119.714	MKAN_RS00090 (MKAN_RS00090)	NE
23783		0	0	0	MKAN_RS00090 (MKAN_RS00090)	NE
23999		5	330.8	66.16	MKAN_RS00090 (MKAN_RS00090)	NE
24052		9	1177.5	130.833	MKAN_RS00090 (MKAN_RS00090)	NE
24075		12	1601.8	133.483	MKAN_RS00090 (MKAN_RS00090)	NE
24112		2	277.4	138.7	MKAN_RS00090 (MKAN_RS00090)	NE
24164		10	842	84.2	MKAN_RS00095 (MKAN_RS00095)	NE
24185		8	788.7	98.5875	MKAN_RS00095 (MKAN_RS00095)	NE
24295		6	350.4	58.4	MKAN_RS00095 (MKAN_RS00095)	NE
24396		9	906.5	100.722	MKAN_RS00095 (MKAN_RS00095)	NE
24545		8	1027.2	128.4	MKAN_RS00095 (MKAN_RS00095)	NE
24575		10	1209.1	120.91	MKAN_RS00095 (MKAN_RS00095)	NE
24656		9	1284	142.667	MKAN_RS00095 (MKAN_RS00095)	NE
24723		9	875.1	97.2333	MKAN_RS00095 (MKAN_RS00095)	NE
24770		0	0	0	MKAN_RS00095 (MKAN_RS00095)	NE
24791		8	638	79.75	MKAN_RS00095 (MKAN_RS00095)	NE
24862		1	26	26	MKAN_RS00095 (MKAN_RS00095)	NE
24947	YES	0	0	0	MKAN_RS00095 (MKAN_RS00095)	NE
24956		1	26.2	26.2	MKAN_RS00095 (MKAN_RS00095)	NE
25015		10	1388	138.8	MKAN_RS00100 (MKAN_RS00100)	NE
25026		8	527.5	65.9375	MKAN_RS00100 (MKAN_RS00100)	NE
25159		12	3007.2	250.6	MKAN_RS00100 (MKAN_RS00100)	NE
25195		8	985.9	123.237	MKAN_RS00100 (MKAN_RS00100)	NE
25207		12	4179.9	348.325	MKAN_RS00100 (MKAN_RS00100)	NE
25228		12	1371	114.25	MKAN_RS00100 (MKAN_RS00100)	NE
25326		1	1.8	1.8	MKAN_RS00100 (MKAN_RS00100)	NE
25358		12	3537.9	294.825	MKAN_RS00100 (MKAN_RS00100)	NE
25372		3	132	44	MKAN_RS00100 (MKAN_RS00100)	NE
25390		8	1257.7	157.212	MKAN_RS00100 (MKAN_RS00100)	NE
25411		4	287.6	71.9	MKAN_RS00100 (MKAN_RS00100)	NE
25438		3	196.8	65.6	MKAN_RS00100 (MKAN_RS00100)	NE
25485		1	192.3	192.3	MKAN_RS00100 (MKAN_RS00100)	NE
25648		12	1966.5	163.875	MKAN_RS00100 (MKAN_RS00100)	NE
25675		7	653	93.2857	MKAN_RS00100 (MKAN_RS00100)	NE
25681		12	4584.2	382.017	MKAN_RS00100 (MKAN_RS00100)	NE
25714		10	732.5	73.25	MKAN_RS00100 (MKAN_RS00100)	NE
25726		8	748.4	93.55	MKAN_RS00100 (MKAN_RS00100)	NE
25780		5	318.1	63.62	MKAN_RS00100 (MKAN_RS00100)	NE
25810		7	1023.8	146.257	MKAN_RS00100 (MKAN_RS00100)	NE
25894		0	0	0	MKAN_RS00100 (MKAN_RS00100)	NE
25912		5	222	44.4	MKAN_RS00100 (MKAN_RS00100)	NE
25934		9	1097.6	121.956	MKAN_RS00100 (MKAN_RS00100)	NE
26155		11	1158.3	105.3	MKAN_RS00100 (MKAN_RS00100)	NE
26212	YES	2	190.7	95.35	MKAN_RS00100 (MKAN_RS00100)	NE
26263		8	527.2	65.9	MKAN_RS00100 (MKAN_RS00100)	NE
26345		0	0	0		NE
26367		6	173	28.8333		NE
26369		0	0	0		NE
26399		10	1577.2	157.72	MKAN_RS00105 (MKAN_RS00105)	NE
26423	YES	6	228.2	38.0333	MKAN_RS00105 (MKAN_RS00105)	NE
26512		11	2123.9	193.082	MKAN_RS00105 (MKAN_RS00105)	NE
26656		11	1645.1	149.555	MKAN_RS00105 (MKAN_RS00105)	NE
26845		2	22.9	11.45	MKAN_RS00105 (MKAN_RS00105)	NE
26929		0	0	0	MKAN_RS00105 (MKAN_RS00105)	NE
26944		0	0	0	MKAN_RS00105 (MKAN_RS00105)	NE
27380		4	195.7	48.925		NE
27408		10	2530.4	253.04		NE
27428		12	5910.8	492.567		NE
27601		12	5956.2	496.35	MKAN_RS00110 (MKAN_RS00110)	NE
27656		5	424.8	84.96	MKAN_RS00110 (MKAN_RS00110)	NE
27665		7	1094.2	156.314	MKAN_RS00110 (MKAN_RS00110)	NE
27719		10	1066.2	106.62	MKAN_RS00110 (MKAN_RS00110)	NE
27726		11	1278	116.182	MKAN_RS00110 (MKAN_RS00110)	NE
27803		12	3195.7	266.308	MKAN_RS00110 (MKAN_RS00110)	NE
28112		7	1212.1	173.157	MKAN_RS00110 (MKAN_RS00110)	NE
28196		11	1623.6	147.6	MKAN_RS00110 (MKAN_RS00110)	NE
28374		5	645.8	129.16	MKAN_RS00110 (MKAN_RS00110)	NE
28457		8	811.7	101.463	MKAN_RS00110 (MKAN_RS00110)	NE
28481		5	322	64.4	MKAN_RS00110 (MKAN_RS00110)	NE
28590		5	663.9	132.78	MKAN_RS00110 (MKAN_RS00110)	NE
28811		6	475.3	79.2167	MKAN_RS00110 (MKAN_RS00110)	NE
28852		7	439.3	62.7571		NE
28876		4	164.9	41.225		NE
28887		8	642.6	80.325		NE
28899		10	525.1	52.51	MKAN_RS00115 (MKAN_RS00115)	NE
28989		10	1440.2	144.02	MKAN_RS00115 (MKAN_RS00115)	NE
29023		7	402.7	57.5286	MKAN_RS00115 (MKAN_RS00115)	NE
29135		9	837.7	93.0778	MKAN_RS00115 (MKAN_RS00115)	NE
29287		4	127.2	31.8	MKAN_RS00115 (MKAN_RS00115)	NE
29324		8	943.7	117.963	MKAN_RS00115 (MKAN_RS00115)	NE
29441		7	659.1	94.1571		NE
29477		9	580.1	64.4556		NE
29497		11	1452.7	132.064		NE
29546		12	4874.2	406.183		NE
29550		9	743.9	82.6556		NE
29558		11	1169.3	106.3		NE
29562		12	6662.6	555.217		NE
29571		11	3210.6	291.873	MKAN_RS00120 (MKAN_RS00120)	NE
29575		11	2426.8	220.618	MKAN_RS00120 (MKAN_RS00120)	NE
29639		11	1408.7	128.064	MKAN_RS00120 (MKAN_RS00120)	NE
29653		6	426.7	71.1167	MKAN_RS00120 (MKAN_RS00120)	NE
29678		6	772.5	128.75	MKAN_RS00120 (MKAN_RS00120)	NE
29718	YES	0	0	0	MKAN_RS00120 (MKAN_RS00120)	NE
29757		10	1652.6	165.26	MKAN_RS00120 (MKAN_RS00120)	NE
29767	YES	0	0	0	MKAN_RS00120 (MKAN_RS00120)	NE
29794		5	341.3	68.26	MKAN_RS00120 (MKAN_RS00120)	NE
29866		9	941.5	104.611	MKAN_RS00120 (MKAN_RS00120)	NE
30214		2	177.9	88.95	MKAN_RS00120 (MKAN_RS00120)	NE
30222		12	16850.7	1404.23	MKAN_RS00120 (MKAN_RS00120)	NE
30236		10	796.7	79.67	MKAN_RS00120 (MKAN_RS00120)	NE
30521		9	886.2	98.4667	MKAN_RS00120 (MKAN_RS00120)	NE
30546		12	4513.7	376.142	MKAN_RS00120 (MKAN_RS00120)	NE
30611		12	3220.7	268.392	MKAN_RS00120 (MKAN_RS00120)	NE
30867		8	319.5	39.9375	MKAN_RS00120 (MKAN_RS00120)	NE
30946		11	776.6	70.6	MKAN_RS00120 (MKAN_RS00120)	NE
31079		10	1362.7	136.27	MKAN_RS00120 (MKAN_RS00120)	NE
31153	YES	1	10.2	10.2	MKAN_RS00120 (MKAN_RS00120)	NE
31178		4	283.9	70.975	MKAN_RS00120 (MKAN_RS00120)	NE
31445		12	2284.8	190.4		NE
31476		11	1478.9	134.445		NE
31614		2	154.6	77.3		NE
31636		12	4793.5	399.458		NE
31638		12	9988.3	832.358		NE
31644		12	4885.4	407.117		NE
31660		12	2711.2	225.933	MKAN_RS00125 (MKAN_RS00125)	NE
31669		12	4576.3	381.358	MKAN_RS00125 (MKAN_RS00125)	NE
31944		10	1281.7	128.17	MKAN_RS00125 (MKAN_RS00125)	NE
32022		4	240.2	60.05	MKAN_RS00125 (MKAN_RS00125)	NE
32116		12	4079.4	339.95	MKAN_RS00125 (MKAN_RS00125)	NE
32171		12	3295.8	274.65	MKAN_RS00125 (MKAN_RS00125)	NE
32187	YES	0	0	0	MKAN_RS00125 (MKAN_RS00125)	NE
32206		6	472.5	78.75	MKAN_RS00125 (MKAN_RS00125)	NE
32275		0	0	0		NE
32313		1	3.1	3.1		NE
32338		7	329.9	47.1286		NE
32348		11	837.3	76.1182		NE
32358		6	513.3	85.55		NE
32379		12	2321.6	193.467		NE
32383		12	3363.2	280.267		NE
32450		6	186.3	31.05		NE
32553		6	714.8	119.133	MKAN_RS00130 (MKAN_RS00130)	NE
32666		10	1051	105.1	MKAN_RS00130 (MKAN_RS00130)	NE
32882		2	21.8	10.9	MKAN_RS00130 (MKAN_RS00130)	NE
32888		12	1735.6	144.633		NE
32894		7	606.6	86.6571	MKAN_RS00135 (MKAN_RS00135)	NE
33031		10	1147.9	114.79	MKAN_RS00135 (MKAN_RS00135)	NE
33149		5	323.1	64.62	MKAN_RS00135 (MKAN_RS00135)	NE
33257		2	143.1	71.55		NE
33372		2	183.8	91.9	MKAN_RS00140 (MKAN_RS00140)	NE
33445		6	499.3	83.2167	MKAN_RS00140 (MKAN_RS00140)	NE
33457		5	430	86	MKAN_RS00140 (MKAN_RS00140)	NE
33565		12	4686.2	390.517	MKAN_RS00140 (MKAN_RS00140)	NE
33593		5	414.5	82.9	MKAN_RS00140 (MKAN_RS00140)	NE
33618		2	104.6	52.3	MKAN_RS00140 (MKAN_RS00140)	NE
33900	YES	0	0	0	MKAN_RS00145 (MKAN_RS00145)	NE
34190		4	110.9	27.725	MKAN_RS00145 (MKAN_RS00145)	NE
34444		11	2660.2	241.836	MKAN_RS00145 (MKAN_RS00145)	NE
34559		12	1998.7	166.558	MKAN_RS00145 (MKAN_RS00145)	NE
34565		11	1343.7	122.155	MKAN_RS00145 (MKAN_RS00145)	NE
34577		11	2771.3	251.936	MKAN_RS00145 (MKAN_RS00145)	NE
34642		10	1245.9	124.59	MKAN_RS00145 (MKAN_RS00145)	NE
34702		8	429.2	53.65	MKAN_RS00145 (MKAN_RS00145)	NE
34833		7	579.5	82.7857		NE
34977		5	200.9	40.18	MKAN_RS00150 (malQ)	NE
34987		10	795.5	79.55	MKAN_RS00150 (malQ)	NE
35073		9	734.8	81.6444	MKAN_RS00150 (malQ)	NE
35079		11	2015.5	183.227	MKAN_RS00150 (malQ)	NE
35256		10	1621.8	162.18	MKAN_RS00150 (malQ)	NE
35304		11	2777.1	252.464	MKAN_RS00150 (malQ)	NE
35399		12	8636.4	719.7	MKAN_RS00150 (malQ)	NE
35403		12	8590.2	715.85	MKAN_RS00150 (malQ)	NE
35508		9	1431.5	159.056	MKAN_RS00150 (malQ)	NE
35517		12	13931.2	1160.93	MKAN_RS00150 (malQ)	NE
35643		11	2718.8	247.164	MKAN_RS00150 (malQ)	NE
35994		10	1290.5	129.05	MKAN_RS00150 (malQ)	NE
36066		12	2406.9	200.575	MKAN_RS00150 (malQ)	NE
36102		12	1491.3	124.275	MKAN_RS00150 (malQ)	NE
36241		11	1766.9	160.627	MKAN_RS00150 (malQ)	NE
36258		12	3855.3	321.275	MKAN_RS00150 (malQ)	NE
36273		10	1377.5	137.75	MKAN_RS00150 (malQ)	NE
36294		11	1557.5	141.591	MKAN_RS00150 (malQ)	NE
36354		12	3319.6	276.633	MKAN_RS00150 (malQ)	NE
36372		6	306	51	MKAN_RS00150 (malQ)	NE
36447		12	6964.8	580.4	MKAN_RS00150 (malQ)	NE
36573		8	447	55.875	MKAN_RS00150 (malQ)	NE
36584		11	3406.7	309.7	MKAN_RS00150 (malQ)	NE
36680		6	504.7	84.1167	MKAN_RS00150 (malQ)	NE
36801		10	897	89.7	MKAN_RS00150 (malQ)	NE
36930		12	1232.9	102.742	MKAN_RS00150 (malQ)	NE
37012		12	1112.8	92.7333		NE
37082		11	592.9	53.9		NE
37103		8	435.9	54.4875		NE
37149		11	1613.6	146.691		NE
37187		11	2491	226.455		NE
37195		4	325.2	81.3		NE
37204		11	714.5	64.9545		NE
37229		8	794.1	99.2625		NE
37235	YES	0	0	0		NE
37262		12	5628.9	469.075		NE
37273		10	1017.7	101.77		NE
37307		4	9.3	2.325		ES
37347		0	0	0	MKAN_RS00155 (eccB)	ES
37378		0	0	0	MKAN_RS00155 (eccB)	ES
37386		0	0	0	MKAN_RS00155 (eccB)	ES
37609		0	0	0	MKAN_RS00155 (eccB)	ES
37623		1	1	1	MKAN_RS00155 (eccB)	ES
37758		0	0	0	MKAN_RS00155 (eccB)	ES
37891		0	0	0	MKAN_RS00155 (eccB)	ES
37923		3	2.9	0.966667	MKAN_RS00155 (eccB)	ES
38055		0	0	0	MKAN_RS00155 (eccB)	ES
38098		2	2	1	MKAN_RS00155 (eccB)	ES
38190		0	0	0	MKAN_RS00155 (eccB)	ES
38290		2	1.8	0.9	MKAN_RS00155 (eccB)	ES
38346		0	0	0	MKAN_RS00155 (eccB)	ES
38459		3	4.8	1.6	MKAN_RS00155 (eccB)	ES
38544		1	0.9	0.9	MKAN_RS00155 (eccB)	ES
38559		0	0	0	MKAN_RS00155 (eccB)	ES
38588		0	0	0	MKAN_RS00155 (eccB)	ES
38821		0	0	0	MKAN_RS00155 (eccB)	ES
38961		0	0	0	MKAN_RS00160 (eccC5)	ES
39212		0	0	0	MKAN_RS00160 (eccC5)	ES
39292		0	0	0	MKAN_RS00160 (eccC5)	ES
39400	YES	0	0	0	MKAN_RS00160 (eccC5)	ES
39406		0	0	0	MKAN_RS00160 (eccC5)	ES
39431		0	0	0	MKAN_RS00160 (eccC5)	ES
39446		0	0	0	MKAN_RS00160 (eccC5)	ES
39488		0	0	0	MKAN_RS00160 (eccC5)	ES
39670		0	0	0	MKAN_RS00160 (eccC5)	ES
39686		1	1.1	1.1	MKAN_RS00160 (eccC5)	ES
39833		2	1.9	0.95	MKAN_RS00160 (eccC5)	ES
40085		0	0	0	MKAN_RS00160 (eccC5)	ES
40139		0	0	0	MKAN_RS00160 (eccC5)	ES
40142		0	0	0	MKAN_RS00160 (eccC5)	ES
40237	YES	0	0	0	MKAN_RS00160 (eccC5)	ES
40339		0	0	0	MKAN_RS00160 (eccC5)	ES
40552		0	0	0	MKAN_RS00160 (eccC5)	ES
40560		1	1	1	MKAN_RS00160 (eccC5)	ES
40595		2	1.9	0.95	MKAN_RS00160 (eccC5)	ES
40647	YES	0	0	0	MKAN_RS00160 (eccC5)	ES
40679		1	1	1	MKAN_RS00160 (eccC5)	ES
40748		0	0	0	MKAN_RS00160 (eccC5)	ES
40820	YES	0	0	0	MKAN_RS00160 (eccC5)	ES
40843		0	0	0	MKAN_RS00160 (eccC5)	ES
40884		0	0	0	MKAN_RS00160 (eccC5)	ES
40913		1	1	1	MKAN_RS00160 (eccC5)	ES
40973		0	0	0	MKAN_RS00160 (eccC5)	ES
40976		1	1	1	MKAN_RS00160 (eccC5)	ES
41036		0	0	0	MKAN_RS00160 (eccC5)	ES
41052		1	0.9	0.9	MKAN_RS00160 (eccC5)	ES
41243		1	1.6	1.6	MKAN_RS00160 (eccC5)	ES
41277	YES	0	0	0	MKAN_RS00160 (eccC5)	ES
41330		0	0	0	MKAN_RS00160 (eccC5)	ES
41512		2	1.8	0.9	MKAN_RS00160 (eccC5)	ES
41534		0	0	0	MKAN_RS00160 (eccC5)	ES
41546		0	0	0	MKAN_RS00160 (eccC5)	ES
41618		0	0	0	MKAN_RS00160 (eccC5)	ES
41748	YES	0	0	0	MKAN_RS00160 (eccC5)	ES
41774		0	0	0	MKAN_RS00160 (eccC5)	ES
41792		0	0	0	MKAN_RS00160 (eccC5)	ES
41820		0	0	0	MKAN_RS00160 (eccC5)	ES
42044		3	3.8	1.26667	MKAN_RS00160 (eccC5)	ES
42225		0	0	0	MKAN_RS00160 (eccC5)	ES
42288	YES	0	0	0	MKAN_RS00160 (eccC5)	ES
42314		1	2.1	2.1	MKAN_RS00160 (eccC5)	ES
42416		0	0	0	MKAN_RS00160 (eccC5)	ES
42524		1	2.4	2.4	MKAN_RS00160 (eccC5)	ES
42542		0	0	0	MKAN_RS00160 (eccC5)	ES
42784		0	0	0	MKAN_RS00160 (eccC5)	ES
42972		1	1	1	MKAN_RS00160 (eccC5)	ES
42995		8	830.7	103.837	MKAN_RS00160 (eccC5)	NE
43057		2	51.6	25.8	MKAN_RS00165 (MKAN_RS00165)	NE
43106		5	318.9	63.78	MKAN_RS00165 (MKAN_RS00165)	NE
43291		3	38.8	12.9333	MKAN_RS00165 (MKAN_RS00165)	NE
43330		5	445.6	89.12	MKAN_RS00165 (MKAN_RS00165)	NE
43338		11	1402.1	127.464	MKAN_RS00165 (MKAN_RS00165)	NE
43552		12	1872.5	156.042	MKAN_RS00165 (MKAN_RS00165)	NE
43652		11	1730.8	157.345	MKAN_RS00165 (MKAN_RS00165)	NE
43697		5	390.4	78.08	MKAN_RS00165 (MKAN_RS00165)	NE
43772		12	1405.6	117.133	MKAN_RS00165 (MKAN_RS00165)	NE
43919		11	1536.7	139.7	MKAN_RS00165 (MKAN_RS00165)	NE
43940	YES	0	0	0	MKAN_RS00165 (MKAN_RS00165)	NE
43975		5	475	95	MKAN_RS00165 (MKAN_RS00165)	NE
43984		1	16.8	16.8	MKAN_RS00165 (MKAN_RS00165)	NE
44041		9	1096.4	121.822	MKAN_RS00165 (MKAN_RS00165)	NE
44075		12	3044.8	253.733	MKAN_RS00165 (MKAN_RS00165)	NE
44078		10	1567.3	156.73	MKAN_RS00165 (MKAN_RS00165)	NE
44165		5	441.4	88.28	MKAN_RS00165 (MKAN_RS00165)	NE
44179		3	276.3	92.1	MKAN_RS00165 (MKAN_RS00165)	NE
44183		8	523.3	65.4125	MKAN_RS00165 (MKAN_RS00165)	NE
44238	YES	0	0	0		NE
44252		3	396.2	132.067		NE
44260	YES	0	0	0		NE
44290		8	510.6	63.825		NE
44296		9	1059.9	117.767		NE
44314		12	1782.6	148.55		NE
44389		4	90.8	22.7		NE
44394		12	3452.9	287.742		NE
44398		11	1856.6	168.782		NE
44406		12	2354.4	196.2		NE
44510		12	2634.6	219.55	MKAN_RS00170 (MKAN_RS00170)	NE
44529		8	539.7	67.4625	MKAN_RS00170 (MKAN_RS00170)	NE
44552		8	516.1	64.5125	MKAN_RS00170 (MKAN_RS00170)	NE
44577		11	1870.1	170.009	MKAN_RS00170 (MKAN_RS00170)	NE
44724		2	66.8	33.4		NE
44735		6	627.5	104.583		NE
44741		12	1669.5	139.125		NE
44760		10	1753	175.3		NE
44798		8	973.1	121.638		NE
44810		5	256.7	51.34		NE
44853		3	150.2	50.0667		NE
44902		12	3870.5	322.542		NE
44945	YES	0	0	0		NE
45156		5	611.4	122.28		NE
45186	YES	0	0	0	MKAN_RS00175 (MKAN_RS00175)	NE
45199		8	534	66.75	MKAN_RS00175 (MKAN_RS00175)	NE
45215		12	4759.6	396.633	MKAN_RS00175 (MKAN_RS00175)	NE
45282		9	1069.5	118.833	MKAN_RS00175 (MKAN_RS00175)	NE
45302		6	259.9	43.3167	MKAN_RS00175 (MKAN_RS00175)	NE
45315		6	539	89.8333	MKAN_RS00175 (MKAN_RS00175)	NE
45383		12	5955.2	496.267	MKAN_RS00175 (MKAN_RS00175)	NE
45385		12	1788.4	149.033	MKAN_RS00175 (MKAN_RS00175)	NE
45458		7	1001	143	MKAN_RS00175 (MKAN_RS00175)	NE
45516		9	628.4	69.8222	MKAN_RS00175 (MKAN_RS00175)	NE
45529		2	107.5	53.75	MKAN_RS00175 (MKAN_RS00175)	NE
45574	YES	1	189	189	MKAN_RS00175 (MKAN_RS00175)	NE
45587		10	1022.7	102.27	MKAN_RS00175 (MKAN_RS00175)	NE
45623		12	9075.5	756.292	MKAN_RS00175 (MKAN_RS00175)	NE
45629		7	375.8	53.6857	MKAN_RS00175 (MKAN_RS00175)	NE
45846	YES	1	13.6	13.6	MKAN_RS00175 (MKAN_RS00175)	NE
45891		4	217.3	54.325	MKAN_RS00175 (MKAN_RS00175)	NE
45904		2	311.1	155.55	MKAN_RS00175 (MKAN_RS00175)	NE
45931		11	689.9	62.7182	MKAN_RS00175 (MKAN_RS00175)	NE
45947		10	799.6	79.96	MKAN_RS00175 (MKAN_RS00175)	NE
46040		9	540.2	60.0222	MKAN_RS00175 (MKAN_RS00175)	NE
46069	YES	1	1	1	MKAN_RS00175 (MKAN_RS00175)	NE
46230		8	645.3	80.6625	MKAN_RS00175 (MKAN_RS00175)	NE
46239		7	540.1	77.1571	MKAN_RS00175 (MKAN_RS00175)	NE
46251		4	171.8	42.95	MKAN_RS00175 (MKAN_RS00175)	NE
46301		5	328	65.6	MKAN_RS00175 (MKAN_RS00175)	NE
46313		5	318.1	63.62	MKAN_RS00175 (MKAN_RS00175)	NE
46324		4	169.7	42.425	MKAN_RS00175 (MKAN_RS00175)	NE
46346		2	43.1	21.55	MKAN_RS00175 (MKAN_RS00175)	NE
46430		2	14.6	7.3		NE
46433		4	131.5	32.875		NE
46452		0	0	0		NE
46466		2	171.9	85.95		NE
46522	YES	0	0	0	MKAN_RS00180 (MKAN_RS00180)	NE
46529		2	15.5	7.75	MKAN_RS00180 (MKAN_RS00180)	NE
46668		12	4207.9	350.658	MKAN_RS00180 (MKAN_RS00180)	NE
46743		12	2278.1	189.842	MKAN_RS00180 (MKAN_RS00180)	NE
46782		6	264.3	44.05	MKAN_RS00180 (MKAN_RS00180)	NE
46792		12	1297.9	108.158		NE
46844		11	2669.7	242.7	MKAN_RS00185 (MKAN_RS00185)	NE
46894		11	1902.6	172.964	MKAN_RS00185 (MKAN_RS00185)	NE
46924		3	410.3	136.767	MKAN_RS00185 (MKAN_RS00185)	NE
46931		12	2282.7	190.225	MKAN_RS00185 (MKAN_RS00185)	NE
47004	YES	0	0	0	MKAN_RS00185 (MKAN_RS00185)	NE
47012		12	2583.6	215.3	MKAN_RS00185 (MKAN_RS00185)	NE
47148		10	939.6	93.96	MKAN_RS00185 (MKAN_RS00185)	NE
47216		9	986.1	109.567	MKAN_RS00185 (MKAN_RS00185)	NE
47252		12	6608	550.667	MKAN_RS00185 (MKAN_RS00185)	NE
47258		12	7506.6	625.55	MKAN_RS00185 (MKAN_RS00185)	NE
47421	YES	0	0	0	MKAN_RS00185 (MKAN_RS00185)	NE
47428		12	6032.7	502.725	MKAN_RS00185 (MKAN_RS00185)	NE
47571		12	2954.5	246.208	MKAN_RS00185 (MKAN_RS00185)	NE
47579		12	3267.8	272.317	MKAN_RS00185 (MKAN_RS00185)	NE
47581		12	5356	446.333	MKAN_RS00185 (MKAN_RS00185)	NE
47588		8	422.2	52.775	MKAN_RS00185 (MKAN_RS00185)	NE
47603		12	4226.2	352.183	MKAN_RS00185 (MKAN_RS00185)	NE
47624		12	1424.6	118.717	MKAN_RS00185 (MKAN_RS00185)	NE
47632		9	320.1	35.5667	MKAN_RS00185 (MKAN_RS00185)	NE
47638		10	884.3	88.43	MKAN_RS00185 (MKAN_RS00185)	NE
47730		12	1682.2	140.183	MKAN_RS00185 (MKAN_RS00185)	NE
47981		3	40.6	13.5333	MKAN_RS00185 (MKAN_RS00185)	NE
48210		12	4329.2	360.767		NE
48272		12	2940.2	245.017		NE
48283		4	119.1	29.775		NE
48324		11	3535.4	321.4		NE
48366		12	12356.8	1029.73		NE
48379		10	1282.4	128.24		NE
48416		12	189.2	15.7667		NE
48476	YES	2	4.3	2.15	MKAN_RS00190 (MKAN_RS00190)	NE
48535		4	12	3	MKAN_RS00190 (MKAN_RS00190)	NE
48556		4	16.1	4.025	MKAN_RS00190 (MKAN_RS00190)	NE
48600		9	61.7	6.85556	MKAN_RS00190 (MKAN_RS00190)	NE
48647		1	1	1	MKAN_RS00190 (MKAN_RS00190)	NE
48675		2	2	1	MKAN_RS00190 (MKAN_RS00190)	NE
48727		12	7808.6	650.717		NE
48755		3	44.6	14.8667		NE
48941		11	1966.7	178.791		NE
49016		12	2849.5	237.458		NE
49023		12	6574.6	547.883		NE
49028		11	1717	156.091		NE
49035		12	4052.3	337.692		NE
49064		12	4076.2	339.683	MKAN_RS00195 (MKAN_RS00195)	NE
49302		12	3543.7	295.308	MKAN_RS00195 (MKAN_RS00195)	NE
49344		12	1027.4	85.6167	MKAN_RS00195 (MKAN_RS00195)	NE
49367		11	2429.5	220.864		NE
49382		8	576.6	72.075		NE
49405		12	3038.5	253.208	MKAN_RS00200 (MKAN_RS00200)	NE
49409		12	982.1	81.8417	MKAN_RS00200 (MKAN_RS00200)	NE
49589		12	2367.4	197.283	MKAN_RS00200 (MKAN_RS00200)	NE
49679		11	320.9	29.1727	MKAN_RS00200 (MKAN_RS00200)	NE
49713		10	1053.2	105.32		NE
49776		12	1231.3	102.608		NE
49807		6	36.3	6.05	MKAN_RS00205 (MKAN_RS00205)	NE
49855	YES	0	0	0	MKAN_RS00205 (MKAN_RS00205)	ES
49892		2	2.3	1.15	MKAN_RS00205 (MKAN_RS00205)	ES
49896		2	2.3	1.15	MKAN_RS00205 (MKAN_RS00205)	ES
50037		1	1.3	1.3	MKAN_RS00205 (MKAN_RS00205)	ES
50066		0	0	0	MKAN_RS00205 (MKAN_RS00205)	ES
50073		0	0	0	MKAN_RS00205 (MKAN_RS00205)	ES
50211	YES	0	0	0	MKAN_RS00205 (MKAN_RS00205)	ES
50376		0	0	0	MKAN_RS00205 (MKAN_RS00205)	ES
50389		1	1.1	1.1	MKAN_RS00205 (MKAN_RS00205)	ES
50427		0	0	0	MKAN_RS00205 (MKAN_RS00205)	ES
50456		0	0	0	MKAN_RS00205 (MKAN_RS00205)	ES
50468		1	1.3	1.3	MKAN_RS00205 (MKAN_RS00205)	ES
50512		1	4.8	4.8	MKAN_RS00205 (MKAN_RS00205)	ES
50533		1	1.1	1.1	MKAN_RS00205 (MKAN_RS00205)	ES
50543		1	1	1	MKAN_RS00205 (MKAN_RS00205)	ES
50587		0	0	0	MKAN_RS00205 (MKAN_RS00205)	ES
50651		0	0	0	MKAN_RS00205 (MKAN_RS00205)	ES
50681		2	45.3	22.65	MKAN_RS00205 (MKAN_RS00205)	NE
50693		0	0	0		NE
50710		3	125.2	41.7333		NE
50727		2	48.4	24.2		NE
50756		8	618.2	77.275		NE
50767		0	0	0		NE
50809		10	840	84		NE
50920		5	31.9	6.38		NE
50944		10	73.3	7.33		NE
50963		2	2.2	1.1	MKAN_RS00210 (eccD)	ES
51120		0	0	0	MKAN_RS00210 (eccD)	ES
51238		0	0	0	MKAN_RS00210 (eccD)	ES
51306		1	0.9	0.9	MKAN_RS00210 (eccD)	ES
51371		0	0	0	MKAN_RS00210 (eccD)	ES
51488		2	2.6	1.3	MKAN_RS00210 (eccD)	ES
51665		0	0	0	MKAN_RS00210 (eccD)	ES
51704		0	0	0	MKAN_RS00210 (eccD)	ES
51712		3	4.9	1.63333	MKAN_RS00210 (eccD)	ES
51801		1	3.3	3.3	MKAN_RS00210 (eccD)	ES
51829		1	1	1	MKAN_RS00210 (eccD)	ES
51989		0	0	0	MKAN_RS00210 (eccD)	ES
52070		1	1	1	MKAN_RS00210 (eccD)	ES
52124		0	0	0	MKAN_RS00210 (eccD)	ES
52171		2	1.9	0.95	MKAN_RS00210 (eccD)	ES
52235		0	0	0	MKAN_RS00210 (eccD)	ES
52243		0	0	0	MKAN_RS00210 (eccD)	ES
52351		0	0	0	MKAN_RS00210 (eccD)	ES
52390		1	1.2	1.2	MKAN_RS00210 (eccD)	ES
52441		0	0	0	MKAN_RS00210 (eccD)	ES
52456	YES	0	0	0	MKAN_RS00210 (eccD),MKAN_RS00215 (mycP)	ES
52462	YES	0	0	0	MKAN_RS00210 (eccD),MKAN_RS00215 (mycP)	ES
52480		3	47.2	15.7333	MKAN_RS00215 (mycP)	ES
52533	YES	0	0	0	MKAN_RS00215 (mycP)	ES
52640		1	1	1	MKAN_RS00215 (mycP)	ES
52694		2	4.2	2.1	MKAN_RS00215 (mycP)	ES
52820		0	0	0	MKAN_RS00215 (mycP)	ES
53148	YES	0	0	0	MKAN_RS00215 (mycP)	ES
53156		1	1.6	1.6	MKAN_RS00215 (mycP)	ES
53324		1	1	1	MKAN_RS00215 (mycP)	ES
53361		0	0	0	MKAN_RS00215 (mycP)	ES
53407		0	0	0	MKAN_RS00215 (mycP)	ES
53498		0	0	0	MKAN_RS00215 (mycP)	ES
53631		2	2	1	MKAN_RS00215 (mycP)	ES
53657		1	0.9	0.9	MKAN_RS00215 (mycP)	ES
53868		0	0	0	MKAN_RS00215 (mycP)	ES
53891		0	0	0	MKAN_RS00215 (mycP)	ES
53909		0	0	0	MKAN_RS00215 (mycP)	ES
53978		0	0	0	MKAN_RS00215 (mycP)	ES
54094		2	2.8	1.4	MKAN_RS00215 (mycP)	ES
54138		0	0	0	MKAN_RS00215 (mycP)	ES
54144		0	0	0	MKAN_RS00215 (mycP)	ES
54163		0	0	0	MKAN_RS00215 (mycP)	ES
54213		2	3	1.5	MKAN_RS00220 (eccE)	ES
54230		0	0	0	MKAN_RS00220 (eccE)	ES
54275		2	1.8	0.9	MKAN_RS00220 (eccE)	ES
54319		1	3.3	3.3	MKAN_RS00220 (eccE)	ES
54368		1	1.6	1.6	MKAN_RS00220 (eccE)	ES
54381		1	1	1	MKAN_RS00220 (eccE)	ES
54385		1	3.3	3.3	MKAN_RS00220 (eccE)	ES
54411		0	0	0	MKAN_RS00220 (eccE)	ES
54450		0	0	0	MKAN_RS00220 (eccE)	ES
54471		3	3.1	1.03333	MKAN_RS00220 (eccE)	ES
54529		1	1	1	MKAN_RS00220 (eccE)	ES
54620		1	2.1	2.1	MKAN_RS00220 (eccE)	ES
54804		2	2.8	1.4	MKAN_RS00220 (eccE)	ES
55077		3	4.3	1.43333	MKAN_RS00220 (eccE)	ES
55148		0	0	0	MKAN_RS00220 (eccE)	ES
55198		0	0	0	MKAN_RS00220 (eccE)	ES
55319		3	60	20	MKAN_RS00220 (eccE)	NE
55342		12	790.2	65.85	MKAN_RS00220 (eccE)	NE
55373		11	629	57.1818	MKAN_RS00220 (eccE)	NE
55487		8	477.1	59.6375	MKAN_RS00225 (eccA5)	NE
55758		12	797.7	66.475	MKAN_RS00225 (eccA5)	NE
55788		5	86	17.2	MKAN_RS00225 (eccA5)	NE
55807		12	761	63.4167	MKAN_RS00225 (eccA5)	NE
55857		12	2348.3	195.692	MKAN_RS00225 (eccA5)	NE
55875		12	974.9	81.2417	MKAN_RS00225 (eccA5)	NE
55973		7	339.7	48.5286	MKAN_RS00225 (eccA5)	NE
56076		10	350.9	35.09	MKAN_RS00225 (eccA5)	NE
56145		11	349.1	31.7364	MKAN_RS00225 (eccA5)	NE
56209		5	131.4	26.28	MKAN_RS00225 (eccA5)	NE
56319		8	792.7	99.0875	MKAN_RS00225 (eccA5)	NE
56470		11	577.9	52.5364	MKAN_RS00225 (eccA5)	NE
56486		0	0	0	MKAN_RS00225 (eccA5)	NE
56542		7	353.3	50.4714	MKAN_RS00225 (eccA5)	NE
56595		12	1295.9	107.992	MKAN_RS00225 (eccA5)	NE
56694		1	43.9	43.9	MKAN_RS00225 (eccA5)	NE
56712		5	82.5	16.5	MKAN_RS00225 (eccA5)	NE
56745		12	1139	94.9167	MKAN_RS00225 (eccA5)	NE
56790		0	0	0	MKAN_RS00225 (eccA5)	NE
56871		7	214.3	30.6143	MKAN_RS00225 (eccA5)	NE
56873		6	302.8	50.4667	MKAN_RS00225 (eccA5)	NE
56956		10	713.9	71.39	MKAN_RS00225 (eccA5)	NE
56967		11	366.3	33.3	MKAN_RS00225 (eccA5)	NE
56979		9	235.6	26.1778	MKAN_RS00225 (eccA5)	NE
56994		4	133.9	33.475	MKAN_RS00225 (eccA5)	NE
57086		11	494.1	44.9182	MKAN_RS00225 (eccA5)	NE
57121		8	174.7	21.8375	MKAN_RS00225 (eccA5)	NE
57240		11	1174.6	106.782	MKAN_RS00225 (eccA5)	NE
57252		11	1607	146.091		NE
57263		4	601.5	150.375		NE
57274		9	767.4	85.2667		NE
57303		11	1244.2	113.109		NE
57323	YES	3	180.7	60.2333		NE
57344		3	256	85.3333		NE
57358		1	2	2		NE
57416		7	861.9	123.129		NE
57428	YES	1	2	2		NE
57447		1	72.2	72.2		NE
57472		0	0	0		NE
57504		7	512.4	73.2		NE
57530		9	892.4	99.1556		NE
57536		5	571.9	114.38		NE
57543		7	591.3	84.4714		NE
57553		12	2761.9	230.158		NE
57579		10	1889.7	188.97		NE
57594		8	804.6	100.575		NE
57657		7	987.5	141.071		NE
57745		12	1966.6	163.883		NE
57809		2	40.9	20.45		NE
57825		8	814.7	101.838		NE
57829		12	2105.9	175.492		NE
57838		12	5970.7	497.558		NE
57851		4	451.5	112.875		NE
57887		0	0	0		NE
57925		8	1120.1	140.013		NE
57933		2	319	159.5		NE
57974		1	11.2	11.2		NE
58046		8	1037	129.625		NE
58124		3	164.2	54.7333		NE
58132		2	81.9	40.95		NE
58190		12	5840.3	486.692	MKAN_RS00230 (MKAN_RS00230)	NE
58194		12	2902.1	241.842	MKAN_RS00230 (MKAN_RS00230)	NE
58281		10	1194	119.4	MKAN_RS00230 (MKAN_RS00230)	NE
58362		12	4579.8	381.65	MKAN_RS00230 (MKAN_RS00230)	NE
58484	YES	0	0	0	MKAN_RS00230 (MKAN_RS00230)	NE
58520		12	2610.8	217.567	MKAN_RS00230 (MKAN_RS00230)	NE
58566		10	905.5	90.55	MKAN_RS00230 (MKAN_RS00230)	NE
58602		12	8138.9	678.242	MKAN_RS00230 (MKAN_RS00230)	NE
58608		7	658.8	94.1143	MKAN_RS00230 (MKAN_RS00230)	NE
58649		2	34.3	17.15	MKAN_RS00230 (MKAN_RS00230)	NE
58721	YES	2	55.1	27.55	MKAN_RS00230 (MKAN_RS00230)	NE
58771		8	336.3	42.0375	MKAN_RS00230 (MKAN_RS00230)	NE
58880	YES	2	64.9	32.45	MKAN_RS00230 (MKAN_RS00230)	NE
58917		3	153.8	51.2667	MKAN_RS00230 (MKAN_RS00230)	NE
58968		10	786.4	78.64	MKAN_RS00230 (MKAN_RS00230)	NE
58972		12	3276.5	273.042	MKAN_RS00230 (MKAN_RS00230)	NE
59000		6	328	54.6667	MKAN_RS00230 (MKAN_RS00230)	NE
59051		6	385.7	64.2833	MKAN_RS00230 (MKAN_RS00230)	NE
59291		8	1178.8	147.35	MKAN_RS00230 (MKAN_RS00230)	NE
59328		10	2803.6	280.36	MKAN_RS00230 (MKAN_RS00230)	NE
59358		0	0	0	MKAN_RS00230 (MKAN_RS00230)	NE
59590		3	86.1	28.7		NE
59627		3	51.6	17.2		NE
59653		12	1059.6	88.3		NE
59669		0	0	0		NE
59706		5	330.4	66.08		NE
59717		4	336.6	84.15		NE
59726	YES	0	0	0		NE
59790		6	322.3	53.7167		NE
59871		7	279.2	39.8857		NE
59905	YES	0	0	0		NE
59913		0	0	0		NE
60053		4	578.3	144.575		NE
60060		2	56.6	28.3		NE
60139		11	830.7	75.5182		NE
60175		4	408.3	102.075		NE
60418		0	0	0		NE
60475		8	443	55.375		NE
60562		4	8.7	2.175	MKAN_RS00240 (MKAN_RS00240)	GD
60649		1	1	1	MKAN_RS00240 (MKAN_RS00240)	GD
60688		0	0	0	MKAN_RS00240 (MKAN_RS00240)	GD
60730		0	0	0	MKAN_RS00240 (MKAN_RS00240)	GD
60805		1	8.8	8.8	MKAN_RS00240 (MKAN_RS00240)	GD
60888		6	17.6	2.93333	MKAN_RS00240 (MKAN_RS00240)	GD
60934		1	1	1	MKAN_RS00240 (MKAN_RS00240)	GD
60970		4	8.8	2.2	MKAN_RS00240 (MKAN_RS00240)	GD
60976		0	0	0	MKAN_RS00240 (MKAN_RS00240)	GD
61143		0	0	0	MKAN_RS00240 (MKAN_RS00240)	GD
61170		1	1	1	MKAN_RS00240 (MKAN_RS00240)	GD
61187		0	0	0	MKAN_RS00240 (MKAN_RS00240)	GD
61311		0	0	0	MKAN_RS00240 (MKAN_RS00240)	GD
61335	YES	0	0	0	MKAN_RS00240 (MKAN_RS00240)	GD
61502	YES	0	0	0	MKAN_RS00240 (MKAN_RS00240)	GD
61602		2	2.1	1.05	MKAN_RS00240 (MKAN_RS00240)	GD
61611		7	24.9	3.55714	MKAN_RS00240 (MKAN_RS00240)	GD
61626		1	1.8	1.8	MKAN_RS00240 (MKAN_RS00240)	GD
61655		3	6.6	2.2	MKAN_RS00240 (MKAN_RS00240)	GD
61663		1	2.1	2.1	MKAN_RS00240 (MKAN_RS00240)	GD
61708		6	401.8	66.9667	MKAN_RS00240 (MKAN_RS00240)	NE
61749	YES	0	0	0		NE
61767		12	2502.1	208.508		NE
61861		11	1505.2	136.836		NE
61881	YES	3	306	102		NE
61894		12	6126.6	510.55		NE
61944		12	2863.9	238.658		NE
62028		9	625.5	69.5		NE
62081		11	1813.1	164.827		NE
62089		12	1599.1	133.258		NE
62113		4	79.3	19.825		NE
62135		1	7.2	7.2		NE
62140		4	92.9	23.225		NE
62156		2	18.5	9.25		NE
62165		0	0	0		NE
62193		2	309.2	154.6		NE
62212		0	0	0		NE
62215		3	77	25.6667		NE
62217		2	158.1	79.05		NE
62250		0	0	0		NE
62266		1	8.3	8.3		NE
62282		7	425.4	60.7714		NE
62287		5	131.1	26.22		NE
62341		2	30.7	15.35		NE
62349		2	19.2	9.6		NE
62372		2	89	44.5		NE
62386		12	3097.4	258.117		NE
62389		12	1692	141		NE
62414		5	366.2	73.24		NE
62418		12	9005.3	750.442		NE
62459		3	109.7	36.5667		NE
62465		5	122.9	24.58		NE
62477		2	17.7	8.85		NE
62492		0	0	0		NE
62501		1	22.9	22.9		NE
62505		0	0	0		NE
62515		2	41.6	20.8		NE
62534		0	0	0		NE
62573		3	234.6	78.2		NE
62653		3	270.3	90.1		NE
62665		0	0	0		NE
62677		4	202.2	50.55		NE
62694		9	1030.4	114.489		NE
62708		8	1064	133		NE
62711		8	585.4	73.175		NE
62747		1	44	44	MKAN_RS00245 (MKAN_RS00245)	NE
62791		12	8269.6	689.133	MKAN_RS00245 (MKAN_RS00245)	NE
62878		10	1667	166.7	MKAN_RS00245 (MKAN_RS00245)	NE
62906		12	4728.3	394.025	MKAN_RS00245 (MKAN_RS00245)	NE
62959		11	2793.9	253.991	MKAN_RS00245 (MKAN_RS00245)	NE
63034		10	1124.4	112.44	MKAN_RS00245 (MKAN_RS00245)	NE
63163		12	2644.7	220.392	MKAN_RS00245 (MKAN_RS00245)	NE
63199		12	37329.9	3110.83	MKAN_RS00245 (MKAN_RS00245)	NE
63205		12	6870.1	572.508	MKAN_RS00245 (MKAN_RS00245)	NE
63246		6	444.4	74.0667	MKAN_RS00245 (MKAN_RS00245)	NE
63443		12	4685.7	390.475	MKAN_RS00245 (MKAN_RS00245)	NE
63483	YES	0	0	0	MKAN_RS00245 (MKAN_RS00245)	NE
63489		12	2263.1	188.592	MKAN_RS00245 (MKAN_RS00245)	NE
63526		10	1611.8	161.18	MKAN_RS00245 (MKAN_RS00245)	NE
63551		3	248.8	82.9333	MKAN_RS00245 (MKAN_RS00245)	NE
63586		12	4287.5	357.292	MKAN_RS00245 (MKAN_RS00245)	NE
63592		12	5257.2	438.1	MKAN_RS00245 (MKAN_RS00245)	NE
63708		12	3435.1	286.258	MKAN_RS00245 (MKAN_RS00245)	NE
63878		11	876.4	79.6727	MKAN_RS00245 (MKAN_RS00245)	NE
63927		11	2203.3	200.3	MKAN_RS00245 (MKAN_RS00245)	NE
63954		12	1778.4	148.2	MKAN_RS00245 (MKAN_RS00245)	NE
64064		9	619.2	68.8		NE
64076		12	7117.7	593.142		NE
64085		12	2024.1	168.675		NE
64112		11	2219.2	201.745		NE
64119		12	1353.9	112.825		NE
64132		12	3774.9	314.575	MKAN_RS00250 (MKAN_RS00250)	NE
64171		12	5936.7	494.725	MKAN_RS00250 (MKAN_RS00250)	NE
64238		12	1488.8	124.067	MKAN_RS00250 (MKAN_RS00250)	NE
64339		12	827.5	68.9583	MKAN_RS00250 (MKAN_RS00250)	NE
64414		11	1035.5	94.1364	MKAN_RS00250 (MKAN_RS00250)	NE
64467		7	411.8	58.8286	MKAN_RS00250 (MKAN_RS00250)	NE
64543		11	1205.9	109.627	MKAN_RS00250 (MKAN_RS00250)	NE
64585		12	4216.6	351.383	MKAN_RS00250 (MKAN_RS00250)	NE
64789		11	646.2	58.7455	MKAN_RS00250 (MKAN_RS00250)	NE
64849		12	4537.4	378.117	MKAN_RS00250 (MKAN_RS00250)	NE
64851		11	1463.2	133.018	MKAN_RS00250 (MKAN_RS00250)	NE
64934		2	21.1	10.55	MKAN_RS00250 (MKAN_RS00250)	NE
65171		4	302.2	75.55	MKAN_RS00250 (MKAN_RS00250)	NE
65225		11	1817.9	165.264	MKAN_RS00250 (MKAN_RS00250)	NE
65243	YES	0	0	0	MKAN_RS00250 (MKAN_RS00250)	NE
65250		12	1552.8	129.4	MKAN_RS00250 (MKAN_RS00250)	NE
65298	YES	1	1.6	1.6	MKAN_RS00250 (MKAN_RS00250)	NE
65316		9	1339.8	148.867	MKAN_RS00250 (MKAN_RS00250)	NE
65384		10	950.9	95.09	MKAN_RS00250 (MKAN_RS00250)	NE
65556		6	434.8	72.4667		NE
65577		6	257.8	42.9667		NE
65663		0	0	0		NE
65684	YES	0	0	0		NE
65774		12	3536	294.667	MKAN_RS00255 (MKAN_RS00255)	NE
65896		12	3302.2	275.183	MKAN_RS00255 (MKAN_RS00255)	NE
66012		9	1293.8	143.756	MKAN_RS00255 (MKAN_RS00255)	NE
66052		12	5317.8	443.15	MKAN_RS00255 (MKAN_RS00255)	NE
66055		10	1919.8	191.98	MKAN_RS00255 (MKAN_RS00255)	NE
66085		9	833	92.5556		NE
66165		3	256.3	85.4333		NE
66207		0	0	0		NE
66219		0	0	0		NE
66266	YES	0	0	0		NE
66275		11	2192	199.273		NE
66281		12	2395.6	199.633		NE
66297		10	1933.7	193.37		NE
66437		11	1920.9	174.627	MKAN_RS00260 (MKAN_RS00260)	NE
66480		12	4952.5	412.708	MKAN_RS00260 (MKAN_RS00260)	NE
66525		12	5933.1	494.425	MKAN_RS00260 (MKAN_RS00260)	NE
66562		11	1248.6	113.509	MKAN_RS00260 (MKAN_RS00260)	NE
66586		11	2135.4	194.127	MKAN_RS00260 (MKAN_RS00260)	NE
66766		10	1296.4	129.64	MKAN_RS00260 (MKAN_RS00260)	NE
66774		7	317.3	45.3286	MKAN_RS00260 (MKAN_RS00260)	NE
66813		12	3296.7	274.725	MKAN_RS00260 (MKAN_RS00260)	NE
66988		12	1659.5	138.292	MKAN_RS00260 (MKAN_RS00260)	NE
67005		12	2232.3	186.025	MKAN_RS00260 (MKAN_RS00260)	NE
67149		10	1460.7	146.07	MKAN_RS00265 (MKAN_RS00265)	NE
67233		7	384.1	54.8714	MKAN_RS00265 (MKAN_RS00265)	NE
67268		6	272.9	45.4833	MKAN_RS00265 (MKAN_RS00265)	NE
67272		8	600.6	75.075	MKAN_RS00265 (MKAN_RS00265)	NE
67329		8	573.4	71.675	MKAN_RS00265 (MKAN_RS00265)	NE
67338		4	158.5	39.625	MKAN_RS00265 (MKAN_RS00265)	NE
67379		10	1383	138.3	MKAN_RS00265 (MKAN_RS00265)	NE
67409		11	2191.9	199.264	MKAN_RS00265 (MKAN_RS00265)	NE
67436		9	608.6	67.6222	MKAN_RS00265 (MKAN_RS00265)	NE
67455		11	2215.6	201.418	MKAN_RS00265 (MKAN_RS00265)	NE
67499		10	2485.7	248.57	MKAN_RS00265 (MKAN_RS00265)	NE
67510		1	9.3	9.3	MKAN_RS00265 (MKAN_RS00265)	NE
67583		8	1012.9	126.612	MKAN_RS00265 (MKAN_RS00265)	NE
67639		12	3169.6	264.133	MKAN_RS00265 (MKAN_RS00265)	NE
67684		0	0	0	MKAN_RS00265 (MKAN_RS00265)	NE
67705		12	1850.9	154.242	MKAN_RS00265 (MKAN_RS00265)	NE
67751		10	1217.1	121.71	MKAN_RS00265 (MKAN_RS00265)	NE
67792	YES	0	0	0	MKAN_RS00265 (MKAN_RS00265)	NE
67814		11	1979.6	179.964	MKAN_RS00265 (MKAN_RS00265)	NE
67896		12	4553.9	379.492	MKAN_RS00265 (MKAN_RS00265)	NE
67900		10	1494.4	149.44	MKAN_RS00265 (MKAN_RS00265)	NE
67934		11	1279	116.273	MKAN_RS00265 (MKAN_RS00265)	NE
67983		8	1170.3	146.287	MKAN_RS00265 (MKAN_RS00265)	NE
67989		12	6807.1	567.258	MKAN_RS00265 (MKAN_RS00265)	NE
68098		10	1078.6	107.86	MKAN_RS00265 (MKAN_RS00265)	NE
68124		10	2282.2	228.22	MKAN_RS00265 (MKAN_RS00265)	NE
68162		10	2683.3	268.33	MKAN_RS00265 (MKAN_RS00265)	NE
68267		12	2368.4	197.367	MKAN_RS00265 (MKAN_RS00265)	NE
68321		9	973.6	108.178		NE
68350	YES	5	161.7	32.34		NE
68406		5	448.6	89.72		NE
68676		12	5068.3	422.358	MKAN_RS00270 (MKAN_RS00270)	NE
68709		11	1165.1	105.918	MKAN_RS00270 (MKAN_RS00270)	NE
69035		10	626.5	62.65	MKAN_RS00270 (MKAN_RS00270)	NE
69096		11	2063	187.545		NE
69102		12	6791.1	565.925		NE
69111		12	2429.3	202.442		NE
69286		11	2001.1	181.918	MKAN_RS00275 (MKAN_RS00275)	NE
69376		0	0	0	MKAN_RS00275 (MKAN_RS00275)	NE
69388		8	390.9	48.8625	MKAN_RS00275 (MKAN_RS00275)	NE
69394		7	453.2	64.7429	MKAN_RS00275 (MKAN_RS00275)	NE
69430		5	449.9	89.98	MKAN_RS00275 (MKAN_RS00275)	NE
69469		8	1074.4	134.3	MKAN_RS00275 (MKAN_RS00275)	NE
69472		9	834.8	92.7556	MKAN_RS00275 (MKAN_RS00275)	NE
69478		8	468.1	58.5125	MKAN_RS00275 (MKAN_RS00275)	NE
69516	YES	0	0	0	MKAN_RS00275 (MKAN_RS00275)	NE
69544		1	5.9	5.9	MKAN_RS00275 (MKAN_RS00275)	NE
69549		6	369.2	61.5333	MKAN_RS00275 (MKAN_RS00275)	NE
69585		4	447.6	111.9	MKAN_RS00275 (MKAN_RS00275)	NE
69623		12	6082.3	506.858	MKAN_RS00275 (MKAN_RS00275)	NE
69629		12	2485.7	207.142	MKAN_RS00275 (MKAN_RS00275)	NE
69673		12	4512	376	MKAN_RS00275 (MKAN_RS00275)	NE
69686		9	897.6	99.7333	MKAN_RS00275 (MKAN_RS00275)	NE
69781		12	3940.2	328.35	MKAN_RS00275 (MKAN_RS00275)	NE
69796		12	4102.1	341.842	MKAN_RS00275 (MKAN_RS00275)	NE
69834		12	2568.8	214.067	MKAN_RS00275 (MKAN_RS00275)	NE
69865		10	1363.8	136.38	MKAN_RS00275 (MKAN_RS00275)	NE
69884		12	4870.2	405.85	MKAN_RS00275 (MKAN_RS00275)	NE
69897		12	4288.4	357.367	MKAN_RS00275 (MKAN_RS00275)	NE
69916		12	7698.3	641.525	MKAN_RS00275 (MKAN_RS00275)	NE
69922		12	2225.6	185.467	MKAN_RS00275 (MKAN_RS00275)	NE
69979		10	1526.7	152.67	MKAN_RS00275 (MKAN_RS00275)	NE
70060	YES	1	24.4	24.4	MKAN_RS00275 (MKAN_RS00275)	NE
70083		11	2554.7	232.245		NE
70101	YES	1	13.6	13.6		NE
70111		9	825.8	91.7556		NE
70130		11	937.6	85.2364		NE
70211	YES	0	0	0	MKAN_RS00280 (MKAN_RS00280)	NE
70218		12	1814.1	151.175	MKAN_RS00280 (MKAN_RS00280)	NE
70258		10	1244.6	124.46	MKAN_RS00280 (MKAN_RS00280)	NE
70305	YES	8	452.6	56.575	MKAN_RS00280 (MKAN_RS00280)	NE
70327		12	4929.5	410.792	MKAN_RS00280 (MKAN_RS00280)	NE
70486		12	6005.3	500.442	MKAN_RS00280 (MKAN_RS00280)	NE
70711		12	5061	421.75	MKAN_RS00280 (MKAN_RS00280)	NE
70760		12	5881.4	490.117	MKAN_RS00280 (MKAN_RS00280)	NE
70771		10	1450.4	145.04	MKAN_RS00280 (MKAN_RS00280)	NE
70843		12	7045.3	587.108	MKAN_RS00280 (MKAN_RS00280),MKAN_RS00285 (MKAN_RS00285)	NE
70936		12	2610.9	217.575	MKAN_RS00285 (MKAN_RS00285)	NE
70954		8	1158.5	144.812	MKAN_RS00285 (MKAN_RS00285)	NE
70969		8	574.9	71.8625	MKAN_RS00285 (MKAN_RS00285)	NE
71116		12	4059.9	338.325	MKAN_RS00285 (MKAN_RS00285)	NE
71135		12	5225.5	435.458	MKAN_RS00285 (MKAN_RS00285)	NE
71281		6	500.2	83.3667	MKAN_RS00285 (MKAN_RS00285)	NE
71359		11	848.3	77.1182		NE
71405		2	57.3	28.65		NE
71513	YES	6	245.1	40.85	MKAN_RS00290 (MKAN_RS00290)	NE
71519		12	3072.5	256.042	MKAN_RS00290 (MKAN_RS00290)	NE
71561		12	4843.7	403.642	MKAN_RS00290 (MKAN_RS00290)	NE
71563		12	2872.1	239.342	MKAN_RS00290 (MKAN_RS00290)	NE
71569		12	6748.4	562.367	MKAN_RS00290 (MKAN_RS00290)	NE
71573		12	6561.8	546.817	MKAN_RS00290 (MKAN_RS00290)	NE
71617		12	4130.5	344.208	MKAN_RS00290 (MKAN_RS00290)	NE
71752		11	1033	93.9091	MKAN_RS00290 (MKAN_RS00290)	NE
71773		3	54.5	18.1667	MKAN_RS00290 (MKAN_RS00290)	NE
71808	YES	1	4.8	4.8	MKAN_RS00290 (MKAN_RS00290)	NE
71873		0	0	0	MKAN_RS00290 (MKAN_RS00290)	NE
71880		2	51	25.5	MKAN_RS00290 (MKAN_RS00290)	NE
72025		8	682.5	85.3125	MKAN_RS00290 (MKAN_RS00290)	NE
72074		11	1611.7	146.518	MKAN_RS00290 (MKAN_RS00290)	NE
72080		3	103.6	34.5333	MKAN_RS00290 (MKAN_RS00290)	NE
72117		3	218.3	72.7667		NE
72131		3	338.6	112.867		NE
72220		12	2092	174.333		NE
72316		10	1276.1	127.61	MKAN_RS00295 (MKAN_RS00295)	NE
72343	YES	0	0	0	MKAN_RS00295 (MKAN_RS00295)	NE
72368		5	444.5	88.9	MKAN_RS00295 (MKAN_RS00295)	NE
72378		10	1026.5	102.65	MKAN_RS00295 (MKAN_RS00295)	NE
72381		1	81.7	81.7	MKAN_RS00295 (MKAN_RS00295)	NE
72423		6	1197.4	199.567	MKAN_RS00295 (MKAN_RS00295)	NE
72442		5	350.5	70.1	MKAN_RS00295 (MKAN_RS00295)	NE
72473		10	1284.3	128.43	MKAN_RS00295 (MKAN_RS00295)	NE
72477		12	2926	243.833	MKAN_RS00295 (MKAN_RS00295)	NE
72479		1	224.3	224.3	MKAN_RS00295 (MKAN_RS00295)	NE
72490		7	363.5	51.9286	MKAN_RS00295 (MKAN_RS00295)	NE
72633		11	2152.8	195.709	MKAN_RS00295 (MKAN_RS00295)	NE
72678		11	1295.9	117.809	MKAN_RS00295 (MKAN_RS00295)	NE
72705		12	5727.6	477.3	MKAN_RS00295 (MKAN_RS00295)	NE
72711		12	3099.6	258.3	MKAN_RS00295 (MKAN_RS00295)	NE
72744		7	734.8	104.971	MKAN_RS00300 (MKAN_RS00300)	NE
72929		12	1488.8	124.067	MKAN_RS00300 (MKAN_RS00300)	NE
72992		12	14722.9	1226.91	MKAN_RS00300 (MKAN_RS00300)	NE
72998		12	1788.5	149.042	MKAN_RS00300 (MKAN_RS00300)	NE
73046		12	1426.4	118.867	MKAN_RS00300 (MKAN_RS00300)	NE
73112		12	2303.1	191.925	MKAN_RS00300 (MKAN_RS00300)	NE
73275		12	2186	182.167	MKAN_RS00300 (MKAN_RS00300)	NE
73296		11	1321.5	120.136	MKAN_RS00300 (MKAN_RS00300)	NE
73313		8	463.5	57.9375	MKAN_RS00300 (MKAN_RS00300)	NE
73466		12	11439.5	953.292	MKAN_RS00300 (MKAN_RS00300)	NE
73511		12	10529.9	877.492	MKAN_RS00300 (MKAN_RS00300)	NE
73598		3	439.3	146.433	MKAN_RS00300 (MKAN_RS00300)	NE
73670		11	2796.3	254.209	MKAN_RS00300 (MKAN_RS00300)	NE
73721		11	2183.1	198.464	MKAN_RS00300 (MKAN_RS00300)	NE
73859		12	1884.5	157.042	MKAN_RS00300 (MKAN_RS00300)	NE
73868		12	4812.8	401.067	MKAN_RS00300 (MKAN_RS00300)	NE
73966		4	107.9	26.975	MKAN_RS00300 (MKAN_RS00300)	NE
73976		12	7022.9	585.242	MKAN_RS00300 (MKAN_RS00300)	NE
73987		10	1168.3	116.83	MKAN_RS00300 (MKAN_RS00300)	NE
74049		4	196.3	49.075	MKAN_RS00300 (MKAN_RS00300)	NE
74060		12	2059.3	171.608	MKAN_RS00300 (MKAN_RS00300)	NE
74108		11	1947.7	177.064	MKAN_RS00300 (MKAN_RS00300)	NE
74246		12	1932.6	161.05		NE
74345		11	611.4	55.5818	MKAN_RS00305 (MKAN_RS00305)	NE
74359		3	86.2	28.7333	MKAN_RS00305 (MKAN_RS00305)	NE
74374		11	975.8	88.7091	MKAN_RS00305 (MKAN_RS00305)	NE
74511	YES	0	0	0	MKAN_RS00305 (MKAN_RS00305)	NE
74692		7	381.6	54.5143	MKAN_RS00305 (MKAN_RS00305)	NE
74787		9	452.2	50.2444	MKAN_RS00305 (MKAN_RS00305)	NE
74835	YES	1	51.6	51.6	MKAN_RS00305 (MKAN_RS00305)	NE
74874		11	2457.8	223.436	MKAN_RS00305 (MKAN_RS00305)	NE
74877		10	1027.1	102.71	MKAN_RS00305 (MKAN_RS00305)	NE
75141		12	3834.1	319.508	MKAN_RS00305 (MKAN_RS00305)	GA
75143		12	4473.5	372.792	MKAN_RS00305 (MKAN_RS00305)	GA
75162		10	2056	205.6	MKAN_RS00305 (MKAN_RS00305)	GA
75218		12	9993.5	832.792	MKAN_RS00305 (MKAN_RS00305)	GA
75262		12	6777.3	564.775	MKAN_RS00305 (MKAN_RS00305)	GA
75395		12	17244.6	1437.05	MKAN_RS00305 (MKAN_RS00305)	GA
75413		12	3133.7	261.142		GA
75461	YES	1	8.4	8.4		GA
75561		10	1842.5	184.25		GA
75606		12	18771.5	1564.29		GA
75626		12	4902.5	408.542		GA
75696		11	1849.3	168.118		GA
75718		11	3534.7	321.336		GA
75777		9	654.7	72.7444		GA
75791		7	718.8	102.686		GA
75842		7	568.9	81.2714		GA
75880		6	1046.1	174.35		GA
75904		12	4712.8	392.733		GA
75974		9	645.1	71.6778		GA
75984		9	1494.5	166.056		GA
76004		12	3790.2	315.85	MKAN_RS00310 (MKAN_RS00310)	GA
76060		12	3273.9	272.825	MKAN_RS00310 (MKAN_RS00310)	GA
76154		12	4965.1	413.758	MKAN_RS00310 (MKAN_RS00310)	GA
76207		12	4570.4	380.867	MKAN_RS00310 (MKAN_RS00310)	GA
76312		9	830	92.2222	MKAN_RS00310 (MKAN_RS00310)	GA
76385		3	134.9	44.9667	MKAN_RS00310 (MKAN_RS00310)	GA
76421		12	7396.1	616.342	MKAN_RS00310 (MKAN_RS00310)	GA
76487		10	1963.8	196.38	MKAN_RS00310 (MKAN_RS00310)	GA
76495		12	8348.8	695.733	MKAN_RS00310 (MKAN_RS00310)	GA
76718		12	5906	492.167	MKAN_RS00310 (MKAN_RS00310)	GA
76760		12	6580.4	548.367	MKAN_RS00310 (MKAN_RS00310)	GA
76794		12	1317.7	109.808	MKAN_RS00310 (MKAN_RS00310)	GA
76943		12	2475.9	206.325	MKAN_RS00310 (MKAN_RS00310)	GA
76952		12	5220	435	MKAN_RS00310 (MKAN_RS00310)	GA
77015		10	1131.6	113.16	MKAN_RS00310 (MKAN_RS00310)	GA
77060		2	21.6	10.8	MKAN_RS00310 (MKAN_RS00310)	GA
77153		12	9291.8	774.317	MKAN_RS00310 (MKAN_RS00310)	GA
77200		12	10670.3	889.192	MKAN_RS00310 (MKAN_RS00310)	GA
77256		12	1797.5	149.792	MKAN_RS00310 (MKAN_RS00310)	GA
77289		10	638.4	63.84	MKAN_RS00310 (MKAN_RS00310)	GA
77408		9	1131	125.667	MKAN_RS00310 (MKAN_RS00310)	GA
77411		12	10493.5	874.458	MKAN_RS00310 (MKAN_RS00310)	GA
77492		12	8878.1	739.842	MKAN_RS00310 (MKAN_RS00310)	GA
77521		11	1604.8	145.891	MKAN_RS00310 (MKAN_RS00310)	GA
77636		12	12119.8	1009.98	MKAN_RS00310 (MKAN_RS00310)	GA
77654		4	30.3	7.575	MKAN_RS00310 (MKAN_RS00310)	GA
77686		9	747.5	83.0556	MKAN_RS00310 (MKAN_RS00310)	GA
77750		12	4389.2	365.767	MKAN_RS00310 (MKAN_RS00310)	GA
77771		12	3485.5	290.458	MKAN_RS00310 (MKAN_RS00310)	GA
77861		10	1192.3	119.23	MKAN_RS00310 (MKAN_RS00310)	GA
77904		9	1358.8	150.978	MKAN_RS00310 (MKAN_RS00310)	GA
77986		6	317.2	52.8667		GA
78003		12	5554.4	462.867		GA
78016		12	1677.5	139.792		GA
78025		12	2793.8	232.817		GA
78075		1	2.9	2.9	MKAN_RS00315 (MKAN_RS00315)	GA
78146		9	1227.1	136.344	MKAN_RS00315 (MKAN_RS00315)	GA
78262		9	1638.9	182.1	MKAN_RS00315 (MKAN_RS00315)	GA
78399		12	6942.6	578.55	MKAN_RS00315 (MKAN_RS00315)	GA
78536		12	11411.5	950.958	MKAN_RS00315 (MKAN_RS00315)	GA
78588		11	2185.3	198.664	MKAN_RS00315 (MKAN_RS00315)	GA
78711		9	849.1	94.3444	MKAN_RS00315 (MKAN_RS00315)	GA
78971		7	718.5	102.643	MKAN_RS00315 (MKAN_RS00315)	GA
78993		10	769.6	76.96	MKAN_RS00315 (MKAN_RS00315)	GA
79128		12	2830.6	235.883	MKAN_RS00315 (MKAN_RS00315)	GA
79130		12	4067.6	338.967	MKAN_RS00315 (MKAN_RS00315)	GA
79149		11	1147.3	104.3	MKAN_RS00315 (MKAN_RS00315)	GA
79199		8	1235.9	154.488	MKAN_RS00315 (MKAN_RS00315)	GA
79223		12	8876.4	739.7	MKAN_RS00315 (MKAN_RS00315)	GA
79283		9	965.3	107.256	MKAN_RS00315 (MKAN_RS00315)	GA
79410		10	1210.8	121.08	MKAN_RS00315 (MKAN_RS00315)	GA
79420		8	432.8	54.1	MKAN_RS00315 (MKAN_RS00315)	GA
79426		12	6160.2	513.35	MKAN_RS00315 (MKAN_RS00315)	GA
79463		12	10731.9	894.325	MKAN_RS00315 (MKAN_RS00315)	GA
79469		8	609.3	76.1625	MKAN_RS00315 (MKAN_RS00315)	GA
79488		11	960.5	87.3182	MKAN_RS00315 (MKAN_RS00315)	GA
79505		10	1344.6	134.46	MKAN_RS00315 (MKAN_RS00315)	GA
79643		1	152.1	152.1	MKAN_RS00315 (MKAN_RS00315)	GA
79711		10	1126.1	112.61		GA
79746		12	7804	650.333		GA
79826		0	0	0	MKAN_RS00320 (secA2)	ES
79878		2	3	1.5	MKAN_RS00320 (secA2)	ES
80020		1	0.9	0.9	MKAN_RS00320 (secA2)	ES
80041		1	1	1	MKAN_RS00320 (secA2)	ES
80133		3	5.4	1.8	MKAN_RS00320 (secA2)	ES
80178		0	0	0	MKAN_RS00320 (secA2)	ES
80286		1	1	1	MKAN_RS00320 (secA2)	ES
80304		4	5.3	1.325	MKAN_RS00320 (secA2)	ES
80374		0	0	0	MKAN_RS00320 (secA2)	ES
80399		0	0	0	MKAN_RS00320 (secA2)	ES
80529		1	0.8	0.8	MKAN_RS00320 (secA2)	ES
80616		0	0	0	MKAN_RS00320 (secA2)	ES
80700		1	1	1	MKAN_RS00320 (secA2)	ES
80722		0	0	0	MKAN_RS00320 (secA2)	ES
80874		0	0	0	MKAN_RS00320 (secA2)	ES
80891		0	0	0	MKAN_RS00320 (secA2)	ES
80900	YES	0	0	0	MKAN_RS00320 (secA2)	ES
80937		1	1	1	MKAN_RS00320 (secA2)	ES
80959		0	0	0	MKAN_RS00320 (secA2)	ES
81006		2	2	1	MKAN_RS00320 (secA2)	ES
81154		1	1	1	MKAN_RS00320 (secA2)	ES
81518		7	356.3	50.9	MKAN_RS00320 (secA2)	NE
81588		0	0	0	MKAN_RS00320 (secA2)	NE
81696		0	0	0	MKAN_RS00320 (secA2)	NE
81774		1	1	1	MKAN_RS00320 (secA2)	NE
81810		1	1.8	1.8	MKAN_RS00320 (secA2)	NE
82023		6	19.6	3.26667	MKAN_RS00320 (secA2)	NE
82121		12	3452	287.667		NE
82163		9	1586.5	176.278		NE
82175		11	2634.9	239.536		NE
82216		8	1444.5	180.562		NE
82240		5	15	3	MKAN_RS00325 (MKAN_RS00325)	ES
82267		0	0	0	MKAN_RS00325 (MKAN_RS00325)	ES
82271		3	5.4	1.8	MKAN_RS00325 (MKAN_RS00325)	ES
82294		0	0	0	MKAN_RS00325 (MKAN_RS00325)	ES
82317		0	0	0	MKAN_RS00325 (MKAN_RS00325)	ES
82467		1	1.3	1.3	MKAN_RS00325 (MKAN_RS00325)	ES
82480		0	0	0	MKAN_RS00325 (MKAN_RS00325)	ES
82486		0	0	0	MKAN_RS00325 (MKAN_RS00325)	ES
82611		2	2.2	1.1	MKAN_RS00325 (MKAN_RS00325)	ES
82684		1	1.3	1.3	MKAN_RS00325 (MKAN_RS00325)	ES
82733		1	1.1	1.1	MKAN_RS00325 (MKAN_RS00325)	ES
82737		5	9.2	1.84	MKAN_RS00325 (MKAN_RS00325)	ES
82743		1	1	1	MKAN_RS00325 (MKAN_RS00325)	ES
82764		2	4.3	2.15	MKAN_RS00325 (MKAN_RS00325)	ES
82821		12	8079.3	673.275	MKAN_RS00325 (MKAN_RS00325)	NE
82882		12	1461.9	121.825	MKAN_RS00330 (MKAN_RS00330)	NE
82900		5	636.6	127.32	MKAN_RS00330 (MKAN_RS00330)	NE
82940	YES	1	7.2	7.2	MKAN_RS00330 (MKAN_RS00330)	NE
82987		7	793.3	113.329	MKAN_RS00330 (MKAN_RS00330)	NE
83096		10	1151	115.1	MKAN_RS00330 (MKAN_RS00330)	NE
83255	YES	4	124.8	31.2	MKAN_RS00330 (MKAN_RS00330)	NE
83288		12	5176.4	431.367	MKAN_RS00330 (MKAN_RS00330)	NE
83337	YES	0	0	0	MKAN_RS00330 (MKAN_RS00330)	NE
83587		8	834.6	104.325	MKAN_RS00330 (MKAN_RS00330)	NE
83680		12	3302.1	275.175	MKAN_RS00330 (MKAN_RS00330)	NE
83736	YES	1	213.8	213.8	MKAN_RS00330 (MKAN_RS00330)	NE
83773		12	3373.2	281.1	MKAN_RS00330 (MKAN_RS00330)	NE
83788		5	643.2	128.64		NE
83845	YES	3	609.6	203.2	MKAN_RS00335 (MKAN_RS00335)	NE
83918		11	2796.6	254.236	MKAN_RS00335 (MKAN_RS00335)	NE
83975		12	2017.2	168.1	MKAN_RS00335 (MKAN_RS00335)	NE
84053		12	3708.6	309.05	MKAN_RS00335 (MKAN_RS00335)	NE
84099		4	562.9	140.725	MKAN_RS00335 (MKAN_RS00335)	NE
84108		10	1465.6	146.56	MKAN_RS00335 (MKAN_RS00335)	NE
84133		7	518.8	74.1143	MKAN_RS00335 (MKAN_RS00335)	NE
84374	YES	4	142.6	35.65	MKAN_RS00340 (MKAN_RS00340)	NE
84391		11	1988.6	180.782	MKAN_RS00340 (MKAN_RS00340)	NE
84617	YES	1	22.6	22.6	MKAN_RS00340 (MKAN_RS00340)	NE
84655		8	1247.2	155.9	MKAN_RS00340 (MKAN_RS00340)	NE
84724		2	157	78.5	MKAN_RS00340 (MKAN_RS00340)	NE
84879		12	2496.9	208.075	MKAN_RS00340 (MKAN_RS00340)	NE
84888		8	1282.7	160.337	MKAN_RS00340 (MKAN_RS00340)	NE
85047		12	4365.9	363.825	MKAN_RS00340 (MKAN_RS00340)	NE
85065		12	1950.6	162.55	MKAN_RS00340 (MKAN_RS00340)	NE
85087		10	604.1	60.41		NE
85099	YES	3	31.7	10.5667	MKAN_RS00345 (gcvH)	NE
85118		11	722.4	65.6727	MKAN_RS00345 (gcvH)	NE
85301		12	321.6	26.8	MKAN_RS00345 (gcvH)	NE
85311	YES	0	0	0	MKAN_RS00345 (gcvH)	NE
85379		3	41.5	13.8333	MKAN_RS00345 (gcvH)	NE
85466		4	162.2	40.55	MKAN_RS00345 (gcvH)	NE
85479		3	43.3	14.4333	MKAN_RS00345 (gcvH)	NE
85497		12	6896.7	574.725		NE
85595		11	2937.4	267.036		NE
85619		12	4923.4	410.283		NE
85672		12	698.6	58.2167		NE
85721		8	859.5	107.437		NE
85733		9	660.5	73.3889		NE
85745		9	656.4	72.9333		NE
85757		12	1935.3	161.275		NE
85763		10	959.8	95.98		NE
85766		12	7367.1	613.925		NE
85775		3	133.4	44.4667		NE
85978	YES	0	0	0	MKAN_RS00350 (MKAN_RS00350)	GD
86202		1	1	1	MKAN_RS00350 (MKAN_RS00350)	GD
86344		6	23.1	3.85	MKAN_RS00355 (MKAN_RS00355)	GD
86410		0	0	0	MKAN_RS00355 (MKAN_RS00355)	GD
86480	YES	0	0	0	MKAN_RS00355 (MKAN_RS00355)	GD
86498		2	5.4	2.7	MKAN_RS00355 (MKAN_RS00355)	GD
86546		7	38.2	5.45714	MKAN_RS00355 (MKAN_RS00355)	GD
86621		1	3.8	3.8	MKAN_RS00355 (MKAN_RS00355)	GD
86628		0	0	0	MKAN_RS00355 (MKAN_RS00355)	GD
86646		0	0	0	MKAN_RS00355 (MKAN_RS00355)	GD
86769		5	20.8	4.16	MKAN_RS00355 (MKAN_RS00355)	GD
86861		2	8.3	4.15	MKAN_RS00355 (MKAN_RS00355)	GD
86991		6	12.8	2.13333	MKAN_RS00355 (MKAN_RS00355)	GD
87019		1	2.1	2.1	MKAN_RS00355 (MKAN_RS00355)	GD
87051		5	397.7	79.54	MKAN_RS00355 (MKAN_RS00355)	GA
87078		12	2647.9	220.658		GA
87099		12	4506.7	375.558		GA
87123		9	1012.7	112.522		GA
87161		10	696.5	69.65		GA
87241		11	1147.8	104.345	MKAN_RS00360 (MKAN_RS00360)	GA
87267		12	1657.9	138.158	MKAN_RS00360 (MKAN_RS00360)	GA
87407		6	92.2	15.3667	MKAN_RS00360 (MKAN_RS00360)	GA
87435		4	126.6	31.65	MKAN_RS00360 (MKAN_RS00360)	GA
87461		3	80.7	26.9	MKAN_RS00360 (MKAN_RS00360)	GA
87525		12	3022.3	251.858	MKAN_RS00360 (MKAN_RS00360)	GA
87593		11	1379.8	125.436	MKAN_RS00360 (MKAN_RS00360)	GA
87672		12	14687.7	1223.97	MKAN_RS00360 (MKAN_RS00360)	GA
87819		12	2360.5	196.708		GA
87901		11	2823.9	256.718		GA
87954		12	7886.1	657.175		GA
88014		12	2804.4	233.7		GA
88099		0	0	0	MKAN_RS00370 (MKAN_RS00370)	ES
88190	YES	0	0	0	MKAN_RS00370 (MKAN_RS00370)	ES
88229		0	0	0	MKAN_RS00370 (MKAN_RS00370)	ES
88244		0	0	0	MKAN_RS00370 (MKAN_RS00370)	ES
88313		1	1.1	1.1	MKAN_RS00370 (MKAN_RS00370)	ES
88363	YES	0	0	0	MKAN_RS00370 (MKAN_RS00370)	ES
88469		1	0.8	0.8	MKAN_RS00370 (MKAN_RS00370)	ES
88531	YES	0	0	0	MKAN_RS00370 (MKAN_RS00370)	ES
88673		7	736.7	105.243	MKAN_RS00370 (MKAN_RS00370)	NE
88721		11	1886.4	171.491		NE
88772		12	687.5	57.2917		NE
88964		12	2193.6	182.8		NE
89238	YES	2	12.2	6.1	MKAN_RS00375 (gcvP)	NE
89258		12	604.4	50.3667	MKAN_RS00375 (gcvP)	NE
89261		12	813.2	67.7667	MKAN_RS00375 (gcvP)	NE
89318		11	547.3	49.7545	MKAN_RS00375 (gcvP)	NE
89320		11	377.2	34.2909	MKAN_RS00375 (gcvP)	NE
89327		12	774.5	64.5417	MKAN_RS00375 (gcvP)	NE
89336		12	417.9	34.825	MKAN_RS00375 (gcvP)	NE
89446	YES	7	78.3	11.1857	MKAN_RS00375 (gcvP)	NE
89547		10	170.2	17.02	MKAN_RS00375 (gcvP)	NE
89635	YES	1	22.7	22.7	MKAN_RS00375 (gcvP)	NE
89784		9	267	29.6667	MKAN_RS00375 (gcvP)	NE
89846		9	215.4	23.9333	MKAN_RS00375 (gcvP)	NE
89920		7	181.2	25.8857	MKAN_RS00375 (gcvP)	NE
89930		0	0	0	MKAN_RS00375 (gcvP)	NE
89989		11	858.5	78.0455	MKAN_RS00375 (gcvP)	NE
90032		12	1019	84.9167	MKAN_RS00375 (gcvP)	NE
90041		12	811.6	67.6333	MKAN_RS00375 (gcvP)	NE
90327		8	77.5	9.6875	MKAN_RS00375 (gcvP)	NE
90386		11	320.4	29.1273	MKAN_RS00375 (gcvP)	NE
90413		8	171.6	21.45	MKAN_RS00375 (gcvP)	NE
90439	YES	4	123.6	30.9	MKAN_RS00375 (gcvP)	NE
90626		2	7.1	3.55	MKAN_RS00375 (gcvP)	NE
90671		11	397.1	36.1	MKAN_RS00375 (gcvP)	NE
90698		8	328.6	41.075	MKAN_RS00375 (gcvP)	NE
90801		12	1433.5	119.458	MKAN_RS00375 (gcvP)	NE
90899		12	393.2	32.7667	MKAN_RS00375 (gcvP)	NE
90920		9	333.2	37.0222	MKAN_RS00375 (gcvP)	NE
90977		12	2874.6	239.55	MKAN_RS00375 (gcvP)	NE
91143		3	70.5	23.5	MKAN_RS00375 (gcvP)	NE
91238		12	684.9	57.075	MKAN_RS00375 (gcvP)	NE
91304		12	618.8	51.5667	MKAN_RS00375 (gcvP)	NE
91328		8	102.3	12.7875	MKAN_RS00375 (gcvP)	NE
91343		10	439.6	43.96	MKAN_RS00375 (gcvP)	NE
91345		5	81.2	16.24	MKAN_RS00375 (gcvP)	NE
91451		9	257.3	28.5889	MKAN_RS00375 (gcvP)	NE
91639		7	139.8	19.9714	MKAN_RS00375 (gcvP)	NE
91679		12	542	45.1667	MKAN_RS00375 (gcvP)	NE
91700		5	93.4	18.68	MKAN_RS00375 (gcvP)	NE
91763		10	288.7	28.87	MKAN_RS00375 (gcvP)	NE
91814		5	423.3	84.66	MKAN_RS00375 (gcvP)	NE
91819		12	3434.3	286.192		NE
91997		6	627.1	104.517	MKAN_RS00380 (MKAN_RS00380)	NE
92010		9	694.4	77.1556	MKAN_RS00380 (MKAN_RS00380)	NE
92064		10	574.3	57.43	MKAN_RS00380 (MKAN_RS00380)	NE
92143		5	86	17.2	MKAN_RS00380 (MKAN_RS00380)	NE
92230		9	1502.1	166.9	MKAN_RS00380 (MKAN_RS00380)	NE
92325		8	842.2	105.275	MKAN_RS00380 (MKAN_RS00380)	NE
92349	YES	0	0	0	MKAN_RS00380 (MKAN_RS00380)	NE
92357		7	645.6	92.2286	MKAN_RS00380 (MKAN_RS00380)	NE
92395		12	1534.8	127.9	MKAN_RS00380 (MKAN_RS00380)	NE
92458	YES	0	0	0	MKAN_RS00380 (MKAN_RS00380)	NE
92500		7	950.9	135.843	MKAN_RS00380 (MKAN_RS00380)	NE
92513		10	1669.2	166.92	MKAN_RS00380 (MKAN_RS00380)	NE
92543	YES	2	31.1	15.55	MKAN_RS00380 (MKAN_RS00380)	NE
92554		6	152.7	25.45	MKAN_RS00380 (MKAN_RS00380)	NE
92620		12	3775.8	314.65	MKAN_RS00380 (MKAN_RS00380)	NE
92627		12	10778.3	898.192	MKAN_RS00380 (MKAN_RS00380)	NE
92668		11	1378.9	125.355	MKAN_RS00380 (MKAN_RS00380)	NE
92715		12	2120.8	176.733		NE
92741		12	5481.7	456.808		NE
92873	YES	5	422.9	84.58	MKAN_RS00385 (MKAN_RS00385)	NE
92987		11	1590.3	144.573	MKAN_RS00385 (MKAN_RS00385)	NE
93204		12	3560.5	296.708	MKAN_RS00385 (MKAN_RS00385)	NE
93341		12	3280.7	273.392	MKAN_RS00385 (MKAN_RS00385)	NE
93360		9	590.7	65.6333	MKAN_RS00385 (MKAN_RS00385)	NE
93380		12	3679.3	306.608	MKAN_RS00385 (MKAN_RS00385)	NE
93401		10	883.7	88.37	MKAN_RS00385 (MKAN_RS00385)	NE
93426		5	177.6	35.52	MKAN_RS00385 (MKAN_RS00385)	NE
93504		3	214.6	71.5333	MKAN_RS00385 (MKAN_RS00385)	NE
93557		7	553.7	79.1	MKAN_RS00385 (MKAN_RS00385)	NE
93584		12	2352.8	196.067	MKAN_RS00385 (MKAN_RS00385)	NE
93623		12	1879.9	156.658	MKAN_RS00385 (MKAN_RS00385),MKAN_RS00390 (MKAN_RS00390)	NE
93681		11	2072.4	188.4	MKAN_RS00390 (MKAN_RS00390)	NE
93903		12	2771.9	230.992	MKAN_RS00390 (MKAN_RS00390)	NE
93951		12	3163.3	263.608	MKAN_RS00390 (MKAN_RS00390)	NE
94088	YES	1	1.1	1.1	MKAN_RS00390 (MKAN_RS00390)	NE
94190		5	461.9	92.38	MKAN_RS00390 (MKAN_RS00390)	NE
94368		9	722	80.2222	MKAN_RS00390 (MKAN_RS00390)	NE
94430		8	691.6	86.45	MKAN_RS00390 (MKAN_RS00390)	NE
94440		4	331.3	82.825	MKAN_RS00390 (MKAN_RS00390)	NE
94741	YES	0	0	0	MKAN_RS00390 (MKAN_RS00390)	NE
94829	YES	6	456	76	MKAN_RS00390 (MKAN_RS00390)	NE
94865		12	2751.1	229.258	MKAN_RS00390 (MKAN_RS00390)	NE
94879	YES	2	13.3	6.65	MKAN_RS00390 (MKAN_RS00390)	NE
94933		4	87.7	21.925	MKAN_RS00390 (MKAN_RS00390)	NE
95020		9	1161	129	MKAN_RS00390 (MKAN_RS00390)	NE
95112		11	4780.4	434.582	MKAN_RS00390 (MKAN_RS00390)	NE
95206		9	552.8	61.4222	MKAN_RS00390 (MKAN_RS00390)	NE
95220		12	4759.1	396.592	MKAN_RS00390 (MKAN_RS00390)	NE
95261		7	430.9	61.5571	MKAN_RS00390 (MKAN_RS00390)	NE
95454		11	1650.9	150.082	MKAN_RS00390 (MKAN_RS00390)	NE
95478		11	1116.5	101.5	MKAN_RS00390 (MKAN_RS00390)	NE
95508		11	1813.8	164.891	MKAN_RS00390 (MKAN_RS00390)	NE
95544		12	2118.9	176.575	MKAN_RS00390 (MKAN_RS00390)	NE
95559		7	760	108.571	MKAN_RS00390 (MKAN_RS00390)	NE
95610	YES	7	370.6	52.9429	MKAN_RS00390 (MKAN_RS00390)	NE
95651		7	359.1	51.3	MKAN_RS00390 (MKAN_RS00390)	NE
95685		11	1108.6	100.782	MKAN_RS00390 (MKAN_RS00390)	NE
95737		9	752	83.5556	MKAN_RS00390 (MKAN_RS00390)	NE
95882		1	1	1	MKAN_RS00395 (MKAN_RS00395)	ES
95972		2	2	1	MKAN_RS00395 (MKAN_RS00395)	ES
96022		0	0	0	MKAN_RS00395 (MKAN_RS00395)	ES
96079		0	0	0	MKAN_RS00395 (MKAN_RS00395)	ES
96102	YES	0	0	0	MKAN_RS00395 (MKAN_RS00395)	ES
96185		1	2	2	MKAN_RS00395 (MKAN_RS00395)	ES
96319		1	1	1	MKAN_RS00395 (MKAN_RS00395)	ES
96344		3	3.1	1.03333	MKAN_RS00395 (MKAN_RS00395)	ES
96533		2	5.5	2.75	MKAN_RS00395 (MKAN_RS00395)	ES
96672		4	10.1	2.525	MKAN_RS00395 (MKAN_RS00395)	ES
96827		1	8.2	8.2	MKAN_RS00395 (MKAN_RS00395)	ES
96846		1	1	1	MKAN_RS00395 (MKAN_RS00395)	ES
97061		3	5.2	1.73333	MKAN_RS00395 (MKAN_RS00395)	ES
97157	YES	0	0	0	MKAN_RS00395 (MKAN_RS00395)	ES
97359		1	1	1	MKAN_RS00395 (MKAN_RS00395)	ES
97361		0	0	0	MKAN_RS00395 (MKAN_RS00395)	ES
97460		1	1	1	MKAN_RS00395 (MKAN_RS00395)	ES
97508		0	0	0	MKAN_RS00395 (MKAN_RS00395)	ES
97541		3	7.8	2.6	MKAN_RS00395 (MKAN_RS00395)	ES
97578		0	0	0	MKAN_RS00395 (MKAN_RS00395)	ES
97592		1	1	1	MKAN_RS00395 (MKAN_RS00395)	ES
97604		0	0	0	MKAN_RS00395 (MKAN_RS00395)	ES
97657		1	1.2	1.2	MKAN_RS00395 (MKAN_RS00395)	ES
97751		1	1	1	MKAN_RS00395 (MKAN_RS00395)	ES
97778		0	0	0	MKAN_RS00395 (MKAN_RS00395)	ES
97970		1	2	2	MKAN_RS00395 (MKAN_RS00395)	ES
98043		8	398.4	49.8		NE
98053		11	1601.9	145.627		NE
98063		10	860.5	86.05		NE
98092		1	165.5	165.5		NE
98106		3	377.2	125.733		NE
98116	YES	2	69.4	34.7		NE
98130		5	169	33.8		NE
98183		1	38.2	38.2		NE
98276		3	259.7	86.5667		NE
98284	YES	0	0	0		NE
98399		10	1608	160.8	MKAN_RS00400 (MKAN_RS00400)	NE
98553		12	2584.1	215.342	MKAN_RS00400 (MKAN_RS00400)	NE
98586	YES	0	0	0	MKAN_RS00400 (MKAN_RS00400)	NE
98861		11	2035.2	185.018	MKAN_RS00400 (MKAN_RS00400)	NE
98883		11	2268.5	206.227	MKAN_RS00400 (MKAN_RS00400)	NE
98893		11	1229.6	111.782	MKAN_RS00400 (MKAN_RS00400)	NE
98916		12	6004.8	500.4	MKAN_RS00400 (MKAN_RS00400)	NE
98925		12	4325.9	360.492	MKAN_RS00400 (MKAN_RS00400)	NE
99026	YES	4	349.6	87.4	MKAN_RS00400 (MKAN_RS00400)	NE
99098		12	7629.2	635.767	MKAN_RS00400 (MKAN_RS00400)	NE
99154		7	458.5	65.5	MKAN_RS00400 (MKAN_RS00400)	NE
99203		10	1792.2	179.22	MKAN_RS00400 (MKAN_RS00400)	NE
99357	YES	1	123.1	123.1	MKAN_RS00405 (MKAN_RS00405)	NE
99484		11	3506.7	318.791	MKAN_RS00405 (MKAN_RS00405)	NE
99537		12	3811.2	317.6	MKAN_RS00405 (MKAN_RS00405)	NE
99553		12	3069	255.75	MKAN_RS00405 (MKAN_RS00405)	NE
99578		12	2150.1	179.175	MKAN_RS00405 (MKAN_RS00405)	NE
99599	YES	3	65.1	21.7	MKAN_RS00405 (MKAN_RS00405)	NE
99610	YES	7	359.1	51.3	MKAN_RS00405 (MKAN_RS00405)	NE
99627		10	704.1	70.41	MKAN_RS00405 (MKAN_RS00405)	NE
99643	YES	0	0	0	MKAN_RS00405 (MKAN_RS00405)	NE
99764		11	1885	171.364	MKAN_RS00405 (MKAN_RS00405)	NE
99865		12	1490.9	124.242	MKAN_RS00405 (MKAN_RS00405)	NE
100017		9	711.7	79.0778	MKAN_RS00405 (MKAN_RS00405)	NE
100336		6	606.3	101.05	MKAN_RS00405 (MKAN_RS00405)	NE
100346		11	4206.1	382.373	MKAN_RS00405 (MKAN_RS00405)	NE
100390		11	1944.7	176.791	MKAN_RS00405 (MKAN_RS00405)	NE
100496		9	684.2	76.0222	MKAN_RS00405 (MKAN_RS00405)	NE
100515		12	6954.9	579.575	MKAN_RS00405 (MKAN_RS00405)	GA
100800		11	2373.3	215.755		GA
100878		11	2223.1	202.1		GA
100883		8	1497.2	187.15		GA
101004		12	9178	764.833	MKAN_RS00410 (MKAN_RS00410)	GA
101034		12	8694.8	724.567	MKAN_RS00410 (MKAN_RS00410)	GA
101128		12	7513	626.083	MKAN_RS00410 (MKAN_RS00410)	GA
101217		12	8213.3	684.442	MKAN_RS00410 (MKAN_RS00410)	GA
101229		12	8421.3	701.775	MKAN_RS00410 (MKAN_RS00410)	GA
101274		12	9158.2	763.183	MKAN_RS00410 (MKAN_RS00410)	GA
101719		12	2501.6	208.467	MKAN_RS00410 (MKAN_RS00410)	GA
101723		12	8054.7	671.225	MKAN_RS00410 (MKAN_RS00410)	GA
101754		12	6420.8	535.067	MKAN_RS00410 (MKAN_RS00410)	GA
102044	YES	1	2.1	2.1	MKAN_RS00410 (MKAN_RS00410)	GA
102083		10	1331.3	133.13	MKAN_RS00410 (MKAN_RS00410)	GA
102263		11	2724.6	247.691	MKAN_RS00410 (MKAN_RS00410)	GA
102324		12	6744.8	562.067	MKAN_RS00410 (MKAN_RS00410)	GA
102336		9	1070.9	118.989	MKAN_RS00410 (MKAN_RS00410)	GA
102391		5	423.7	84.74		GA
102402		10	666.2	66.62	MKAN_RS00415 (gndA)	GA
102471		12	6911.9	575.992	MKAN_RS00415 (gndA)	GA
102546		11	4011	364.636	MKAN_RS00415 (gndA)	GA
102549		12	5253.3	437.775	MKAN_RS00415 (gndA)	GA
102583		12	2084.5	173.708	MKAN_RS00415 (gndA)	GA
102628	YES	2	127.9	63.95	MKAN_RS00415 (gndA)	GA
102654		12	1320	110	MKAN_RS00415 (gndA)	GA
102789		12	3591.6	299.3	MKAN_RS00415 (gndA)	GA
102831		12	2753.6	229.467	MKAN_RS00415 (gndA)	GA
102852		12	13182.5	1098.54	MKAN_RS00415 (gndA)	GA
102940		12	3189	265.75	MKAN_RS00415 (gndA)	GA
102962	YES	0	0	0	MKAN_RS00415 (gndA)	GA
103143		12	12807.4	1067.28	MKAN_RS00415 (gndA)	GA
103230		12	5095.6	424.633	MKAN_RS00415 (gndA)	GA
103260		12	2264.3	188.692	MKAN_RS00415 (gndA)	GA
103315		5	429.2	85.84	MKAN_RS00415 (gndA)	GA
103321		12	3399.6	283.3	MKAN_RS00415 (gndA)	GA
103383		12	1868.6	155.717	MKAN_RS00415 (gndA)	GA
103515		12	3274	272.833	MKAN_RS00415 (gndA)	GA
103752		12	3703.9	308.658	MKAN_RS00415 (gndA)	GA
104061		12	1201.9	100.158	MKAN_RS00420 (MKAN_RS00420)	GA
104075	YES	3	53	17.6667	MKAN_RS00420 (MKAN_RS00420)	GA
104117		12	653.4	54.45	MKAN_RS00420 (MKAN_RS00420)	GA
104309		11	642	58.3636	MKAN_RS00420 (MKAN_RS00420)	GA
104429		6	146.8	24.4667	MKAN_RS00420 (MKAN_RS00420)	GA
104437		1	22.9	22.9	MKAN_RS00420 (MKAN_RS00420)	GA
104457		12	1781	148.417	MKAN_RS00420 (MKAN_RS00420)	GA
104537		9	832.7	92.5222	MKAN_RS00420 (MKAN_RS00420)	GA
104606		12	2437.3	203.108	MKAN_RS00420 (MKAN_RS00420)	GA
104661		12	10566.4	880.533	MKAN_RS00420 (MKAN_RS00420)	GA
104716		9	969	107.667	MKAN_RS00420 (MKAN_RS00420)	GA
104801		11	2089.3	189.936	MKAN_RS00420 (MKAN_RS00420)	GA
104929		12	6166.1	513.842		GA
105055		11	1324.3	120.391	MKAN_RS00425 (MKAN_RS00425)	GA
105149		4	322.3	80.575	MKAN_RS00425 (MKAN_RS00425)	GA
105230		12	3483.6	290.3	MKAN_RS00425 (MKAN_RS00425)	GA
105301		12	18810.3	1567.52	MKAN_RS00425 (MKAN_RS00425)	GA
105354		12	6838.8	569.9	MKAN_RS00425 (MKAN_RS00425)	GA
105388		12	5401.9	450.158		GA
105398		11	617.7	56.1545		GA
105401		10	1548.3	154.83		GA
105413		11	2107.5	191.591		GA
105508		12	6013	501.083		GA
105529		2	275.9	137.95		GA
105544		1	32.8	32.8		GA
105549		10	820.8	82.08		GA
105566		12	8364.5	697.042		GA
105611		9	802.6	89.1778		GA
105707	YES	4	118	29.5		GA
105718		12	10182.2	848.517		GA
105902		12	7167.7	597.308	MKAN_RS00430 (MKAN_RS00430)	GA
105955		8	811.4	101.425	MKAN_RS00430 (MKAN_RS00430)	GA
106034		12	6383.5	531.958	MKAN_RS00430 (MKAN_RS00430)	GA
106116		11	1915.5	174.136	MKAN_RS00430 (MKAN_RS00430)	GA
106244		12	4255.1	354.592	MKAN_RS00435 (MKAN_RS00435)	GA
106346		10	2566.1	256.61	MKAN_RS00435 (MKAN_RS00435)	GA
106367		12	12509.2	1042.43	MKAN_RS00435 (MKAN_RS00435)	GA
106390		12	2396.2	199.683	MKAN_RS00435 (MKAN_RS00435)	GA
106415		12	13969.5	1164.12	MKAN_RS00435 (MKAN_RS00435)	GA
106424		12	2981.2	248.433	MKAN_RS00435 (MKAN_RS00435)	GA
106481		12	3310	275.833	MKAN_RS00435 (MKAN_RS00435)	GA
106529		11	1562.2	142.018	MKAN_RS00435 (MKAN_RS00435)	GA
106601		12	3162.3	263.525	MKAN_RS00435 (MKAN_RS00435)	GA
106706		11	1777.7	161.609	MKAN_RS00435 (MKAN_RS00435)	GA
106778		11	2238.9	203.536	MKAN_RS00435 (MKAN_RS00435)	GA
106784		12	11053.7	921.142	MKAN_RS00435 (MKAN_RS00435)	GA
106848	YES	10	1031.8	103.18	MKAN_RS00435 (MKAN_RS00435)	GA
107000		12	8240.7	686.725	MKAN_RS00435 (MKAN_RS00435)	GA
107026		12	3396.7	283.058	MKAN_RS00435 (MKAN_RS00435)	GA
107032		12	11459.1	954.925	MKAN_RS00435 (MKAN_RS00435)	GA
107093		10	1252.1	125.21	MKAN_RS00435 (MKAN_RS00435)	GA
107126		11	2740.6	249.145	MKAN_RS00435 (MKAN_RS00435)	GA
107203		8	918.3	114.787	MKAN_RS00435 (MKAN_RS00435)	GA
107264		10	3095.9	309.59	MKAN_RS00435 (MKAN_RS00435)	GA
107330		12	6132.1	511.008	MKAN_RS00435 (MKAN_RS00435)	GA
107378		12	8058.1	671.508	MKAN_RS00435 (MKAN_RS00435)	GA
107432		12	9554.2	796.183	MKAN_RS00435 (MKAN_RS00435)	GA
107489		12	5395.5	449.625	MKAN_RS00435 (MKAN_RS00435)	GA
107627		12	3590.3	299.192	MKAN_RS00435 (MKAN_RS00435)	GA
107651		12	5165.4	430.45	MKAN_RS00435 (MKAN_RS00435)	GA
107760		5	286.8	57.36		GA
107781		11	1470.1	133.645		GA
107842		12	2283.5	190.292		GA
107928		9	1161.1	129.011		GA
107993		12	5319.6	443.3	MKAN_RS00440 (MKAN_RS00440)	GA
108287		12	3257.9	271.492	MKAN_RS00440 (MKAN_RS00440)	GA
108369	YES	1	9.7	9.7	MKAN_RS00440 (MKAN_RS00440)	GA
108526		12	4250.7	354.225	MKAN_RS00440 (MKAN_RS00440)	GA
108650		9	1000.3	111.144	MKAN_RS00440 (MKAN_RS00440)	GA
108695		12	1923.3	160.275	MKAN_RS00440 (MKAN_RS00440)	GA
108760		12	3136.4	261.367	MKAN_RS00440 (MKAN_RS00440)	GA
108923		11	3580.5	325.5	MKAN_RS00440 (MKAN_RS00440)	GA
108929		12	17294.4	1441.2	MKAN_RS00440 (MKAN_RS00440)	GA
108965		10	2447.1	244.71	MKAN_RS00440 (MKAN_RS00440)	GA
109094		9	1390.2	154.467	MKAN_RS00440 (MKAN_RS00440)	GA
109169		12	13405.1	1117.09	MKAN_RS00440 (MKAN_RS00440)	GA
109250		8	1371.8	171.475	MKAN_RS00440 (MKAN_RS00440)	GA
109337		12	11380.2	948.35	MKAN_RS00440 (MKAN_RS00440)	GA
109577		10	1294.5	129.45	MKAN_RS00445 (MKAN_RS00445)	GA
109601		11	2141.2	194.655	MKAN_RS00445 (MKAN_RS00445)	GA
109678		12	2984.1	248.675	MKAN_RS00445 (MKAN_RS00445)	GA
109713		12	6379.7	531.642	MKAN_RS00445 (MKAN_RS00445)	GA
109733		12	2535.9	211.325	MKAN_RS00445 (MKAN_RS00445)	GA
109772		12	6359.4	529.95	MKAN_RS00445 (MKAN_RS00445)	GA
109833	YES	2	24.1	12.05	MKAN_RS00445 (MKAN_RS00445)	GA
109885		11	1754.4	159.491	MKAN_RS00445 (MKAN_RS00445)	GA
109953		8	682.4	85.3	MKAN_RS00445 (MKAN_RS00445)	GA
109966		11	776.2	70.5636	MKAN_RS00445 (MKAN_RS00445)	GA
110057		12	5983.1	498.592	MKAN_RS00445 (MKAN_RS00445)	GA
110081		5	358.6	71.72	MKAN_RS00445 (MKAN_RS00445)	GA
110255		12	1624.8	135.4	MKAN_RS00445 (MKAN_RS00445)	GA
110329		10	1256.5	125.65	MKAN_RS00445 (MKAN_RS00445)	GA
110335		12	8453.3	704.442	MKAN_RS00445 (MKAN_RS00445)	GA
110371		12	7123.2	593.6	MKAN_RS00445 (MKAN_RS00445)	GA
110500		11	937.7	85.2455	MKAN_RS00445 (MKAN_RS00445)	GA
110508		7	1278.3	182.614	MKAN_RS00445 (MKAN_RS00445)	GA
110555		0	0	0	MKAN_RS00445 (MKAN_RS00445)	GA
110575		12	8137.2	678.1	MKAN_RS00445 (MKAN_RS00445)	GA
110656		8	810.8	101.35	MKAN_RS00445 (MKAN_RS00445)	GA
110743		11	2129.1	193.555	MKAN_RS00445 (MKAN_RS00445)	GA
110886		10	900.9	90.09		GA
110901		12	2423	201.917		GA
110949		8	427	53.375		GA
110970		3	321.3	107.1		GA
110983		2	153.5	76.75		GD
111115		0	0	0		GD
111160		0	0	0		GD
111163		5	91	18.2		GD
111173		3	47.4	15.8		GD
111238	YES	1	71.6	71.6		GD
111319		1	53.4	53.4		GD
111322		2	160	80		GD
111331		0	0	0		GD
111338		3	26.2	8.73333		GD
111342		0	0	0		GD
111356		0	0	0		GD
111378		6	368.1	61.35		NE
111392		6	342.4	57.0667		NE
111436		10	1445.8	144.58		NE
111462		6	576.9	96.15		NE
111556		12	2682.4	223.533		NE
111725		9	1376.3	152.922	MKAN_RS00455 (MKAN_RS00455)	NE
111811		11	886	80.5455	MKAN_RS00455 (MKAN_RS00455)	NE
111884		12	6752.5	562.708	MKAN_RS00455 (MKAN_RS00455)	NE
111922		11	2560.4	232.764	MKAN_RS00455 (MKAN_RS00455)	NE
111981		11	1011.7	91.9727	MKAN_RS00455 (MKAN_RS00455)	NE
112181		8	683.6	85.45	MKAN_RS00455 (MKAN_RS00455)	NE
112379		3	34.6	11.5333	MKAN_RS00455 (MKAN_RS00455)	NE
112385		11	1878.7	170.791	MKAN_RS00455 (MKAN_RS00455)	NE
112448		9	2515.3	279.478	MKAN_RS00455 (MKAN_RS00455)	NE
112638		9	468.7	52.0778	MKAN_RS00455 (MKAN_RS00455)	NE
112812		8	977.2	122.15		NE
112895		4	81.8	20.45		NE
112943		12	5551.5	462.625		NE
112947		9	635.1	70.5667		NE
113087		12	1280.9	106.742	MKAN_RS00460 (MKAN_RS00460)	NE
113262		3	316.4	105.467	MKAN_RS00460 (MKAN_RS00460)	NE
113365		2	227.6	113.8	MKAN_RS00465 (MKAN_RS00465)	NE
113421		6	561.4	93.5667	MKAN_RS00465 (MKAN_RS00465)	NE
113679		3	152.7	50.9	MKAN_RS00470 (MKAN_RS00470)	NE
113691		10	2893.5	289.35	MKAN_RS00470 (MKAN_RS00470)	NE
113699		11	1866.7	169.7	MKAN_RS00470 (MKAN_RS00470)	NE
113894		0	0	0	MKAN_RS00470 (MKAN_RS00470)	NE
113901		0	0	0	MKAN_RS00470 (MKAN_RS00470)	NE
114053		5	141.9	28.38	MKAN_RS00470 (MKAN_RS00470)	NE
114103		5	901	180.2	MKAN_RS00470 (MKAN_RS00470)	NE
114109		2	147.6	73.8	MKAN_RS00470 (MKAN_RS00470)	NE
114170		11	1642.4	149.309	MKAN_RS00470 (MKAN_RS00470)	NE
114179		11	1436	130.545	MKAN_RS00470 (MKAN_RS00470)	NE
114486		12	3322	276.833	MKAN_RS00470 (MKAN_RS00470)	NE
114879		10	1415.8	141.58	MKAN_RS00470 (MKAN_RS00470)	NE
114891		11	2843.2	258.473	MKAN_RS00470 (MKAN_RS00470)	NE
114973		12	2516.4	209.7	MKAN_RS00470 (MKAN_RS00470)	NE
115043		5	292.3	58.46	MKAN_RS00470 (MKAN_RS00470)	NE
115066		9	1304	144.889	MKAN_RS00470 (MKAN_RS00470)	NE
115222		12	3367	280.583	MKAN_RS00470 (MKAN_RS00470)	NE
115304		4	460	115	MKAN_RS00470 (MKAN_RS00470)	NE
115362		11	1835.4	166.855	MKAN_RS00470 (MKAN_RS00470)	NE
115369		6	279.2	46.5333	MKAN_RS00470 (MKAN_RS00470)	NE
115374		12	1400.3	116.692	MKAN_RS00470 (MKAN_RS00470)	NE
115384		6	496.8	82.8		NE
115447		0	0	0	MKAN_RS00475 (MKAN_RS00475)	NE
115462	YES	1	5.1	5.1	MKAN_RS00475 (MKAN_RS00475)	NE
115594	YES	0	0	0	MKAN_RS00475 (MKAN_RS00475)	NE
115795		6	378.5	63.0833	MKAN_RS00475 (MKAN_RS00475)	NE
115845		7	510.9	72.9857	MKAN_RS00475 (MKAN_RS00475)	NE
115919		11	1881.5	171.045	MKAN_RS00475 (MKAN_RS00475)	NE
116059		4	106	26.5		NE
116204		10	2092.7	209.27	MKAN_RS00480 (ureG)	NE
116245		12	5102.4	425.2	MKAN_RS00480 (ureG)	NE
116465		3	134.3	44.7667	MKAN_RS00480 (ureG)	NE
116495		1	68.1	68.1	MKAN_RS00480 (ureG)	NE
116508		3	348.7	116.233	MKAN_RS00480 (ureG)	NE
116542		0	0	0	MKAN_RS00480 (ureG)	NE
116558		2	149.4	74.7	MKAN_RS00480 (ureG)	NE
116823		12	2539.7	211.642	MKAN_RS00485 (MKAN_RS00485)	NE
116825		12	2118.4	176.533	MKAN_RS00485 (MKAN_RS00485)	NE
116829		9	1214.6	134.956	MKAN_RS00485 (MKAN_RS00485)	NE
116910		1	48.8	48.8	MKAN_RS00485 (MKAN_RS00485)	NE
116977	YES	0	0	0	MKAN_RS00485 (MKAN_RS00485)	NE
117024		6	313.3	52.2167	MKAN_RS00485 (MKAN_RS00485)	NE
117112		10	1342.5	134.25	MKAN_RS00485 (MKAN_RS00485)	NE
117116		12	1449.9	120.825	MKAN_RS00485 (MKAN_RS00485)	NE
117263	YES	2	78.6	39.3	MKAN_RS00485 (MKAN_RS00485)	NE
117276		3	379.1	126.367	MKAN_RS00485 (MKAN_RS00485)	NE
117295		11	1000	90.9091	MKAN_RS00485 (MKAN_RS00485)	NE
117307		8	825.9	103.237	MKAN_RS00485 (MKAN_RS00485)	NE
117340		12	1867.6	155.633	MKAN_RS00485 (MKAN_RS00485)	NE
117360	YES	0	0	0	MKAN_RS00485 (MKAN_RS00485)	NE
117411		3	140	46.6667	MKAN_RS00485 (MKAN_RS00485),MKAN_RS00490 (MKAN_RS00490)	NE
117515		12	1208.8	100.733	MKAN_RS00490 (MKAN_RS00490)	NE
117544		9	771.5	85.7222	MKAN_RS00490 (MKAN_RS00490)	NE
117661		10	463.5	46.35	MKAN_RS00490 (MKAN_RS00490)	NE
117727		10	731.1	73.11	MKAN_RS00490 (MKAN_RS00490)	NE
117996		12	1785.6	148.8	MKAN_RS00490 (MKAN_RS00490)	NE
118378		12	1289	107.417	MKAN_RS00490 (MKAN_RS00490)	NE
118417		11	785.8	71.4364	MKAN_RS00490 (MKAN_RS00490)	NE
118429		12	3187	265.583	MKAN_RS00490 (MKAN_RS00490)	NE
118478		10	344.4	34.44	MKAN_RS00490 (MKAN_RS00490)	NE
118585		12	978.9	81.575	MKAN_RS00490 (MKAN_RS00490)	NE
118616		9	337.7	37.5222	MKAN_RS00490 (MKAN_RS00490)	NE
118712		12	1090	90.8333	MKAN_RS00490 (MKAN_RS00490)	NE
118759		6	286	47.6667		NE
118796		12	1595.4	132.95		NE
118800		12	1918.9	159.908		NE
118803		12	1362.8	113.567		NE
118808	YES	1	55.2	55.2		NE
118828		3	107.3	35.7667		NE
118848		12	1899.4	158.283		NE
118876		10	1423.9	142.39	MKAN_RS00495 (MKAN_RS00495)	NE
118878		12	3711.4	309.283	MKAN_RS00495 (MKAN_RS00495)	NE
118933		12	2750.8	229.233	MKAN_RS00495 (MKAN_RS00495)	NE
119215		10	1096.4	109.64	MKAN_RS00495 (MKAN_RS00495)	NE
119284	YES	7	490.5	70.0714	MKAN_RS00495 (MKAN_RS00495)	NE
119315		12	7168.8	597.4	MKAN_RS00495 (MKAN_RS00495)	NE
119317		12	6699.6	558.3	MKAN_RS00495 (MKAN_RS00495)	NE
119539		12	1873.6	156.133	MKAN_RS00495 (MKAN_RS00495)	NE
119611		12	5302.4	441.867	MKAN_RS00495 (MKAN_RS00495)	NE
119659		12	4206.5	350.542	MKAN_RS00495 (MKAN_RS00495)	NE
119689		8	1169.7	146.213	MKAN_RS00495 (MKAN_RS00495)	NE
119758		10	845.1	84.51	MKAN_RS00495 (MKAN_RS00495)	NE
119792		11	1518.3	138.027	MKAN_RS00495 (MKAN_RS00495)	NE
119805		12	9515.1	792.925		NE
119810		10	1391.4	139.14		NE
119826	YES	5	287.1	57.42		NE
119978		6	1140.6	190.1	MKAN_RS00500 (MKAN_RS00500)	NE
119994		11	1175.1	106.827	MKAN_RS00500 (MKAN_RS00500)	NE
120038		12	1961.8	163.483	MKAN_RS00500 (MKAN_RS00500)	NE
120181		10	1835	183.5	MKAN_RS00500 (MKAN_RS00500)	NE
120245		12	5562.2	463.517	MKAN_RS00500 (MKAN_RS00500)	NE
120468		11	1313.3	119.391	MKAN_RS00500 (MKAN_RS00500)	NE
120595		12	6612.7	551.058		NE
120612		10	718.9	71.89		NE
120619		11	549.7	49.9727		NE
120629		12	6361.3	530.108		NE
120633		11	1492.6	135.691		NE
120738		11	4479.2	407.2		NE
120781		5	210.5	42.1	MKAN_RS00505 (modA)	NE
120794		12	4169.7	347.475	MKAN_RS00505 (modA)	NE
121214	YES	0	0	0	MKAN_RS00505 (modA)	NE
121329		12	10335.3	861.275	MKAN_RS00505 (modA)	NE
121407		12	4931.3	410.942	MKAN_RS00505 (modA)	NE
121569		11	2957.7	268.882	MKAN_RS00510 (MKAN_RS00510)	NE
121603		12	4250.6	354.217	MKAN_RS00510 (MKAN_RS00510)	NE
121857		12	3172.8	264.4	MKAN_RS00510 (MKAN_RS00510)	NE
121890		12	3733	311.083	MKAN_RS00510 (MKAN_RS00510)	NE
121978		12	4865.2	405.433	MKAN_RS00510 (MKAN_RS00510)	NE
122016		12	2676.1	223.008	MKAN_RS00510 (MKAN_RS00510)	NE
122089		6	204.3	34.05	MKAN_RS00510 (MKAN_RS00510)	NE
122208		11	3114.5	283.136	MKAN_RS00510 (MKAN_RS00510)	NE
122254		10	1010.7	101.07	MKAN_RS00510 (MKAN_RS00510)	NE
122263		2	75	37.5	MKAN_RS00510 (MKAN_RS00510)	NE
122284		9	679.7	75.5222	MKAN_RS00510 (MKAN_RS00510)	NE
122297	YES	0	0	0	MKAN_RS00510 (MKAN_RS00510)	NE
122381		11	1208.7	109.882		NE
122386		10	927.6	92.76		NE
122435		0	0	0		NE
122447		2	262.3	131.15		NE
122582		2	47.4	23.7		NE
122615		6	616	102.667		NE
122625		11	2175.8	197.8		NE
122645		3	62.1	20.7	MKAN_RS00515 (MKAN_RS00515)	NE
122660		12	2482.5	206.875	MKAN_RS00515 (MKAN_RS00515)	NE
122671		9	1555.7	172.856	MKAN_RS00515 (MKAN_RS00515)	NE
122694		5	284.6	56.92	MKAN_RS00515 (MKAN_RS00515)	NE
122716		12	4067.2	338.933	MKAN_RS00515 (MKAN_RS00515)	NE
122762		12	3084.4	257.033	MKAN_RS00515 (MKAN_RS00515)	NE
122794		8	743.9	92.9875	MKAN_RS00515 (MKAN_RS00515)	NE
122908		12	11559.8	963.317	MKAN_RS00515 (MKAN_RS00515)	NE
122919		11	890.4	80.9455	MKAN_RS00515 (MKAN_RS00515)	NE
123016		12	3822.4	318.533	MKAN_RS00515 (MKAN_RS00515)	NE
123035		10	985.3	98.53	MKAN_RS00515 (MKAN_RS00515)	NE
123135		7	738.8	105.543	MKAN_RS00515 (MKAN_RS00515)	NE
123190		12	2974	247.833	MKAN_RS00515 (MKAN_RS00515)	NE
123244		12	3526	293.833	MKAN_RS00515 (MKAN_RS00515)	NE
123267		8	658.1	82.2625	MKAN_RS00515 (MKAN_RS00515)	NE
123284		10	1353.1	135.31	MKAN_RS00515 (MKAN_RS00515)	NE
123292		9	1416.8	157.422	MKAN_RS00515 (MKAN_RS00515)	NE
123361		8	788	98.5	MKAN_RS00515 (MKAN_RS00515)	NE
123490		11	2223.5	202.136	MKAN_RS00515 (MKAN_RS00515)	NE
123570		12	4643.6	386.967	MKAN_RS00515 (MKAN_RS00515)	NE
123671		11	1491	135.545	MKAN_RS00515 (MKAN_RS00515)	NE
123723		12	2627.9	218.992	MKAN_RS00515 (MKAN_RS00515)	NE
123726		12	3065.2	255.433	MKAN_RS00515 (MKAN_RS00515)	NE
123740	YES	2	69.9	34.95	MKAN_RS00515 (MKAN_RS00515)	NE
123769		4	440	110	MKAN_RS00515 (MKAN_RS00515)	NE
123795		11	1574	143.091	MKAN_RS00515 (MKAN_RS00515)	NE
123824		12	4489.7	374.142	MKAN_RS00515 (MKAN_RS00515)	NE
123844		12	5542	461.833	MKAN_RS00515 (MKAN_RS00515)	NE
123860		7	758	108.286	MKAN_RS00515 (MKAN_RS00515)	NE
123977		7	391.3	55.9	MKAN_RS00515 (MKAN_RS00515)	NE
124062		2	29.4	14.7	MKAN_RS00515 (MKAN_RS00515)	NE
124080		9	936.7	104.078	MKAN_RS00515 (MKAN_RS00515)	NE
124204		12	3855.7	321.308	MKAN_RS00515 (MKAN_RS00515)	NE
124255		9	314.3	34.9222	MKAN_RS00515 (MKAN_RS00515)	NE
124262		11	3502.7	318.427	MKAN_RS00515 (MKAN_RS00515)	NE
124266		12	5426.9	452.242	MKAN_RS00515 (MKAN_RS00515)	NE
124277		12	5330	444.167	MKAN_RS00515 (MKAN_RS00515)	NE
[truncated: 95,704 more rows]

## Sheet: Gene essentiality data
List of essentiality calls based on the motif-dependent Hidden Markov Model of essentiality for annotated genes in the M. kansasii ATCC 12478 chromosome. State call key: ES, essential; GD, growth-defect; NE, nonessential; GA, growth-advantage; and N/A, not assessable.
Locus tag	Gene name	Number of TA sites	Number of sites belonging to essential state	Number of sites belonging to growth-defect state	Number of sites belonging to nonessential state	Number of sites belonging to growth-advantage state	Fraction of sites with insertions	Mean normalized read-count at non-zero sites	Final state call
MKAN_RS00010	-	3	0	0	3	0	1.0000	14.33	NE
MKAN_RS00015	-	10	0	0	10	0	0.9000	31.00	NE
MKAN_RS00020	-	15	0	0	15	0	0.8000	92.33	NE
MKAN_RS00025	-	17	0	0	17	0	0.6471	49.00	NE
MKAN_RS00030	-	13	0	0	13	0	0.8462	150.55	NE
MKAN_RS00035	-	9	0	0	9	0	0.7778	55.86	NE
MKAN_RS00040	-	3	0	0	3	0	1.0000	18.67	NE
MKAN_RS00045	-	8	0	0	8	0	1.0000	165.25	NE
MKAN_RS00050	-	5	0	0	5	0	1.0000	231.20	NE
MKAN_RS00055	-	17	0	0	17	0	0.7647	130.15	NE
MKAN_RS00060	-	17	0	0	17	0	1.0000	197.65	NE
MKAN_RS00065	-	15	0	0	15	0	0.9333	149.86	NE
MKAN_RS00070	-	16	0	0	16	0	1.0000	88.25	NE
MKAN_RS00075	-	26	0	0	26	0	0.9615	82.72	NE
MKAN_RS00080	-	21	0	0	21	0	0.9048	35.63	NE
MKAN_RS30150	-	4	0	0	4	0	1.0000	141.00	NE
MKAN_RS28530	-	139	0	36	103	0	0.7122	83.26	NE
MKAN_RS00090	-	10	0	0	10	0	0.9000	105.89	NE
MKAN_RS00095	-	13	0	0	13	0	0.8462	60.45	NE
MKAN_RS00100	-	26	0	0	26	0	0.9231	105.17	NE
MKAN_RS00105	-	7	0	0	7	0	0.7143	93.20	NE
MKAN_RS00110	-	13	0	0	13	0	1.0000	120.31	NE
MKAN_RS00115	-	6	0	0	6	0	1.0000	59.67	NE
MKAN_RS00120	-	21	0	0	21	0	0.9048	177.11	NE
MKAN_RS00125	-	8	0	0	8	0	0.8750	198.29	NE
MKAN_RS00130	-	3	0	0	3	0	1.0000	50.00	NE
MKAN_RS00135	-	3	0	0	3	0	1.0000	58.00	NE
MKAN_RS00140	-	6	0	0	6	0	1.0000	88.00	NE
MKAN_RS00145	-	8	0	0	8	0	0.8750	125.86	NE
MKAN_RS00150	malQ	26	0	0	26	0	1.0000	238.12	NE
MKAN_RS00155	eccB	18	18	0	0	0	0.0000	0.00	ES
MKAN_RS00160	eccC5	51	50	0	1	0	0.0196	69.00	ES
MKAN_RS00165	-	19	0	0	19	0	0.9474	77.06	NE
MKAN_RS00170	-	4	0	0	4	0	1.0000	116.00	NE
MKAN_RS00175	-	29	0	0	29	0	0.9310	99.04	NE
MKAN_RS00180	-	5	0	0	5	0	0.8000	141.00	NE
MKAN_RS00185	-	22	0	0	22	0	0.9091	218.70	NE
MKAN_RS00190	-	6	0	0	6	0	0.5000	2.33	NE
MKAN_RS00195	-	3	0	0	3	0	1.0000	240.33	NE
MKAN_RS00200	-	4	0	0	4	0	1.0000	139.75	NE
MKAN_RS00205	-	19	17	0	2	0	0.1053	3.50	ES
MKAN_RS00210	eccD	22	22	0	0	0	0.0000	0.00	ES
MKAN_RS00215	mycP	23	23	0	0	0	0.0435	4.00	ES
MKAN_RS00220	eccE	19	16	0	3	0	0.1579	41.00	ES
MKAN_RS00225	eccA5	28	0	0	28	0	0.9286	47.12	NE
MKAN_RS00230	-	21	0	0	21	0	0.9048	159.00	NE
MKAN_RS00240	-	21	0	20	1	0	0.3333	5.71	GD
MKAN_RS00245	-	21	0	0	21	0	0.9524	385.65	NE
MKAN_RS00250	-	19	0	0	19	0	0.8947	154.47	NE
MKAN_RS00255	-	5	0	0	5	0	1.0000	256.20	NE
MKAN_RS00260	-	10	0	0	10	0	1.0000	208.20	NE
MKAN_RS00265	-	28	0	0	28	0	0.9286	145.19	NE
MKAN_RS00270	-	3	0	0	3	0	1.0000	190.33	NE
MKAN_RS00275	-	26	0	0	26	0	0.8846	192.35	NE
MKAN_RS00280	-	10	0	0	10	0	0.9000	313.78	NE
MKAN_RS00285	-	7	0	0	7	0	1.0000	252.14	NE
MKAN_RS00290	-	15	0	0	15	0	0.8667	205.15	NE
MKAN_RS00295	-	15	0	0	15	0	0.9333	127.64	NE
MKAN_RS00300	-	22	0	0	22	0	1.0000	276.55	NE
MKAN_RS00305	-	15	0	0	9	6	0.9333	300.21	NE
MKAN_RS00310	-	31	0	0	0	31	1.0000	338.00	GA
MKAN_RS00315	-	23	0	0	0	23	0.9565	251.82	GA
MKAN_RS00320	secA2	27	21	0	6	0	0.0741	16.00	ES
MKAN_RS00325	-	15	14	0	1	0	0.2000	225.00	ES
MKAN_RS00330	-	12	0	0	12	0	0.9167	129.36	NE
MKAN_RS00335	-	7	0	0	7	0	1.0000	139.00	NE
MKAN_RS00340	-	9	0	0	9	0	1.0000	126.56	NE
MKAN_RS00345	gcvH	7	0	0	7	0	0.8571	18.50	NE
MKAN_RS00350	-	2	0	2	0	0	0.0000	0.00	GD
MKAN_RS00355	-	13	0	12	0	1	0.4615	7.00	GD
MKAN_RS00360	-	8	0	0	0	8	1.0000	231.38	GA
MKAN_RS00370	-	9	8	0	1	0	0.1111	61.00	ES
MKAN_RS00375	gcvP	40	0	0	40	0	0.9750	37.18	NE
MKAN_RS00380	-	17	0	0	17	0	0.8824	140.27	NE
MKAN_RS00385	-	12	0	0	12	0	1.0000	133.33	NE
MKAN_RS00390	-	28	0	0	28	0	0.9286	119.08	NE
MKAN_RS00395	-	26	26	0	0	0	0.1154	1.00	ES
MKAN_RS00400	-	12	0	0	12	0	0.9167	229.27	NE
MKAN_RS00405	-	17	0	0	16	1	0.9412	168.06	NE
MKAN_RS00410	-	14	0	0	0	14	0.9286	512.92	GA
MKAN_RS00415	gndA	20	0	0	0	20	0.9500	333.16	GA
MKAN_RS00420	-	12	0	0	0	12	1.0000	148.50	GA
MKAN_RS00425	-	5	0	0	0	5	1.0000	513.00	GA
MKAN_RS00430	-	4	0	0	0	4	1.0000	339.25	GA
MKAN_RS00435	-	26	0	0	0	26	1.0000	422.50	GA
MKAN_RS00440	-	14	0	0	0	14	1.0000	415.14	GA
MKAN_RS00445	-	22	0	0	0	22	0.9545	250.14	GA
MKAN_RS00455	-	10	0	0	10	0	1.0000	151.50	NE
MKAN_RS00460	-	2	0	0	2	0	1.0000	66.50	NE
MKAN_RS00465	-	2	0	0	2	0	1.0000	33.00	NE
MKAN_RS00470	-	21	0	0	21	0	0.9048	123.84	NE
MKAN_RS00475	-	6	0	0	6	0	0.5000	77.33	NE
MKAN_RS00480	ureG	7	0	0	7	0	0.8571	109.50	NE
MKAN_RS00485	-	15	0	0	15	0	0.8667	85.54	NE
MKAN_RS00490	-	13	0	0	13	0	1.0000	84.15	NE
MKAN_RS00495	-	13	0	0	13	0	1.0000	245.15	NE
MKAN_RS00500	-	6	0	0	6	0	1.0000	180.33	NE
MKAN_RS00505	modA	5	0	0	5	0	0.8000	409.25	NE
MKAN_RS00510	-	12	0	0	12	0	0.9167	202.45	NE
MKAN_RS00515	-	42	0	0	42	0	1.0000	179.14	NE
MKAN_RS28540	-	34	0	0	34	0	0.9118	207.77	NE
MKAN_RS28545	-	32	0	0	32	0	0.9688	139.87	NE
MKAN_RS00530	-	7	0	0	7	0	0.8571	212.67	NE
MKAN_RS00535	-	13	0	0	13	0	1.0000	122.38	NE
MKAN_RS00540	-	6	0	0	6	0	1.0000	178.67	NE
MKAN_RS00545	-	20	0	0	20	0	0.9500	77.47	NE
MKAN_RS00550	-	8	0	0	8	0	0.8750	108.14	NE
MKAN_RS00555	-	8	0	0	8	0	0.8750	167.86	NE
MKAN_RS00560	-	19	0	0	19	0	0.8947	82.41	NE
MKAN_RS28550	-	9	0	0	9	0	1.0000	109.78	NE
MKAN_RS00570	-	11	0	0	11	0	0.9091	127.50	NE
MKAN_RS00575	-	35	0	0	35	0	0.9429	195.55	NE
MKAN_RS00580	-	8	0	0	8	0	1.0000	134.88	NE
MKAN_RS00585	-	6	0	0	6	0	1.0000	138.33	NE
MKAN_RS00590	-	26	0	0	26	0	0.8846	110.74	NE
MKAN_RS00595	-	23	0	0	23	0	0.9565	167.23	NE
MKAN_RS00600	-	27	0	0	27	0	0.8519	91.26	NE
MKAN_RS00605	-	14	0	0	14	0	0.9286	68.31	NE
MKAN_RS00610	-	16	0	0	16	0	0.9375	180.13	NE
MKAN_RS00615	-	8	0	0	8	0	1.0000	73.00	NE
MKAN_RS00620	-	3	0	0	3	0	1.0000	36.33	NE
MKAN_RS00625	-	6	0	0	6	0	0.8333	65.40	NE
MKAN_RS00630	-	2	0	0	2	0	1.0000	207.00	NE
MKAN_RS00635	-	11	0	0	11	0	0.9091	43.90	NE
MKAN_RS00640	-	8	0	0	8	0	1.0000	81.50	NE
MKAN_RS00645	-	6	0	0	6	0	0.8333	100.20	NE
MKAN_RS00650	-	2	0	0	2	0	1.0000	90.00	NE
MKAN_RS00655	-	16	0	0	16	0	0.9375	68.13	NE
MKAN_RS00660	-	10	0	0	10	0	1.0000	178.60	NE
MKAN_RS00665	-	5	0	0	5	0	1.0000	132.60	NE
MKAN_RS00670	-	9	0	0	9	0	0.8889	110.75	NE
MKAN_RS29065	-	1	0	0	1	0	1.0000	676.00	NE
MKAN_RS00675	bfr	9	0	0	9	0	1.0000	106.78	NE
MKAN_RS00680	-	29	0	0	29	0	1.0000	224.79	NE
MKAN_RS00685	-	36	0	0	36	0	0.8611	170.26	NE
MKAN_RS00690	-	7	0	0	7	0	1.0000	108.86	NE
MKAN_RS00695	-	12	0	0	12	0	1.0000	73.08	NE
MKAN_RS00700	-	7	0	0	7	0	1.0000	148.57	NE
MKAN_RS00705	-	19	0	0	19	0	1.0000	69.00	NE
MKAN_RS00710	-	19	0	0	19	0	0.9474	64.89	NE
MKAN_RS00715	-	6	0	0	6	0	1.0000	222.17	NE
MKAN_RS00720	-	12	0	0	12	0	1.0000	192.75	NE
MKAN_RS00725	-	11	0	0	11	0	1.0000	96.91	NE
MKAN_RS00730	-	7	0	0	7	0	1.0000	87.43	NE
MKAN_RS30155	-	1	0	0	1	0	1.0000	94.00	NE
MKAN_RS00735	-	12	0	0	12	0	0.9167	152.00	NE
MKAN_RS00740	-	17	0	0	17	0	1.0000	337.35	NE
MKAN_RS00745	-	16	0	0	16	0	1.0000	61.94	NE
MKAN_RS00750	-	7	0	0	7	0	0.7143	61.80	NE
MKAN_RS00755	-	16	0	0	16	0	0.8750	170.79	NE
MKAN_RS00760	-	10	0	0	10	0	1.0000	253.70	NE
MKAN_RS00765	-	6	0	0	6	0	1.0000	229.33	NE
MKAN_RS00770	-	6	0	0	6	0	1.0000	263.00	NE
MKAN_RS00775	-	3	0	0	3	0	1.0000	102.33	NE
MKAN_RS00780	-	12	0	0	12	0	0.9167	250.91	NE
MKAN_RS00785	-	9	0	0	9	0	0.8889	212.12	NE
MKAN_RS00790	-	9	0	0	9	0	1.0000	197.56	NE
MKAN_RS00795	-	30	0	0	30	0	0.8333	85.36	NE
MKAN_RS28555	-	20	0	0	20	0	0.8500	50.06	NE
MKAN_RS00805	-	30	0	0	30	0	0.9667	66.07	NE
MKAN_RS00810	-	11	0	0	11	0	0.9091	49.00	NE
MKAN_RS00815	-	12	0	0	12	0	1.0000	63.92	NE
MKAN_RS00820	dtd	4	0	0	4	0	0.7500	35.33	NE
MKAN_RS00825	-	3	0	0	3	0	1.0000	64.00	NE
MKAN_RS00830	-	6	0	0	6	0	1.0000	247.33	NE
MKAN_RS30160	-	7	0	0	7	0	1.0000	89.14	NE
MKAN_RS30165	-	1	0	0	1	0	1.0000	113.00	NE
MKAN_RS00840	-	14	0	0	14	0	0.8571	66.50	NE
MKAN_RS00845	-	19	0	0	19	0	0.7368	103.00	NE
MKAN_RS00850	-	16	0	0	16	0	0.9375	157.33	NE
MKAN_RS00855	-	5	0	0	5	0	1.0000	267.60	NE
MKAN_RS00860	-	11	0	0	11	0	1.0000	158.55	NE
MKAN_RS00865	-	6	0	0	6	0	1.0000	332.33	NE
MKAN_RS00870	-	13	0	0	13	0	1.0000	194.23	NE
MKAN_RS00875	-	7	0	0	7	0	1.0000	367.29	NE
MKAN_RS00880	-	3	0	0	3	0	1.0000	139.00	NE
MKAN_RS00885	-	10	0	0	10	0	1.0000	178.90	NE
MKAN_RS00890	-	10	0	0	10	0	1.0000	168.70	NE
MKAN_RS00895	-	7	0	0	7	0	0.8571	167.50	NE
MKAN_RS00900	-	15	0	0	15	0	0.9333	23.50	NE
MKAN_RS00905	-	19	0	0	19	0	0.8947	155.41	NE
MKAN_RS00915	-	13	0	0	13	0	0.8462	193.00	NE
MKAN_RS00920	-	6	0	0	6	0	1.0000	75.33	NE
MKAN_RS00925	-	12	0	0	12	0	0.8333	89.50	NE
MKAN_RS00930	-	12	0	0	12	0	0.9167	194.64	NE
MKAN_RS00935	aceA	36	0	0	36	0	1.0000	168.78	NE
MKAN_RS00940	-	164	0	36	128	0	0.8110	59.49	NE
MKAN_RS31360	-	1	0	0	1	0	1.0000	4.00	NE
MKAN_RS00950	-	10	0	0	10	0	0.8000	102.88	NE
MKAN_RS00955	-	9	0	0	9	0	0.7778	15.71	NE
MKAN_RS00960	-	12	0	0	12	0	0.7500	94.44	NE
MKAN_RS00965	-	13	0	0	13	0	0.8462	141.82	NE
MKAN_RS00970	-	18	0	0	18	0	0.9444	148.71	NE
MKAN_RS00975	-	24	0	0	24	0	0.9583	97.09	NE
MKAN_RS00980	-	1	0	0	1	0	1.0000	26.00	NE
MKAN_RS00985	-	9	0	0	9	0	0.8889	37.25	NE
MKAN_RS00990	-	19	0	0	19	0	0.8947	98.00	NE
MKAN_RS00995	-	5	0	0	5	0	1.0000	139.40	NE
MKAN_RS01000	-	27	0	0	27	0	0.8889	94.96	NE
MKAN_RS01005	-	42	0	0	42	0	0.9524	85.62	NE
MKAN_RS01010	-	9	0	0	9	0	0.8889	69.75	NE
MKAN_RS01015	-	10	0	0	10	0	0.9000	68.78	NE
MKAN_RS01020	-	11	0	0	11	0	1.0000	113.91	NE
MKAN_RS01025	-	10	0	0	10	0	1.0000	112.90	NE
MKAN_RS01030	-	3	0	0	3	0	1.0000	44.33	NE
MKAN_RS01035	-	15	0	0	15	0	0.8000	53.33	NE
MKAN_RS01040	-	9	0	0	9	0	0.8889	60.62	NE
MKAN_RS01045	-	17	0	0	17	0	0.9412	175.44	NE
MKAN_RS01050	-	7	0	0	7	0	1.0000	176.86	NE
MKAN_RS01055	-	25	0	0	25	0	1.0000	184.32	NE
MKAN_RS01060	-	11	0	0	11	0	1.0000	88.00	NE
MKAN_RS01065	-	9	0	0	9	0	0.6667	165.50	NE
MKAN_RS01070	tpx	10	0	0	10	0	1.0000	115.10	NE
MKAN_RS01075	-	29	0	0	29	0	0.9310	159.85	NE
MKAN_RS01080	pcaC	19	0	0	19	0	1.0000	75.16	NE
MKAN_RS01085	-	19	0	0	19	0	0.6316	29.58	NE
MKAN_RS01090	-	21	0	0	21	0	1.0000	250.00	NE
MKAN_RS01095	-	7	0	0	7	0	1.0000	134.71	NE
MKAN_RS01100	-	4	0	0	4	0	1.0000	195.25	NE
MKAN_RS01105	-	5	0	0	5	0	1.0000	162.80	NE
MKAN_RS01110	-	6	0	0	6	0	0.8333	163.00	NE
MKAN_RS01115	-	9	0	0	9	0	0.8889	351.50	NE
MKAN_RS01120	-	12	0	0	12	0	0.6667	90.75	NE
MKAN_RS01125	-	17	0	0	17	0	0.7647	70.62	NE
MKAN_RS01135	-	13	0	0	13	0	0.9231	70.42	NE
MKAN_RS01140	-	19	0	0	19	0	0.8947	244.24	NE
MKAN_RS01145	-	12	0	0	12	0	1.0000	214.75	NE
MKAN_RS01150	-	4	0	0	4	0	1.0000	108.50	NE
MKAN_RS01155	-	5	0	0	5	0	1.0000	86.60	NE
MKAN_RS01160	-	2	0	0	2	0	1.0000	14.50	NE
MKAN_RS01165	-	15	0	0	15	0	1.0000	214.53	NE
MKAN_RS01170	-	9	0	0	9	0	0.8889	137.12	NE
MKAN_RS01175	-	7	0	0	7	0	0.8571	267.00	NE
MKAN_RS29085	-	2	0	0	2	0	1.0000	242.00	NE
MKAN_RS01180	-	13	0	0	13	0	0.9231	297.67	NE
MKAN_RS01185	-	10	0	0	10	0	0.9000	85.78	NE
MKAN_RS01190	-	11	0	0	11	0	1.0000	230.00	NE
MKAN_RS01195	-	9	0	0	9	0	0.8889	12.62	NE
MKAN_RS01200	-	1	0	0	1	0	1.0000	238.00	NE
MKAN_RS01205	-	8	0	0	8	0	0.7500	73.00	NE
MKAN_RS01210	-	7	0	0	7	0	1.0000	172.57	NE
MKAN_RS01215	-	14	0	0	14	0	0.9286	171.54	NE
MKAN_RS01220	-	17	0	0	17	0	1.0000	195.41	NE
MKAN_RS01225	-	9	0	0	9	0	0.8889	124.12	NE
MKAN_RS01230	-	23	0	0	23	0	0.9130	132.29	NE
MKAN_RS01235	-	11	0	0	2	9	0.9091	263.20	GA
MKAN_RS01240	katG	26	0	0	0	26	1.0000	257.31	GA
MKAN_RS01245	-	8	0	0	0	8	1.0000	114.38	GA
MKAN_RS01250	-	8	0	0	0	8	1.0000	445.50	GA
MKAN_RS01255	-	14	0	0	0	14	1.0000	311.50	GA
MKAN_RS01260	-	15	0	0	1	14	0.9333	272.71	GA
MKAN_RS01265	-	11	0	0	11	0	0.9091	135.30	NE
MKAN_RS01270	-	3	0	0	3	0	1.0000	92.33	NE
MKAN_RS01275	-	27	0	0	27	0	0.9259	156.76	NE
MKAN_RS01280	-	10	0	0	10	0	1.0000	123.30	NE
MKAN_RS01285	-	24	0	0	24	0	0.7917	80.00	NE
MKAN_RS30935	-	4	0	0	4	0	0.7500	166.00	NE
MKAN_RS01295	hrpA	50	0	0	50	0	0.8600	54.07	NE
MKAN_RS01300	-	27	0	0	27	0	0.8148	56.73	NE
MKAN_RS01305	-	12	0	0	12	0	0.7500	153.44	NE
MKAN_RS01310	-	23	0	0	23	0	0.8261	106.89	NE
MKAN_RS01315	-	18	0	0	18	0	0.9444	118.00	NE
MKAN_RS30170	-	13	0	0	13	0	0.9231	36.67	NE
MKAN_RS01325	-	18	0	0	18	0	0.6667	43.08	NE
MKAN_RS01330	-	14	0	0	14	0	0.8571	33.58	NE
MKAN_RS01335	-	8	0	0	8	0	0.8750	162.86	NE
MKAN_RS01340	-	11	0	0	11	0	0.9091	54.30	NE
MKAN_RS01345	-	9	0	0	9	0	1.0000	122.22	NE
MKAN_RS01350	-	3	0	0	3	0	1.0000	85.33	NE
MKAN_RS01355	-	12	0	0	12	0	1.0000	84.67	NE
MKAN_RS01360	-	11	0	0	11	0	1.0000	148.64	NE
MKAN_RS01365	-	25	0	0	25	0	1.0000	47.08	NE
MKAN_RS01370	-	6	0	0	6	0	1.0000	327.83	NE
MKAN_RS29095	-	20	0	0	20	0	0.9000	147.89	NE
MKAN_RS01375	-	45	0	0	45	0	0.9556	125.95	NE
MKAN_RS01385	-	5	0	0	5	0	1.0000	78.20	NE
MKAN_RS01390	-	8	0	0	8	0	1.0000	152.88	NE
MKAN_RS01395	-	13	0	0	13	0	0.9231	154.92	NE
MKAN_RS01400	-	26	0	0	26	0	0.8846	167.43	NE
MKAN_RS01405	-	4	0	0	4	0	1.0000	197.50	NE
MKAN_RS01410	-	18	0	0	18	0	0.9444	83.94	NE
MKAN_RS01415	-	7	0	0	7	0	0.8571	120.17	NE
MKAN_RS28560	-	10	0	0	10	0	1.0000	94.70	NE
MKAN_RS01430	-	19	0	0	19	0	0.9474	98.56	NE
MKAN_RS01435	-	8	0	0	8	0	1.0000	38.25	NE
MKAN_RS01440	-	11	0	0	11	0	1.0000	166.00	NE
MKAN_RS01445	-	22	0	0	22	0	0.9545	169.62	NE
MKAN_RS01450	-	12	0	0	12	0	0.9167	127.73	NE
MKAN_RS01455	-	18	0	0	18	0	1.0000	154.33	NE
MKAN_RS01460	-	31	0	0	31	0	0.9032	90.36	NE
MKAN_RS01465	-	15	0	0	15	0	0.8667	92.23	NE
MKAN_RS01470	-	24	0	0	24	0	0.8750	112.05	NE
MKAN_RS01475	-	8	0	0	8	0	1.0000	177.88	NE
MKAN_RS01480	-	6	0	0	6	0	0.8333	54.80	NE
MKAN_RS01485	-	23	0	0	23	0	0.8696	75.80	NE
MKAN_RS01490	-	2	0	0	2	0	1.0000	47.00	NE
MKAN_RS01495	-	11	0	0	11	0	0.8182	59.11	NE
MKAN_RS01500	-	5	0	0	5	0	1.0000	44.20	NE
MKAN_RS01505	-	6	0	0	6	0	0.8333	139.60	NE
MKAN_RS01510	-	8	0	0	8	0	1.0000	113.88	NE
MKAN_RS01515	-	2	0	1	1	0	0.5000	213.00	NE
MKAN_RS01520	-	14	0	0	14	0	1.0000	187.93	NE
MKAN_RS01525	-	12	0	0	12	0	1.0000	173.17	NE
MKAN_RS01530	-	9	0	0	9	0	0.6667	109.50	NE
MKAN_RS30945	-	6	0	0	6	0	1.0000	237.50	NE
MKAN_RS01540	-	14	0	0	14	0	0.9286	134.92	NE
MKAN_RS01545	-	5	0	0	5	0	1.0000	65.60	NE
MKAN_RS01550	-	5	0	0	5	0	1.0000	99.00	NE
MKAN_RS01555	-	7	0	0	7	0	1.0000	20.71	NE
MKAN_RS01560	-	10	0	0	10	0	0.6000	43.67	NE
MKAN_RS01565	cynS	5	0	0	5	0	0.8000	68.75	NE
MKAN_RS01570	-	2	0	0	2	0	1.0000	190.00	NE
MKAN_RS01575	-	12	0	0	12	0	0.9167	67.82	NE
MKAN_RS01580	-	5	0	0	5	0	0.8000	315.25	NE
MKAN_RS01585	-	6	0	0	6	0	1.0000	137.17	NE
MKAN_RS01590	-	5	0	0	5	0	0.8000	55.75	NE
MKAN_RS01595	-	14	0	0	14	0	1.0000	79.71	NE
MKAN_RS01600	ugpC	14	0	0	14	0	0.9286	51.15	NE
MKAN_RS01605	-	15	0	0	15	0	0.8000	64.33	NE
MKAN_RS01610	-	11	0	0	11	0	1.0000	92.82	NE
MKAN_RS01615	-	20	0	0	20	0	1.0000	221.45	NE
MKAN_RS01620	-	25	0	0	25	0	1.0000	182.08	NE
MKAN_RS01625	-	22	0	0	22	0	0.9091	53.00	NE
MKAN_RS01630	-	17	0	0	17	0	0.8235	64.57	NE
MKAN_RS01635	-	4	0	0	4	0	1.0000	109.25	NE
MKAN_RS01640	-	8	0	0	8	0	0.6250	26.80	NE
MKAN_RS01645	pncA	6	0	0	6	0	1.0000	59.50	NE
MKAN_RS01650	-	6	0	0	6	0	0.8333	21.60	NE
MKAN_RS01655	-	5	0	0	5	0	1.0000	37.80	NE
MKAN_RS01660	-	33	0	0	33	0	0.7576	35.52	NE
MKAN_RS01665	-	26	0	0	26	0	0.9615	63.84	NE
MKAN_RS01670	-	6	0	0	6	0	1.0000	61.17	NE
MKAN_RS01675	-	8	0	0	8	0	0.7500	51.17	NE
MKAN_RS01680	-	5	0	0	5	0	0.8000	111.75	NE
MKAN_RS01685	-	14	0	0	14	0	1.0000	57.21	NE
MKAN_RS01695	-	29	0	0	29	0	0.7586	44.73	NE
MKAN_RS01700	-	122	0	0	122	0	0.7131	65.03	NE
MKAN_RS31365	-	4	0	0	4	0	1.0000	154.50	NE
MKAN_RS01710	rbpA	2	0	0	2	0	0.0000	0.00	NE
MKAN_RS01715	-	15	13	0	2	0	0.1333	19.50	ES
MKAN_RS01720	lnt	20	1	0	0	19	0.9500	236.05	GA
MKAN_RS01725	-	13	0	0	0	13	1.0000	194.00	GA
MKAN_RS01730	-	3	0	0	0	3	1.0000	328.33	GA
MKAN_RS01735	-	12	0	0	0	12	0.9167	349.73	GA
MKAN_RS01740	-	42	0	24	0	18	0.7619	230.50	GD
MKAN_RS01745	-	38	0	0	33	5	0.9474	227.47	NE
MKAN_RS01750	-	4	0	0	4	0	1.0000	113.50	NE
MKAN_RS01755	-	6	0	0	6	0	1.0000	86.33	NE
MKAN_RS01760	cobN	60	0	0	60	0	0.8167	56.80	NE
MKAN_RS01765	-	16	0	0	16	0	0.9375	64.87	NE
MKAN_RS01775	cobG	13	0	0	13	0	0.6923	48.33	NE
MKAN_RS01780	-	7	0	0	7	0	0.7143	94.80	NE
MKAN_RS01785	-	22	0	0	22	0	0.8182	93.78	NE
MKAN_RS01790	-	48	0	0	48	0	0.9375	180.62	NE
MKAN_RS01795	-	9	0	0	9	0	0.8889	223.38	NE
MKAN_RS01800	bla	17	0	0	17	0	1.0000	315.47	NE
MKAN_RS01805	sigC	19	0	0	19	0	0.8947	108.76	NE
MKAN_RS01810	-	8	0	0	8	0	0.7500	23.33	NE
MKAN_RS01815	cobM	9	0	0	9	0	0.5556	49.40	NE
MKAN_RS01820	-	9	0	0	9	0	0.3333	11.33	NE
MKAN_RS01825	-	6	0	0	6	0	1.0000	156.33	NE
MKAN_RS01830	-	4	0	0	4	0	1.0000	199.75	NE
MKAN_RS01835	-	23	0	0	23	0	1.0000	192.52	NE
MKAN_RS29110	-	20	20	0	0	0	0.0000	0.00	ES
MKAN_RS01840	-	43	0	0	43	0	0.8837	78.26	NE
MKAN_RS29115	-	5	0	0	5	0	1.0000	78.80	NE
MKAN_RS01850	-	12	0	0	12	0	0.9167	327.73	NE
MKAN_RS01860	-	29	0	0	29	0	1.0000	207.00	NE
MKAN_RS01865	-	5	0	0	5	0	1.0000	102.60	NE
MKAN_RS01870	-	31	0	0	31	0	0.9677	90.27	NE
MKAN_RS01880	-	18	0	0	18	0	1.0000	147.39	NE
MKAN_RS01885	-	16	0	0	16	0	0.9375	155.00	NE
MKAN_RS01895	-	23	0	0	23	0	1.0000	80.17	NE
MKAN_RS01905	-	9	0	0	9	0	1.0000	86.33	NE
MKAN_RS01910	-	42	0	0	42	0	0.9762	119.37	NE
MKAN_RS01915	-	14	0	0	14	0	0.9286	215.31	NE
MKAN_RS01920	-	21	0	0	21	0	1.0000	93.43	NE
MKAN_RS01935	-	15	0	0	15	0	0.7333	37.55	NE
MKAN_RS28565	-	9	0	0	9	0	0.8889	38.88	NE
MKAN_RS30175	-	14	0	0	14	0	0.8571	74.17	NE
MKAN_RS28575	-	14	0	0	2	12	1.0000	366.79	GA
MKAN_RS01990	-	23	0	0	23	0	1.0000	71.09	NE
MKAN_RS30185	-	40	0	0	40	0	0.9500	217.97	NE
MKAN_RS30970	-	7	0	0	7	0	1.0000	374.14	NE
MKAN_RS30195	-	24	0	0	24	0	0.9167	96.05	NE
MKAN_RS29180	-	17	0	0	17	0	1.0000	123.88	NE
MKAN_RS30200	-	27	0	26	1	0	0.8519	13.39	GD
MKAN_RS02035	-	6	0	0	6	0	1.0000	170.83	NE
MKAN_RS02045	-	11	0	0	11	0	0.9091	40.40	NE
MKAN_RS30205	-	4	0	0	4	0	0.7500	68.67	NE
MKAN_RS02050	-	14	0	0	14	0	0.9286	171.23	NE
MKAN_RS02055	-	10	0	0	10	0	1.0000	73.90	NE
MKAN_RS02060	-	31	0	0	31	0	0.8710	140.41	NE
MKAN_RS02065	-	18	0	0	18	0	0.8889	34.56	NE
MKAN_RS02070	-	11	0	0	11	0	0.9091	24.80	NE
MKAN_RS02075	-	19	0	0	19	0	0.9474	100.28	NE
MKAN_RS02080	-	26	0	0	26	0	0.8846	155.65	NE
MKAN_RS02085	tatC	13	0	0	13	0	0.7692	22.20	NE
MKAN_RS02090	tatA	2	0	0	2	0	0.5000	1.00	NE
MKAN_RS02095	-	12	0	0	12	0	1.0000	92.42	NE
MKAN_RS02100	-	11	0	0	11	0	1.0000	57.64	NE
MKAN_RS02105	pafA	15	0	0	15	0	1.0000	193.80	NE
MKAN_RS02110	-	75	0	0	45	30	0.8933	153.66	NE
MKAN_RS02115	-	15	0	0	15	0	1.0000	112.40	NE
MKAN_RS02120	-	13	0	0	13	0	0.6154	82.38	NE
MKAN_RS28590	-	30	0	0	30	0	0.8000	42.21	NE
MKAN_RS02130	-	24	0	0	24	0	0.8750	51.24	NE
MKAN_RS02135	-	48	0	0	48	0	0.7500	50.14	NE
MKAN_RS02140	-	35	0	0	35	0	0.7714	30.15	NE
MKAN_RS02145	-	17	0	0	17	0	0.5882	9.90	NE
MKAN_RS02150	-	19	0	0	19	0	0.6842	26.00	NE
MKAN_RS28595	-	96	0	0	96	0	0.8229	31.57	NE
MKAN_RS02165	prcA	12	0	0	12	0	1.0000	77.58	NE
MKAN_RS02170	prcB	16	0	0	16	0	0.8750	88.93	NE
MKAN_RS02175	-	1	0	0	1	0	1.0000	210.00	NE
MKAN_RS02180	dop	25	0	0	25	0	0.8800	105.09	NE
MKAN_RS02185	-	16	0	0	14	2	0.9375	226.73	NE
MKAN_RS02190	-	11	0	0	0	11	1.0000	541.36	GA
MKAN_RS02195	-	11	0	0	0	11	1.0000	323.45	GA
MKAN_RS02200	arc	25	0	0	25	0	0.9600	96.67	NE
MKAN_RS02205	-	5	0	0	5	0	1.0000	261.40	NE
MKAN_RS02210	-	2	0	0	2	0	1.0000	15.50	NE
MKAN_RS02215	trmI	8	0	0	8	0	1.0000	199.38	NE
MKAN_RS02220	-	13	0	0	13	0	1.0000	194.85	NE
MKAN_RS02225	-	10	0	0	10	0	0.9000	116.33	NE
MKAN_RS02230	-	17	0	0	17	0	1.0000	128.18	NE
MKAN_RS02235	-	8	0	0	8	0	1.0000	200.38	NE
MKAN_RS02240	hisG	10	10	0	0	0	0.0000	0.00	ES
MKAN_RS02245	-	4	4	0	0	0	0.0000	0.00	ES
MKAN_RS02250	-	13	0	0	13	0	0.8462	111.09	NE
MKAN_RS02255	-	24	0	0	24	0	0.8750	56.24	NE
MKAN_RS02260	-	44	0	0	44	0	0.9773	143.98	NE
MKAN_RS02265	-	21	0	0	21	0	0.8095	159.24	NE
MKAN_RS02270	metH	46	0	46	0	0	0.7174	3.67	GD
MKAN_RS02275	-	12	0	0	12	0	1.0000	256.50	NE
MKAN_RS02280	-	17	0	0	17	0	0.8824	239.67	NE
MKAN_RS02285	-	10	0	0	10	0	0.9000	199.44	NE
MKAN_RS02290	mshC	26	0	0	26	0	0.8462	23.68	NE
MKAN_RS02295	-	14	0	0	14	0	1.0000	270.57	NE
MKAN_RS02300	-	12	0	0	12	0	1.0000	183.58	NE
MKAN_RS02305	-	7	0	0	7	0	1.0000	268.57	NE
MKAN_RS02310	-	8	0	0	8	0	1.0000	74.00	NE
MKAN_RS02315	-	9	0	0	9	0	0.8889	268.88	NE
MKAN_RS02320	-	6	0	0	6	0	1.0000	101.00	NE
MKAN_RS02325	-	17	0	0	17	0	0.9412	110.75	NE
MKAN_RS02330	-	3	1	0	2	0	0.6667	57.50	NE
MKAN_RS02335	-	11	10	0	1	0	0.0909	36.00	ES
MKAN_RS02340	-	49	0	0	49	0	0.8571	61.40	NE
MKAN_RS30985	-	30	0	0	30	0	0.9667	118.83	NE
MKAN_RS02350	-	188	0	0	188	0	0.9255	195.85	NE
MKAN_RS02355	-	15	0	0	15	0	1.0000	167.20	NE
MKAN_RS02360	-	10	0	0	10	0	0.9000	218.56	NE
MKAN_RS02365	-	11	0	0	11	0	0.8182	113.89	NE
MKAN_RS02370	-	9	0	0	9	0	0.7778	120.00	NE
MKAN_RS02375	-	9	0	0	9	0	1.0000	298.78	NE
MKAN_RS02380	-	12	0	0	12	0	0.8333	317.70	NE
MKAN_RS02385	-	4	0	0	4	0	0.0000	0.00	NE
MKAN_RS29195	-	36	0	0	36	0	0.8889	281.25	NE
MKAN_RS02395	-	21	0	0	21	0	0.9524	160.70	NE
MKAN_RS02400	-	4	0	0	4	0	0.5000	133.00	NE
MKAN_RS02410	-	13	0	0	13	0	1.0000	197.92	NE
MKAN_RS02415	-	39	0	20	16	3	0.7436	80.38	GD
MKAN_RS02420	-	21	0	0	0	21	0.9524	320.45	GA
MKAN_RS02430	-	33	0	0	23	10	1.0000	184.30	NE
MKAN_RS02435	-	17	0	0	17	0	1.0000	137.59	NE
MKAN_RS02440	-	18	0	0	18	0	0.8333	78.00	NE
MKAN_RS30215	-	41	0	0	41	0	0.9756	110.97	NE
MKAN_RS29200	-	31	0	0	31	0	0.7742	56.08	NE
MKAN_RS02450	-	33	0	0	33	0	0.6667	42.64	NE
MKAN_RS02455	-	45	0	0	45	0	0.9111	77.90	NE
MKAN_RS29205	-	71	0	0	71	0	0.9014	45.78	NE
MKAN_RS31430	-	4	0	0	4	0	1.0000	57.00	NE
MKAN_RS30990	-	13	0	0	13	0	0.8462	63.73	NE
MKAN_RS02470	-	19	0	0	19	0	1.0000	163.79	NE
MKAN_RS02475	-	20	0	0	20	0	0.9000	184.78	NE
MKAN_RS02480	-	21	0	0	21	0	0.9524	105.10	NE
MKAN_RS02490	-	28	0	0	28	0	1.0000	150.54	NE
MKAN_RS02505	-	24	0	0	24	0	1.0000	126.92	NE
MKAN_RS28610	-	18	0	0	18	0	1.0000	147.39	NE
MKAN_RS02515	-	31	0	0	31	0	0.9032	87.54	NE
MKAN_RS29215	-	21	0	0	21	0	0.7143	20.87	NE
MKAN_RS02520	-	10	0	0	0	10	1.0000	551.00	GA
MKAN_RS02525	-	23	0	0	0	23	0.9130	188.86	GA
MKAN_RS02530	-	40	0	0	3	37	0.9750	316.90	GA
MKAN_RS02535	-	8	0	0	8	0	1.0000	185.62	NE
MKAN_RS02540	-	14	0	0	14	0	1.0000	237.14	NE
MKAN_RS28615	-	9	0	0	9	0	1.0000	141.56	NE
MKAN_RS02550	-	24	0	0	24	0	0.9583	217.00	NE
MKAN_RS02560	-	3	0	0	3	0	1.0000	186.67	NE
MKAN_RS02565	-	2	0	0	2	0	1.0000	70.00	NE
MKAN_RS02570	-	10	8	0	2	0	0.2000	83.50	ES
MKAN_RS02575	-	0	0	0	0	0	0.0000	0.00	N/A
MKAN_RS02580	-	18	15	0	3	0	0.1667	120.67	ES
MKAN_RS02585	-	7	0	0	7	0	0.7143	132.20	NE
MKAN_RS02590	pgeF	4	0	0	4	0	1.0000	67.00	NE
MKAN_RS02595	ftsZ	6	0	0	6	0	0.0000	0.00	NE
MKAN_RS02600	ftsQ	8	8	0	0	0	0.1250	4.00	ES
MKAN_RS02605	murC	12	12	0	0	0	0.0000	0.00	ES
MKAN_RS02610	murG	14	14	0	0	0	0.0000	0.00	ES
MKAN_RS02615	ftsW	17	1	10	6	0	0.2353	143.50	GD
MKAN_RS02620	murD	17	15	2	0	0	0.0588	7.00	ES
MKAN_RS02625	mraY	10	9	0	1	0	0.2000	95.50	ES
MKAN_RS02630	-	11	11	0	0	0	0.0000	0.00	ES
MKAN_RS02635	-	11	11	0	0	0	0.0000	0.00	ES
MKAN_RS02640	-	24	24	0	0	0	0.0000	0.00	ES
MKAN_RS02645	-	11	0	11	0	0	0.2727	12.33	GD
MKAN_RS02650	rsmH	16	0	16	0	0	0.5625	13.78	GD
MKAN_RS02655	mraZ	6	0	1	5	0	0.8333	15.80	NE
MKAN_RS02660	-	5	0	0	5	0	1.0000	311.40	NE
MKAN_RS02665	-	17	0	0	17	0	0.9412	191.94	NE
MKAN_RS02670	-	5	0	0	5	0	1.0000	185.80	NE
MKAN_RS02675	-	12	11	0	1	0	0.0833	37.00	ES
MKAN_RS02680	-	17	0	0	17	0	1.0000	61.59	NE
MKAN_RS02685	-	21	17	0	4	0	0.2857	53.00	ES
MKAN_RS02690	-	6	0	0	6	0	1.0000	112.83	NE
MKAN_RS02695	-	15	0	0	15	0	0.8667	73.69	NE
MKAN_RS02700	-	17	16	0	1	0	0.0588	55.00	ES
MKAN_RS02705	-	9	0	0	0	9	0.8889	196.62	GA
MKAN_RS02710	-	11	0	0	0	11	1.0000	257.82	GA
MKAN_RS02715	-	17	0	0	0	17	1.0000	437.94	GA
MKAN_RS02720	-	16	14	0	0	2	0.1250	136.00	ES
MKAN_RS02725	-	3	0	0	3	0	1.0000	114.67	NE
MKAN_RS02730	-	20	0	0	20	0	1.0000	142.35	NE
MKAN_RS02735	-	9	0	0	9	0	1.0000	196.44	NE
MKAN_RS02740	-	6	0	0	6	0	0.8333	55.80	NE
MKAN_RS02745	-	25	1	0	24	0	0.9600	175.83	NE
MKAN_RS02750	pimB	20	20	0	0	0	0.0500	1.00	ES
MKAN_RS02755	-	12	0	0	12	0	0.9167	126.64	NE
MKAN_RS02760	ripC	15	0	0	15	0	0.9333	200.36	NE
MKAN_RS02765	-	2	0	0	2	0	1.0000	13.50	NE
MKAN_RS02770	-	19	0	1	18	0	0.8947	178.47	NE
MKAN_RS02780	-	15	0	14	0	1	0.5333	17.25	GD
MKAN_RS02785	-	8	8	0	0	0	0.0000	0.00	ES
MKAN_RS02790	-	16	16	0	0	0	0.1875	1.00	ES
MKAN_RS02795	-	31	3	23	5	0	0.4516	17.07	GD
MKAN_RS02800	-	34	0	0	34	0	0.9118	86.77	NE
MKAN_RS02805	-	14	0	0	14	0	1.0000	227.43	NE
MKAN_RS02810	-	8	0	0	8	0	1.0000	144.50	NE
MKAN_RS02815	-	18	0	0	18	0	0.9444	236.35	NE
MKAN_RS02820	-	8	0	0	8	0	0.5000	150.00	NE
MKAN_RS02825	-	12	0	11	1	0	0.2500	29.67	GD
MKAN_RS02830	asnB	28	26	0	2	0	0.2857	14.88	ES
MKAN_RS02835	-	11	0	0	11	0	0.9091	17.40	NE
MKAN_RS02840	-	13	0	0	13	0	1.0000	225.69	NE
MKAN_RS02845	-	4	0	0	4	0	0.0000	0.00	NE
MKAN_RS02850	-	12	0	0	12	0	1.0000	133.00	NE
MKAN_RS02855	-	7	0	0	7	0	1.0000	178.14	NE
MKAN_RS02860	-	2	0	0	2	0	1.0000	126.50	NE
MKAN_RS02865	cobT	8	0	0	8	0	1.0000	70.25	NE
MKAN_RS02870	-	6	0	0	6	0	0.8333	72.40	NE
MKAN_RS02875	-	22	0	0	22	0	1.0000	232.09	NE
MKAN_RS29225	-	17	16	0	1	0	0.0588	58.00	ES
MKAN_RS02885	gcvT	18	0	0	18	0	0.7778	20.64	NE
MKAN_RS02890	-	11	0	0	11	0	1.0000	91.36	NE
MKAN_RS02895	-	18	0	0	18	0	0.8333	58.27	NE
MKAN_RS02900	-	19	0	0	19	0	0.8421	95.25	NE
MKAN_RS02905	-	6	0	0	6	0	0.8333	210.40	NE
MKAN_RS02910	-	5	0	0	5	0	1.0000	102.80	NE
MKAN_RS02915	-	25	0	0	25	0	0.9600	116.96	NE
MKAN_RS02920	sucB	10	0	10	0	0	0.5000	1.00	GD
MKAN_RS02925	-	13	0	0	13	0	0.6154	105.75	NE
MKAN_RS02930	-	13	0	0	13	0	1.0000	60.69	NE
MKAN_RS02935	-	15	0	0	15	0	0.9333	30.21	NE
MKAN_RS02940	-	9	0	0	9	0	0.6667	43.67	NE
MKAN_RS02945	-	20	0	0	20	0	0.9500	65.84	NE
MKAN_RS02950	-	4	0	0	4	0	1.0000	81.25	NE
MKAN_RS02955	lipB	11	9	0	2	0	0.1818	113.00	ES
MKAN_RS02960	lipA	12	12	0	0	0	0.0000	0.00	ES
MKAN_RS02965	-	7	0	0	7	0	0.1429	98.00	NE
MKAN_RS02970	-	6	0	0	6	0	1.0000	101.00	NE
MKAN_RS02975	glnA	27	26	0	1	0	0.0370	47.00	ES
MKAN_RS02980	-	19	0	0	19	0	0.7368	50.64	NE
MKAN_RS02985	-	6	0	0	6	0	1.0000	34.33	NE
MKAN_RS02990	-	34	0	22	12	0	0.5882	20.45	GD
MKAN_RS02995	glnA	18	0	0	18	0	0.8333	14.53	NE
MKAN_RS03000	-	26	0	0	26	0	0.9615	208.60	NE
MKAN_RS03005	ctaD	19	0	0	19	0	0.9474	357.00	NE
MKAN_RS03010	-	23	0	0	23	0	0.9565	232.14	NE
MKAN_RS03015	-	14	0	0	14	0	1.0000	140.07	NE
MKAN_RS03020	panB	11	9	0	2	0	0.1818	37.50	ES
MKAN_RS03025	-	5	0	0	5	0	1.0000	207.60	NE
MKAN_RS03030	-	19	0	0	19	0	0.9474	74.94	NE
MKAN_RS29000	rnpB	6	0	0	6	0	0.0000	0.00	NE
MKAN_RS03040	-	15	0	0	15	0	0.8667	68.77	NE
MKAN_RS03045	-	13	0	0	13	0	0.7692	124.00	NE
MKAN_RS03050	-	11	0	0	11	0	0.5455	43.17	NE
MKAN_RS03055	-	24	0	0	24	0	0.7917	41.95	NE
MKAN_RS03060	-	13	0	0	13	0	0.7692	51.30	NE
MKAN_RS03065	-	16	0	0	16	0	0.6250	52.20	NE
MKAN_RS03070	-	4	0	0	4	0	0.7500	32.00	NE
MKAN_RS03075	-	7	0	0	7	0	1.0000	59.86	NE
MKAN_RS03080	-	13	0	0	13	0	0.7692	49.70	NE
MKAN_RS28620	-	3	0	0	3	0	1.0000	91.33	NE
MKAN_RS28625	-	7	0	0	7	0	0.8571	121.50	NE
MKAN_RS03090	-	18	0	0	18	0	0.9444	159.24	NE
MKAN_RS03100	-	18	0	0	18	0	1.0000	131.50	NE
MKAN_RS03105	-	17	0	0	17	0	0.9412	41.56	NE
MKAN_RS03110	-	4	0	0	4	0	0.7500	23.67	NE
MKAN_RS03115	-	13	0	0	13	0	1.0000	68.85	NE
MKAN_RS03120	-	22	0	0	22	0	0.9545	54.57	NE
MKAN_RS03125	-	7	0	0	7	0	0.7143	22.00	NE
MKAN_RS03130	-	11	0	0	11	0	1.0000	46.36	NE
MKAN_RS03135	-	10	0	0	10	0	0.9000	92.89	NE
MKAN_RS03140	-	12	0	0	12	0	0.8333	37.60	NE
MKAN_RS03145	-	2	0	0	2	0	1.0000	19.50	NE
MKAN_RS03150	-	9	0	0	9	0	0.7778	62.71	NE
MKAN_RS03155	cobC	10	0	0	10	0	0.9000	53.78	NE
MKAN_RS03160	-	5	0	0	5	0	0.8000	29.25	NE
MKAN_RS03165	-	5	0	4	1	0	0.4000	35.00	GD
MKAN_RS03170	-	15	0	13	2	0	0.4000	11.00	GD
MKAN_RS03175	-	13	0	0	13	0	0.6923	39.00	NE
MKAN_RS30240	-	2	0	0	2	0	1.0000	73.00	NE
MKAN_RS30245	-	2	0	0	2	0	1.0000	71.50	NE
MKAN_RS03180	-	11	0	0	11	0	0.8182	156.56	NE
MKAN_RS03185	-	13	0	0	13	0	0.9231	124.00	NE
MKAN_RS30250	-	3	0	0	3	0	1.0000	391.33	NE
MKAN_RS03190	-	4	0	0	4	0	0.7500	13.67	NE
MKAN_RS03195	-	6	0	0	6	0	1.0000	172.17	NE
MKAN_RS03200	-	1	0	0	1	0	1.0000	217.00	NE
MKAN_RS03205	-	4	0	0	4	0	1.0000	134.00	NE
MKAN_RS03210	aceE	47	0	0	47	0	0.8511	26.75	NE
MKAN_RS03215	-	14	13	0	1	0	0.0714	49.00	ES
MKAN_RS03220	-	8	8	0	0	0	0.0000	0.00	ES
MKAN_RS03225	-	4	4	0	0	0	0.0000	0.00	ES
MKAN_RS03230	-	16	14	0	2	0	0.1250	104.00	ES
MKAN_RS03235	-	15	0	0	15	0	0.8000	31.67	NE
MKAN_RS03240	-	12	0	0	12	0	0.8333	11.10	NE
MKAN_RS03245	-	13	0	0	13	0	0.8462	57.09	NE
MKAN_RS03250	-	23	0	0	23	0	0.7391	26.47	NE
MKAN_RS03255	-	7	0	0	7	0	0.8571	42.33	NE
MKAN_RS03260	-	14	0	0	14	0	0.8571	30.17	NE
MKAN_RS03265	-	10	0	0	10	0	1.0000	36.40	NE
MKAN_RS03270	-	19	0	0	19	0	0.7368	19.57	NE
MKAN_RS03275	-	8	0	0	8	0	1.0000	88.50	NE
MKAN_RS03280	-	12	0	0	12	0	0.9167	249.27	NE
MKAN_RS03285	-	10	0	0	10	0	1.0000	281.80	NE
MKAN_RS03295	-	39	0	0	39	0	1.0000	158.92	NE
MKAN_RS03300	-	4	0	0	4	0	0.7500	9.00	NE
MKAN_RS03305	-	12	0	0	12	0	1.0000	212.50	NE
MKAN_RS03310	-	10	0	0	10	0	1.0000	323.20	NE
MKAN_RS03315	-	9	0	0	9	0	0.8889	99.38	NE
MKAN_RS03320	-	10	0	0	10	0	0.9000	63.89	NE
MKAN_RS03325	-	11	0	0	11	0	1.0000	65.82	NE
MKAN_RS03330	lnt	14	0	0	14	0	0.8571	163.67	NE
MKAN_RS03335	-	12	0	0	12	0	1.0000	76.42	NE
MKAN_RS03340	-	7	0	0	7	0	1.0000	52.43	NE
MKAN_RS03345	-	19	0	0	19	0	1.0000	113.74	NE
MKAN_RS03350	-	7	0	0	7	0	1.0000	225.57	NE
MKAN_RS03355	-	21	0	0	21	0	0.7619	50.56	NE
MKAN_RS03360	-	5	0	0	5	0	1.0000	129.20	NE
MKAN_RS03365	-	10	0	0	10	0	0.9000	64.11	NE
MKAN_RS03370	-	18	0	0	18	0	0.8333	90.40	NE
MKAN_RS03375	-	12	0	0	12	0	0.6667	40.00	NE
MKAN_RS03380	-	10	0	0	10	0	0.8000	29.12	NE
MKAN_RS03385	-	9	0	0	9	0	1.0000	55.11	NE
MKAN_RS03390	-	9	0	0	9	0	0.5556	79.40	NE
MKAN_RS03395	-	18	0	0	18	0	0.8333	42.60	NE
MKAN_RS03400	-	22	0	0	22	0	0.8636	39.89	NE
MKAN_RS03405	-	18	0	0	18	0	0.8889	74.06	NE
MKAN_RS03410	-	2	0	0	2	0	1.0000	114.50	NE
MKAN_RS03415	-	4	0	0	4	0	1.0000	99.75	NE
MKAN_RS03420	-	21	0	0	21	0	0.9524	123.55	NE
MKAN_RS03425	-	10	0	0	10	0	1.0000	166.90	NE
MKAN_RS03430	-	40	0	0	40	0	0.8750	60.86	NE
MKAN_RS03435	-	33	0	0	33	0	0.9697	159.56	NE
MKAN_RS03440	-	5	0	0	5	0	1.0000	57.40	NE
MKAN_RS03445	-	26	0	0	26	0	0.9231	104.54	NE
MKAN_RS03450	-	3	0	0	3	0	0.6667	145.50	NE
MKAN_RS03455	-	8	0	0	8	0	0.8750	177.43	NE
MKAN_RS03460	-	5	0	0	5	0	1.0000	59.20	NE
MKAN_RS03465	-	26	0	0	26	0	1.0000	95.35	NE
MKAN_RS03470	-	9	0	0	9	0	0.8889	157.75	NE
MKAN_RS03475	-	19	0	0	19	0	0.9474	251.06	NE
MKAN_RS03480	-	41	0	0	41	0	0.9756	198.20	NE
MKAN_RS03485	-	4	0	0	4	0	0.7500	128.33	NE
MKAN_RS03490	-	17	0	0	17	0	0.8235	59.79	NE
MKAN_RS03495	-	8	0	0	8	0	0.7500	42.33	NE
MKAN_RS03500	-	22	0	0	22	0	0.9091	47.70	NE
MKAN_RS03505	nifJ	51	0	0	51	0	0.8431	46.79	NE
MKAN_RS03510	-	23	0	0	23	0	0.7826	52.61	NE
MKAN_RS03515	ppsA	34	0	0	34	0	0.8529	45.97	NE
MKAN_RS03520	-	13	0	0	13	0	0.8462	39.09	NE
MKAN_RS03525	-	5	0	0	5	0	1.0000	50.40	NE
MKAN_RS03530	-	17	0	0	17	0	0.6471	31.91	NE
MKAN_RS03535	-	15	0	0	15	0	0.8000	52.67	NE
MKAN_RS03540	-	21	0	0	21	0	0.8571	59.11	NE
MKAN_RS03545	-	9	0	0	9	0	0.7778	58.57	NE
MKAN_RS03550	-	21	0	0	21	0	0.8571	59.33	NE
MKAN_RS03555	-	42	0	0	42	0	0.9524	125.00	NE
MKAN_RS03560	ilvA	12	0	0	12	0	1.0000	124.17	NE
MKAN_RS03565	-	24	0	0	24	0	0.9167	128.18	NE
MKAN_RS03570	-	13	0	0	13	0	1.0000	155.69	NE
MKAN_RS03575	-	7	0	0	7	0	1.0000	71.29	NE
MKAN_RS03580	-	35	0	0	35	0	0.9714	82.53	NE
MKAN_RS03585	-	20	0	0	20	0	0.9500	145.68	NE
MKAN_RS03590	-	20	0	0	20	0	1.0000	212.65	NE
MKAN_RS30260	-	23	0	0	23	0	0.6522	25.87	NE
MKAN_RS28635	-	26	0	0	26	0	0.9615	58.00	NE
MKAN_RS03605	-	17	0	0	17	0	0.9412	63.50	NE
MKAN_RS03610	-	11	0	0	11	0	0.9091	89.30	NE
MKAN_RS03615	-	19	0	0	19	0	0.9474	36.50	NE
MKAN_RS03620	-	23	0	0	23	0	0.6957	33.06	NE
MKAN_RS03625	-	24	0	0	24	0	0.9167	84.95	NE
MKAN_RS03630	-	21	0	0	21	0	0.8095	32.76	NE
MKAN_RS03635	-	18	0	0	18	0	0.4444	56.00	NE
MKAN_RS03640	-	16	0	0	16	0	0.6875	21.55	NE
MKAN_RS03645	-	22	0	0	22	0	0.6818	26.67	NE
MKAN_RS03650	-	9	0	0	9	0	0.5556	50.00	NE
MKAN_RS03655	-	5	0	0	5	0	0.6000	11.33	NE
MKAN_RS03660	-	9	0	0	9	0	0.7778	18.29	NE
MKAN_RS03665	-	3	0	0	3	0	0.6667	19.50	NE
MKAN_RS03670	-	8	0	0	8	0	0.6250	43.80	NE
MKAN_RS03675	-	20	0	0	20	0	0.5500	13.00	NE
MKAN_RS03680	-	19	0	0	19	0	0.7368	24.86	NE
MKAN_RS03685	-	12	0	0	12	0	0.6667	18.38	NE
MKAN_RS03690	-	5	0	0	5	0	0.4000	22.50	NE
MKAN_RS03695	-	7	0	0	7	0	0.7143	49.60	NE
MKAN_RS28640	-	3	0	0	3	0	0.6667	51.50	NE
MKAN_RS28645	-	10	0	0	10	0	0.9000	50.11	NE
MKAN_RS03710	-	19	18	0	1	0	0.0526	64.00	ES
MKAN_RS03715	-	11	0	0	11	0	1.0000	21.82	NE
MKAN_RS03720	-	10	0	0	10	0	1.0000	10.00	NE
MKAN_RS03725	-	8	0	0	8	0	0.3750	5.33	NE
MKAN_RS03730	-	15	0	0	15	0	0.9333	48.14	NE
MKAN_RS03735	-	7	0	0	7	0	1.0000	124.29	NE
MKAN_RS03740	-	19	0	0	19	0	1.0000	97.26	NE
MKAN_RS03745	-	11	0	0	11	0	1.0000	154.91	NE
MKAN_RS03750	-	5	0	0	5	0	1.0000	52.80	NE
MKAN_RS03755	-	20	0	0	20	0	0.9500	87.21	NE
MKAN_RS03760	-	12	0	0	12	0	0.9167	61.00	NE
MKAN_RS03765	-	17	0	0	17	0	0.8235	64.57	NE
MKAN_RS03770	-	11	0	0	11	0	1.0000	86.73	NE
MKAN_RS31375	-	32	0	0	32	0	0.9062	90.66	NE
MKAN_RS03780	-	5	0	0	5	0	1.0000	135.60	NE
MKAN_RS03785	-	9	0	0	9	0	1.0000	93.00	NE
MKAN_RS03790	-	15	0	0	15	0	1.0000	81.60	NE
MKAN_RS30270	-	2	0	0	2	0	0.5000	40.00	NE
MKAN_RS03800	-	11	0	0	11	0	0.6364	29.14	NE
MKAN_RS30995	-	2	0	0	2	0	1.0000	14.00	NE
MKAN_RS03810	-	15	0	0	15	0	0.8000	24.92	NE
MKAN_RS03815	-	10	0	0	10	0	0.7000	12.71	NE
MKAN_RS31435	-	12	0	0	12	0	1.0000	331.00	NE
MKAN_RS31440	-	15	0	0	15	0	0.9333	144.07	NE
MKAN_RS03835	-	17	0	0	17	0	0.9412	109.88	NE
MKAN_RS03840	-	8	0	0	8	0	1.0000	103.12	NE
MKAN_RS03845	-	6	0	0	6	0	1.0000	40.00	NE
MKAN_RS03850	-	4	0	0	4	0	1.0000	41.25	NE
MKAN_RS03855	-	8	0	0	8	0	0.7500	35.17	NE
MKAN_RS03860	-	15	0	0	15	0	0.7333	25.00	NE
MKAN_RS03870	-	12	0	0	12	0	0.7500	44.22	NE
MKAN_RS03875	-	15	0	0	15	0	0.8667	64.77	NE
MKAN_RS03880	-	10	0	0	10	0	0.9000	47.56	NE
MKAN_RS03885	-	20	0	0	20	0	0.9500	75.74	NE
MKAN_RS03890	-	14	0	0	14	0	1.0000	49.21	NE
MKAN_RS03900	-	18	0	0	18	0	0.8889	58.62	NE
MKAN_RS03905	-	9	0	0	9	0	1.0000	60.00	NE
MKAN_RS03910	-	12	0	0	12	0	0.9167	56.91	NE
MKAN_RS03915	-	10	0	0	10	0	0.8000	26.50	NE
MKAN_RS03920	-	23	0	0	23	0	0.6522	29.80	NE
MKAN_RS03925	-	20	0	0	20	0	0.8500	123.76	NE
MKAN_RS03930	-	28	0	0	28	0	0.7857	101.77	NE
MKAN_RS03935	-	9	0	0	9	0	0.7778	174.86	NE
MKAN_RS03940	-	14	0	0	14	0	0.7857	172.45	NE
MKAN_RS03945	-	5	0	0	5	0	1.0000	55.20	NE
MKAN_RS03950	-	6	0	0	6	0	1.0000	233.67	NE
MKAN_RS03955	-	16	0	0	16	0	0.9375	85.73	NE
MKAN_RS03960	-	7	0	0	7	0	1.0000	173.43	NE
MKAN_RS03965	-	2	0	0	2	0	1.0000	108.50	NE
MKAN_RS03970	-	7	0	0	7	0	0.8571	46.33	NE
MKAN_RS03975	-	15	0	0	15	0	0.7333	53.18	NE
MKAN_RS03980	-	8	0	0	8	0	0.6250	36.80	NE
MKAN_RS03985	-	27	0	0	27	0	0.9630	55.42	NE
MKAN_RS03990	-	5	0	0	5	0	1.0000	108.60	NE
MKAN_RS03995	-	10	0	0	10	0	1.0000	94.70	NE
MKAN_RS04000	-	8	0	0	2	6	0.8750	343.00	GA
MKAN_RS04005	-	5	0	0	0	5	0.8000	496.25	GA
MKAN_RS04010	-	8	0	0	0	8	0.8750	526.57	GA
MKAN_RS04015	-	9	0	0	9	0	1.0000	129.67	NE
MKAN_RS04020	-	30	0	0	30	0	1.0000	208.33	NE
MKAN_RS04025	-	3	0	0	3	0	1.0000	127.00	NE
MKAN_RS04035	-	12	0	0	12	0	0.8333	187.00	NE
MKAN_RS04040	acsA	26	0	0	26	0	0.8462	71.18	NE
MKAN_RS04045	pdhA	17	0	0	17	0	0.8235	35.00	NE
MKAN_RS04050	-	15	0	0	15	0	0.7333	54.00	NE
MKAN_RS04055	-	6	0	0	6	0	1.0000	69.83	NE
MKAN_RS04060	-	3	0	0	3	0	1.0000	102.67	NE
MKAN_RS04065	-	3	0	0	3	0	0.6667	135.50	NE
MKAN_RS30280	-	2	0	0	2	0	0.5000	7.00	NE
MKAN_RS04070	-	9	0	0	9	0	0.5556	47.80	NE
MKAN_RS04075	-	15	0	0	15	0	0.8667	45.77	NE
MKAN_RS04080	-	9	0	0	9	0	0.7778	59.00	NE
MKAN_RS04085	-	12	0	0	12	0	0.8333	52.30	NE
MKAN_RS04090	-	12	0	0	12	0	0.8333	73.10	NE
MKAN_RS04095	-	7	0	0	7	0	0.8571	34.50	NE
MKAN_RS04100	-	14	0	0	14	0	0.6429	45.89	NE
MKAN_RS04105	-	23	0	0	23	0	0.8261	59.37	NE
MKAN_RS04110	-	7	0	0	7	0	1.0000	41.00	NE
MKAN_RS04115	-	8	0	0	8	0	0.8750	56.86	NE
MKAN_RS04120	-	4	0	0	4	0	1.0000	106.75	NE
MKAN_RS04125	-	5	0	0	5	0	0.6000	21.67	NE
MKAN_RS04130	-	11	0	0	11	0	0.7273	25.25	NE
MKAN_RS04135	-	7	0	0	7	0	0.8571	47.17	NE
MKAN_RS04140	glgX	36	0	0	36	0	0.8611	57.32	NE
MKAN_RS04145	-	21	0	0	21	0	0.9048	115.00	NE
MKAN_RS04150	-	9	0	0	9	0	0.8889	79.88	NE
MKAN_RS04155	-	11	0	0	11	0	0.9091	78.40	NE
MKAN_RS04160	htpG	24	0	0	24	0	0.9167	131.23	NE
MKAN_RS04165	-	20	0	0	20	0	1.0000	167.25	NE
MKAN_RS04170	-	26	0	0	26	0	0.8846	147.87	NE
MKAN_RS04180	-	4	0	0	4	0	1.0000	104.25	NE
MKAN_RS04185	-	9	0	0	9	0	1.0000	104.67	NE
MKAN_RS04190	-	9	0	0	9	0	1.0000	198.22	NE
MKAN_RS04195	-	11	0	0	11	0	0.8182	205.00	NE
MKAN_RS04200	-	15	0	0	15	0	0.9333	137.71	NE
MKAN_RS04205	-	34	0	0	34	0	0.9118	139.84	NE
MKAN_RS31280	-	2	0	0	2	0	1.0000	19.50	NE
MKAN_RS04220	-	10	0	0	10	0	1.0000	135.60	NE
MKAN_RS04230	-	4	0	0	4	0	1.0000	152.25	NE
MKAN_RS04235	-	5	0	0	5	0	1.0000	195.40	NE
MKAN_RS04240	-	5	0	0	5	0	1.0000	119.60	NE
MKAN_RS04245	-	3	0	0	3	0	0.0000	0.00	NE
MKAN_RS29260	-	34	0	0	34	0	0.8824	85.97	NE
MKAN_RS04255	-	32	0	0	32	0	0.8125	68.62	NE
MKAN_RS28650	-	10	0	0	10	0	0.8000	70.75	NE
MKAN_RS28655	-	10	0	0	10	0	1.0000	159.50	NE
MKAN_RS04265	-	5	0	0	5	0	1.0000	76.00	NE
MKAN_RS04270	-	8	0	0	8	0	1.0000	151.88	NE
MKAN_RS04275	-	5	0	0	5	0	1.0000	90.80	NE
MKAN_RS29265	-	11	9	0	2	0	0.1818	26.50	ES
MKAN_RS04290	-	1	0	0	1	0	0.0000	0.00	NE
MKAN_RS04295	-	5	0	0	5	0	1.0000	41.00	NE
MKAN_RS04300	-	1	0	0	1	0	1.0000	9.00	NE
MKAN_RS31005	-	8	0	0	8	0	0.7500	47.50	NE
MKAN_RS04325	-	8	0	0	8	0	1.0000	73.50	NE
MKAN_RS04330	-	1	0	0	1	0	1.0000	3.00	NE
MKAN_RS04335	-	13	0	0	13	0	0.9231	197.42	NE
MKAN_RS04340	-	3	0	0	3	0	1.0000	93.00	NE
MKAN_RS04345	-	10	0	0	10	0	1.0000	260.30	NE
MKAN_RS04350	-	34	0	0	34	0	0.9706	163.33	NE
MKAN_RS04355	-	9	0	0	9	0	1.0000	117.89	NE
MKAN_RS04360	-	10	0	0	10	0	1.0000	91.20	NE
MKAN_RS04365	-	17	0	0	17	0	0.7059	129.42	NE
MKAN_RS04370	-	21	0	0	21	0	0.7619	58.75	NE
MKAN_RS04375	-	11	0	0	11	0	0.9091	79.60	NE
MKAN_RS04380	-	9	0	0	9	0	1.0000	54.56	NE
MKAN_RS04385	-	21	0	0	21	0	0.9524	44.05	NE
MKAN_RS04390	-	15	0	0	15	0	0.8000	65.00	NE
MKAN_RS04395	-	19	0	0	19	0	0.8421	84.50	NE
MKAN_RS04400	-	10	0	0	10	0	0.8000	87.75	NE
MKAN_RS04405	-	17	0	0	17	0	0.9412	224.69	NE
MKAN_RS04410	-	1	0	0	1	0	1.0000	304.00	NE
MKAN_RS04415	-	20	0	0	20	0	0.9500	130.63	NE
MKAN_RS04420	-	5	0	0	5	0	1.0000	217.20	NE
MKAN_RS04425	-	19	0	0	19	0	0.9474	233.44	NE
MKAN_RS04430	-	19	0	0	19	0	1.0000	121.05	NE
MKAN_RS04435	-	12	0	0	12	0	0.8333	114.50	NE
MKAN_RS04440	-	60	0	0	60	0	0.7333	72.93	NE
MKAN_RS04445	-	28	0	0	28	0	0.8571	121.08	NE
MKAN_RS04450	-	34	0	0	34	0	0.8824	91.90	NE
MKAN_RS04455	-	11	0	0	11	0	1.0000	278.09	NE
MKAN_RS04460	-	19	0	0	19	0	0.7895	205.27	NE
MKAN_RS04465	cysK	6	0	0	6	0	1.0000	125.50	NE
MKAN_RS04470	cysE	6	0	0	6	0	1.0000	161.33	NE
MKAN_RS04475	-	1	0	0	1	0	1.0000	120.00	NE
MKAN_RS04480	-	7	0	0	7	0	1.0000	109.00	NE
MKAN_RS04485	-	2	0	0	2	0	0.5000	1.00	NE
MKAN_RS04490	-	6	0	0	6	0	1.0000	111.67	NE
MKAN_RS04495	dnaG	30	30	0	0	0	0.0667	1.00	ES
MKAN_RS04500	-	13	0	0	13	0	1.0000	47.62	NE
MKAN_RS04505	-	19	0	0	1	18	0.9474	284.72	GA
MKAN_RS04510	-	2	0	0	0	2	1.0000	220.50	GA
MKAN_RS04515	-	3	0	0	0	3	1.0000	284.33	GA
MKAN_RS04520	-	5	0	0	0	5	0.8000	292.50	GA
MKAN_RS04525	-	28	0	0	0	28	1.0000	336.18	GA
MKAN_RS04530	-	30	0	0	0	30	0.8333	254.88	GA
MKAN_RS04535	-	28	0	0	0	28	1.0000	413.61	GA
MKAN_RS04540	-	8	0	0	8	0	1.0000	355.75	NE
MKAN_RS04545	-	10	0	0	10	0	1.0000	146.30	NE
MKAN_RS04550	-	10	0	0	10	0	1.0000	140.80	NE
MKAN_RS04555	-	39	0	0	39	0	0.8718	84.65	NE
MKAN_RS04560	-	37	0	0	37	0	0.7027	82.27	NE
MKAN_RS04565	-	27	26	0	1	0	0.0741	142.50	ES
MKAN_RS04570	-	6	0	0	6	0	1.0000	95.33	NE
MKAN_RS04575	-	4	0	0	4	0	1.0000	113.00	NE
MKAN_RS04580	-	7	0	0	7	0	0.8571	68.00	NE
MKAN_RS04585	-	13	11	0	2	0	0.1538	47.00	ES
MKAN_RS04590	recO	13	0	0	13	0	1.0000	20.08	NE
MKAN_RS04595	-	13	0	0	13	0	0.9231	198.33	NE
MKAN_RS04600	era	8	0	8	0	0	0.5000	6.50	GD
MKAN_RS04605	-	8	0	5	3	0	0.7500	18.33	GD
MKAN_RS04610	-	14	0	0	14	0	0.7143	29.10	NE
MKAN_RS04615	ybeY	7	0	0	7	0	0.7143	64.80	NE
MKAN_RS04620	-	12	0	0	12	0	1.0000	195.50	NE
MKAN_RS04625	-	18	0	0	18	0	1.0000	142.56	NE
MKAN_RS04630	-	15	0	0	15	0	0.8667	252.31	NE
MKAN_RS04635	-	8	0	0	8	0	1.0000	252.75	NE
MKAN_RS04640	-	0	0	0	0	0	0.0000	0.00	N/A
MKAN_RS04645	-	13	0	0	13	0	1.0000	164.54	NE
MKAN_RS04650	-	5	0	0	5	0	0.8000	130.25	NE
MKAN_RS04655	dnaJ	11	0	0	11	0	0.9091	34.20	NE
MKAN_RS04660	hrcA	11	0	0	11	0	0.9091	43.90	NE
MKAN_RS04665	-	9	0	0	9	0	1.0000	357.89	NE
MKAN_RS04680	-	3	0	0	3	0	1.0000	89.33	NE
MKAN_RS04685	-	51	0	0	51	0	0.7255	26.30	NE
MKAN_RS04690	-	64	0	0	64	0	0.6875	30.07	NE
MKAN_RS04695	-	65	0	0	65	0	0.7385	43.00	NE
MKAN_RS04700	-	14	0	0	14	0	0.7857	106.18	NE
MKAN_RS04705	-	8	0	0	8	0	1.0000	94.50	NE
MKAN_RS04710	-	13	0	0	13	0	0.7692	36.40	NE
MKAN_RS04715	nbtC	40	0	0	40	0	0.7000	35.07	NE
MKAN_RS04720	mbtG	18	0	0	18	0	0.7778	34.64	NE
MKAN_RS04725	-	18	0	0	18	0	0.8889	50.56	NE
MKAN_RS04730	-	20	0	0	20	0	0.8000	60.44	NE
MKAN_RS04735	-	15	0	0	15	0	0.8000	139.33	NE
MKAN_RS04740	-	14	0	0	14	0	0.9286	97.54	NE
MKAN_RS04745	-	12	0	0	12	0	0.9167	171.55	NE
MKAN_RS04750	-	23	0	0	23	0	0.8696	102.10	NE
MKAN_RS04755	-	3	0	0	3	0	1.0000	320.00	NE
MKAN_RS04760	-	27	0	0	0	27	1.0000	382.30	GA
MKAN_RS04765	hemW	17	0	0	0	17	1.0000	228.29	GA
MKAN_RS04770	-	17	0	0	17	0	0.8235	53.93	NE
MKAN_RS04775	-	7	0	0	7	0	0.8571	175.67	NE
MKAN_RS04780	-	7	0	0	7	0	1.0000	138.00	NE
MKAN_RS04790	-	13	0	0	13	0	0.9231	63.58	NE
MKAN_RS04800	-	9	0	0	9	0	1.0000	99.78	NE
MKAN_RS04805	-	1	0	0	1	0	1.0000	125.00	NE
MKAN_RS04815	cysW	14	0	14	0	0	0.3571	1.00	GD
MKAN_RS04820	cysT	4	0	4	0	0	0.2500	1.00	GD
MKAN_RS04825	-	12	0	12	0	0	0.7500	2.78	GD
MKAN_RS04830	-	3	0	0	3	0	0.6667	35.50	NE
MKAN_RS30290	-	6	0	0	6	0	1.0000	71.17	NE
MKAN_RS04840	-	26	0	0	26	0	0.9615	177.76	NE
MKAN_RS04850	lepA	26	0	0	26	0	0.8846	86.26	NE
MKAN_RS04855	-	9	0	0	9	0	0.8889	83.88	NE
MKAN_RS04860	-	5	0	0	5	0	1.0000	218.80	NE
MKAN_RS04865	-	7	0	0	7	0	1.0000	92.86	NE
MKAN_RS04870	-	11	0	0	11	0	0.9091	92.90	NE
MKAN_RS04875	-	22	0	0	22	0	0.9545	72.29	NE
MKAN_RS04880	-	12	0	0	12	0	0.9167	125.91	NE
MKAN_RS04885	-	24	0	0	5	19	1.0000	371.83	GA
MKAN_RS04890	rpsT	1	0	1	0	0	0.0000	0.00	GD
MKAN_RS04895	-	6	0	6	0	0	0.1667	43.00	GD
MKAN_RS04900	-	9	0	0	9	0	0.6667	33.67	NE
MKAN_RS04905	-	4	0	0	4	0	0.7500	8.67	NE
MKAN_RS04910	-	14	0	0	14	0	0.7143	47.40	NE
MKAN_RS04915	-	12	0	0	12	0	0.9167	82.18	NE
MKAN_RS28670	-	6	0	0	6	0	1.0000	29.33	NE
MKAN_RS04925	-	28	0	0	28	0	0.8929	83.28	NE
MKAN_RS04935	-	5	0	0	5	0	1.0000	290.80	NE
MKAN_RS04940	-	37	0	0	37	0	0.8649	79.84	NE
MKAN_RS04945	-	28	0	0	28	0	0.8929	163.92	NE
MKAN_RS04950	-	15	0	0	15	0	0.8667	75.85	NE
MKAN_RS04955	-	15	0	0	15	0	0.8000	8.50	NE
MKAN_RS04960	-	4	0	0	4	0	0.7500	45.67	NE
MKAN_RS04965	rsfS	4	0	0	4	0	1.0000	44.50	NE
MKAN_RS04970	nadD	7	0	0	7	0	0.1429	1.00	NE
MKAN_RS04975	-	12	0	0	12	0	1.0000	179.67	NE
MKAN_RS04980	-	18	0	0	18	0	0.9444	55.65	NE
MKAN_RS04985	-	11	0	0	11	0	1.0000	108.27	NE
MKAN_RS04990	-	14	0	0	14	0	0.9286	52.31	NE
MKAN_RS04995	-	24	0	0	24	0	0.9583	147.57	NE
MKAN_RS05000	-	13	0	0	13	0	0.9231	95.67	NE
MKAN_RS05005	-	40	0	0	40	0	0.7750	117.65	NE
MKAN_RS05010	-	19	0	0	19	0	0.8947	158.06	NE
MKAN_RS05015	-	14	0	0	14	0	0.7143	56.00	NE
MKAN_RS05020	-	15	0	0	15	0	0.8667	59.62	NE
MKAN_RS05025	-	19	0	0	19	0	0.8421	58.94	NE
MKAN_RS05030	-	15	0	0	15	0	0.8000	30.50	NE
MKAN_RS05035	-	22	0	0	22	0	0.7727	30.06	NE
MKAN_RS05040	-	18	0	0	18	0	0.7778	65.00	NE
MKAN_RS30295	-	5	0	0	5	0	0.8000	36.50	NE
MKAN_RS05050	-	16	0	0	16	0	0.8125	64.08	NE
MKAN_RS05055	-	38	0	0	38	0	0.8421	65.16	NE
MKAN_RS05060	-	6	0	0	6	0	0.6667	61.00	NE
MKAN_RS05065	-	8	0	0	8	0	0.8750	31.29	NE
MKAN_RS05070	-	9	0	0	9	0	0.5556	25.00	NE
MKAN_RS05075	-	28	0	0	28	0	0.7143	26.90	NE
MKAN_RS05080	-	6	0	0	6	0	1.0000	14.00	NE
MKAN_RS05085	-	12	0	0	12	0	0.7500	26.33	NE
MKAN_RS05090	-	24	24	0	0	0	0.0833	1.00	ES
MKAN_RS05095	-	17	0	0	17	0	0.7059	96.08	NE
MKAN_RS05100	-	8	0	0	8	0	0.8750	66.86	NE
MKAN_RS05110	proB	11	11	0	0	0	0.0000	0.00	ES
MKAN_RS05115	obgE	9	9	0	0	0	0.1111	1.00	ES
MKAN_RS05120	rpmA	1	0	0	1	0	1.0000	82.00	NE
MKAN_RS05125	rplU	4	0	0	4	0	0.5000	3.50	NE
MKAN_RS05130	-	17	16	0	1	0	0.1765	94.33	ES
MKAN_RS05135	ndk	2	0	0	2	0	0.5000	47.00	NE
MKAN_RS05140	-	6	0	0	6	0	1.0000	84.83	NE
MKAN_RS05145	-	11	9	0	2	0	0.2727	29.67	ES
MKAN_RS05150	-	27	27	0	0	0	0.0370	1.00	ES
MKAN_RS05155	-	9	0	0	9	0	1.0000	134.78	NE
MKAN_RS05160	-	8	0	0	8	0	1.0000	179.50	NE
MKAN_RS05165	-	21	0	0	21	0	1.0000	217.67	NE
MKAN_RS05170	-	7	0	0	7	0	0.7143	204.80	NE
MKAN_RS05175	-	6	0	0	6	0	1.0000	101.83	NE
MKAN_RS05180	-	16	0	0	16	0	1.0000	162.00	NE
MKAN_RS05185	-	29	0	0	29	0	1.0000	170.59	NE
MKAN_RS05190	clpX	18	17	0	1	0	0.2222	16.25	ES
MKAN_RS05195	mmuM	13	0	0	13	0	0.9231	265.42	NE
MKAN_RS05200	clpP2	10	10	0	0	0	0.1000	1.00	ES
MKAN_RS05205	clpP1	7	7	0	0	0	0.0000	0.00	ES
MKAN_RS05210	tig	10	0	0	10	0	1.0000	156.80	NE
MKAN_RS05215	-	2	0	0	2	0	0.0000	0.00	NE
MKAN_RS05220	-	4	0	0	4	0	0.0000	0.00	NE
MKAN_RS05225	-	16	0	0	16	0	0.9375	257.87	NE
MKAN_RS30300	-	2	0	0	2	0	1.0000	51.00	NE
MKAN_RS05230	-	12	0	0	12	0	1.0000	299.50	NE
MKAN_RS05235	-	7	7	0	0	0	0.0000	0.00	ES
MKAN_RS05240	-	3	0	0	3	0	1.0000	57.33	NE
MKAN_RS05245	-	7	0	0	7	0	1.0000	157.00	NE
MKAN_RS05250	-	10	0	0	10	0	1.0000	123.40	NE
MKAN_RS05255	pepN	32	0	0	32	0	0.9688	268.71	NE
MKAN_RS05260	-	6	0	0	6	0	1.0000	129.50	NE
MKAN_RS05265	-	2	0	0	2	0	1.0000	256.00	NE
MKAN_RS05270	-	11	0	0	11	0	0.9091	285.10	NE
MKAN_RS05275	-	11	0	0	11	0	0.9091	153.50	NE
MKAN_RS05280	-	7	0	0	7	0	1.0000	176.57	NE
MKAN_RS05285	-	21	0	0	21	0	0.9524	189.80	NE
MKAN_RS05290	-	11	0	0	11	0	1.0000	129.82	NE
MKAN_RS05295	-	9	0	0	9	0	0.8889	90.88	NE
MKAN_RS05300	-	11	0	0	11	0	0.9091	112.00	NE
MKAN_RS05305	-	64	0	0	0	64	1.0000	260.70	GA
MKAN_RS05310	ettA	25	0	24	0	1	0.7600	14.89	GD
MKAN_RS05315	-	7	0	0	7	0	1.0000	132.86	NE
MKAN_RS05320	-	44	0	0	44	0	0.9318	35.85	NE
MKAN_RS05325	-	24	0	0	24	0	0.8333	68.45	NE
MKAN_RS05330	-	18	0	0	18	0	0.8889	31.19	NE
MKAN_RS05335	-	15	0	0	15	0	1.0000	181.27	NE
MKAN_RS05340	-	4	0	0	4	0	0.0000	0.00	NE
MKAN_RS05345	-	5	0	0	5	0	1.0000	112.00	NE
MKAN_RS28680	-	6	0	0	6	0	0.6667	28.50	NE
MKAN_RS05355	-	35	0	0	35	0	0.9143	149.47	NE
MKAN_RS05360	-	12	0	0	12	0	0.8333	66.10	NE
MKAN_RS05365	-	19	0	0	19	0	0.7368	54.93	NE
MKAN_RS05370	pdhA	18	0	0	18	0	0.8333	95.27	NE
MKAN_RS05375	-	8	0	0	8	0	0.5000	16.25	NE
MKAN_RS05380	-	4	0	0	4	0	1.0000	26.00	NE
MKAN_RS05385	-	21	0	0	21	0	0.7619	26.88	NE
MKAN_RS05390	-	17	0	8	9	0	0.5294	30.44	NE
MKAN_RS05395	-	28	0	5	23	0	0.8214	15.43	NE
MKAN_RS05400	-	5	0	0	5	0	0.8000	32.00	NE
MKAN_RS05405	-	14	0	0	14	0	0.7857	18.00	NE
MKAN_RS05410	-	32	7	0	25	0	0.6875	46.50	NE
MKAN_RS05415	-	8	0	0	8	0	1.0000	21.62	NE
MKAN_RS05420	-	20	0	0	20	0	0.7000	39.36	NE
MKAN_RS05425	-	17	0	17	0	0	0.7647	3.69	GD
MKAN_RS05430	-	27	0	2	25	0	1.0000	175.67	NE
MKAN_RS05435	-	16	0	15	1	0	0.5000	9.62	GD
MKAN_RS30310	-	2	0	0	2	0	0.5000	163.00	NE
MKAN_RS05440	-	7	0	0	7	0	1.0000	112.00	NE
MKAN_RS30315	-	17	0	0	17	0	0.9412	139.69	NE
MKAN_RS30320	-	10	0	0	10	0	0.5000	67.60	NE
MKAN_RS05445	-	20	0	0	20	0	0.8500	81.47	NE
MKAN_RS05450	orn	12	0	0	12	0	1.0000	72.50	NE
MKAN_RS05455	-	2	0	0	2	0	0.0000	0.00	NE
MKAN_RS30325	-	4	0	0	4	0	1.0000	241.75	NE
MKAN_RS05465	-	5	0	0	5	0	1.0000	237.00	NE
MKAN_RS05470	-	14	0	0	14	0	0.9286	277.38	NE
MKAN_RS05475	-	3	0	0	3	0	0.0000	0.00	NE
MKAN_RS05480	-	1	0	0	1	0	0.0000	0.00	NE
MKAN_RS05485	bcp	7	0	0	7	0	1.0000	147.43	NE
MKAN_RS05490	-	10	0	0	10	0	1.0000	128.20	NE
MKAN_RS05495	-	13	0	0	13	0	0.7692	33.70	NE
MKAN_RS05500	-	13	0	0	13	0	0.9231	101.08	NE
MKAN_RS05505	-	8	0	0	8	0	0.7500	42.17	NE
MKAN_RS05510	-	30	0	0	30	0	0.9000	80.22	NE
MKAN_RS05515	-	4	0	0	4	0	0.2500	219.00	NE
MKAN_RS05520	-	79	78	0	1	0	0.0506	12.00	ES
MKAN_RS05525	-	12	0	0	12	0	1.0000	271.67	NE
MKAN_RS05530	-	16	0	0	16	0	0.9375	190.33	NE
MKAN_RS05535	-	30	0	0	30	0	0.9000	51.07	NE
MKAN_RS05540	-	13	0	0	13	0	0.9231	52.50	NE
MKAN_RS05545	-	6	0	0	6	0	0.6667	9.00	NE
MKAN_RS05550	-	6	0	0	6	0	1.0000	11.00	NE
MKAN_RS05555	-	8	0	0	8	0	0.8750	60.14	NE
MKAN_RS05560	-	27	0	0	27	0	0.6667	28.00	NE
MKAN_RS05565	-	22	0	0	22	0	1.0000	51.55	NE
MKAN_RS05575	-	39	0	0	39	0	0.7179	46.93	NE
MKAN_RS05580	-	5	0	0	5	0	1.0000	86.40	NE
MKAN_RS05585	-	9	0	0	9	0	0.8889	28.88	NE
MKAN_RS05590	-	75	0	0	75	0	0.9067	87.60	NE
MKAN_RS05595	-	11	0	0	11	0	0.9091	104.80	NE
MKAN_RS05600	-	8	0	0	8	0	0.8750	44.71	NE
MKAN_RS05605	-	12	0	0	12	0	0.8333	44.10	NE
MKAN_RS05610	-	6	1	0	5	0	0.8333	58.60	NE
MKAN_RS05615	-	13	0	0	13	0	0.6923	21.11	NE
MKAN_RS05620	-	14	0	0	14	0	0.9286	39.54	NE
MKAN_RS05625	-	11	0	0	11	0	0.7273	23.12	NE
MKAN_RS05630	-	21	0	0	21	0	1.0000	103.52	NE
MKAN_RS05635	-	41	0	0	41	0	0.9268	212.63	NE
MKAN_RS05640	-	22	0	17	5	0	0.7273	17.44	GD
MKAN_RS30330	-	21	0	0	21	0	0.8571	80.83	NE
MKAN_RS29320	-	9	0	0	9	0	1.0000	80.56	NE
MKAN_RS05645	-	29	0	0	29	0	1.0000	206.24	NE
MKAN_RS05650	-	1	0	0	1	0	1.0000	512.00	NE
MKAN_RS05655	-	17	0	0	17	0	0.8235	66.50	NE
MKAN_RS05660	-	17	0	0	17	0	0.8824	232.20	NE
MKAN_RS05665	-	5	0	0	5	0	1.0000	82.80	NE
MKAN_RS05670	-	13	0	0	13	0	0.9231	52.25	NE
MKAN_RS05675	-	17	0	0	17	0	0.7647	86.15	NE
MKAN_RS05680	-	5	0	0	5	0	1.0000	97.80	NE
MKAN_RS05685	-	5	0	0	5	0	0.8000	213.50	NE
MKAN_RS31020	-	15	0	0	15	0	0.9333	122.00	NE
MKAN_RS05695	-	26	0	0	26	0	0.7308	45.68	NE
MKAN_RS05700	-	15	0	0	15	0	1.0000	56.93	NE
MKAN_RS05705	-	16	0	0	16	0	0.8750	85.86	NE
MKAN_RS05710	-	8	0	0	8	0	1.0000	58.38	NE
MKAN_RS05715	-	8	0	0	8	0	1.0000	121.38	NE
MKAN_RS05720	-	13	0	0	13	0	0.8462	90.55	NE
MKAN_RS05725	-	20	0	0	20	0	1.0000	62.70	NE
MKAN_RS05730	-	25	0	0	25	0	0.8400	52.52	NE
MKAN_RS05735	-	9	0	0	9	0	0.8889	66.00	NE
MKAN_RS05740	-	11	0	0	11	0	0.9091	59.90	NE
MKAN_RS05745	-	6	0	0	6	0	0.6667	111.50	NE
MKAN_RS05750	-	8	0	0	8	0	0.8750	84.86	NE
MKAN_RS05755	-	21	0	0	21	0	0.8571	82.56	NE
MKAN_RS28685	-	25	0	0	25	0	0.6800	53.82	NE
MKAN_RS05770	-	12	0	0	12	0	0.7500	54.11	NE
MKAN_RS05775	-	18	0	0	18	0	0.7222	18.85	NE
MKAN_RS05780	-	13	0	0	13	0	0.7692	28.40	NE
MKAN_RS05785	-	10	0	0	10	0	0.8000	12.75	NE
MKAN_RS05790	-	14	0	0	14	0	0.6429	48.89	NE
MKAN_RS05795	-	28	0	0	28	0	0.9286	65.69	NE
MKAN_RS05800	-	13	0	0	13	0	0.9231	36.67	NE
MKAN_RS05805	-	12	0	0	12	0	0.8333	33.50	NE
MKAN_RS05810	-	24	0	0	24	0	0.7083	35.12	NE
MKAN_RS05815	-	15	0	0	15	0	0.7333	38.36	NE
MKAN_RS29330	-	8	0	0	8	0	0.5000	39.50	NE
MKAN_RS05825	-	9	0	0	9	0	0.8889	23.25	NE
MKAN_RS05830	-	22	0	12	10	0	0.5000	21.64	GD
MKAN_RS05835	-	15	0	0	15	0	0.7333	18.64	NE
MKAN_RS05840	-	9	0	0	9	0	0.7778	51.00	NE
MKAN_RS05845	fabG	13	0	0	13	0	0.8462	39.91	NE
MKAN_RS05850	-	14	0	0	14	0	0.7857	50.36	NE
MKAN_RS28690	-	4	0	0	4	0	1.0000	89.50	NE
MKAN_RS05860	-	2	0	0	2	0	0.5000	1.00	NE
MKAN_RS05870	-	12	0	0	12	0	1.0000	36.92	NE
MKAN_RS05875	-	10	0	0	10	0	0.9000	101.33	NE
MKAN_RS05880	rdgB	6	0	0	6	0	1.0000	182.67	NE
MKAN_RS29335	-	14	0	0	14	0	1.0000	61.36	NE
MKAN_RS05885	rph	11	0	0	11	0	0.8182	7.78	NE
MKAN_RS05890	-	4	0	0	4	0	1.0000	203.00	NE
MKAN_RS05895	-	11	0	0	11	0	1.0000	211.09	NE
MKAN_RS05910	-	21	0	0	21	0	1.0000	136.33	NE
MKAN_RS05920	murI	10	0	0	10	0	0.5000	36.00	NE
MKAN_RS05925	-	7	0	0	7	0	0.8571	75.33	NE
MKAN_RS05930	-	23	0	0	23	0	0.9565	234.00	NE
MKAN_RS05935	-	5	0	0	5	0	1.0000	149.40	NE
MKAN_RS05940	-	11	0	0	11	0	1.0000	542.73	NE
MKAN_RS05945	-	10	0	0	10	0	0.9000	39.33	NE
MKAN_RS05950	-	8	0	0	8	0	1.0000	85.00	NE
MKAN_RS05955	clpS	5	0	0	5	0	1.0000	327.60	NE
MKAN_RS05960	-	16	0	0	16	0	0.8125	148.54	NE
MKAN_RS05965	-	16	0	0	16	0	0.9375	69.27	NE
MKAN_RS05970	glgP	35	0	0	35	0	1.0000	134.34	NE
MKAN_RS05975	-	34	34	0	0	0	0.0000	0.00	ES
MKAN_RS05980	glgB	40	38	0	2	0	0.0500	8.00	ES
MKAN_RS05985	-	8	0	0	8	0	0.7500	42.33	NE
MKAN_RS05990	-	11	0	0	11	0	0.9091	161.70	NE
MKAN_RS05995	mce	3	0	0	3	0	1.0000	180.67	NE
MKAN_RS29340	-	9	0	0	9	0	1.0000	91.56	NE
MKAN_RS06000	nucS	10	0	0	10	0	0.9000	101.22	NE
MKAN_RS06005	-	28	0	0	28	0	0.9643	169.52	NE
MKAN_RS06010	-	21	0	0	21	0	0.9524	148.80	NE
MKAN_RS06015	-	15	0	0	15	0	1.0000	119.60	NE
MKAN_RS06020	-	9	0	0	9	0	1.0000	55.56	NE
MKAN_RS06025	rrf	4	4	0	0	0	0.0000	0.00	ES
MKAN_RS06030	-	136	136	0	0	0	0.0000	0.00	ES
MKAN_RS06035	-	60	60	0	0	0	0.0000	0.00	ES
MKAN_RS06040	murA	18	16	0	2	0	0.1111	173.50	ES
MKAN_RS06045	-	10	0	0	10	0	0.9000	90.89	NE
MKAN_RS06050	-	10	0	0	10	0	0.8000	38.25	NE
MKAN_RS06055	-	2	1	0	1	0	0.5000	5.00	NE
MKAN_RS06060	atpD	18	18	0	0	0	0.0000	0.00	ES
MKAN_RS06065	-	16	15	0	1	0	0.0625	5.00	ES
MKAN_RS06070	atpA	19	19	0	0	0	0.0526	1.00	ES
MKAN_RS06075	-	18	0	16	2	0	0.1667	20.67	GD
MKAN_RS06080	-	7	0	7	0	0	0.1429	8.00	GD
MKAN_RS06085	-	6	0	6	0	0	0.0000	0.00	GD
MKAN_RS06090	-	11	0	10	1	0	0.1818	36.50	GD
MKAN_RS06095	-	5	0	0	5	0	0.2000	277.00	NE
MKAN_RS06100	rfe	16	12	0	3	1	0.2500	157.25	ES
MKAN_RS06105	-	6	0	6	0	0	0.1667	1.00	GD
MKAN_RS06110	prmC	7	0	7	0	0	1.0000	8.00	GD
MKAN_RS06115	prfA	18	17	1	0	0	0.0556	26.00	ES
MKAN_RS06120	rpmE	4	0	0	4	0	1.0000	8.25	NE
MKAN_RS06125	rho	21	15	5	1	0	0.0952	32.50	ES
MKAN_RS06130	thrB	13	13	0	0	0	0.0000	0.00	ES
MKAN_RS06135	thrC	19	18	0	1	0	0.0526	13.00	ES
MKAN_RS06140	-	23	23	0	0	0	0.0000	0.00	ES
MKAN_RS06145	lysA	20	20	0	0	0	0.0000	0.00	ES
MKAN_RS06150	argS	26	26	0	0	0	0.0000	0.00	ES
MKAN_RS06155	-	2	0	0	2	0	0.0000	0.00	NE
MKAN_RS29355	-	15	0	0	15	0	0.8667	108.77	NE
MKAN_RS31030	-	12	0	0	12	0	1.0000	188.17	NE
MKAN_RS06170	-	6	0	0	6	0	1.0000	129.17	NE
MKAN_RS06175	-	22	0	0	22	0	1.0000	192.00	NE
MKAN_RS06180	-	8	0	0	8	0	1.0000	219.12	NE
MKAN_RS06185	-	8	0	0	8	0	1.0000	258.25	NE
MKAN_RS06190	-	7	0	0	7	0	1.0000	195.43	NE
MKAN_RS06195	-	24	0	0	24	0	0.9167	113.41	NE
MKAN_RS06200	-	8	0	0	8	0	1.0000	219.62	NE
MKAN_RS06205	-	18	0	0	18	0	0.9444	179.00	NE
MKAN_RS06210	-	6	0	0	6	0	1.0000	270.33	NE
MKAN_RS06215	-	9	0	0	9	0	0.7778	96.43	NE
MKAN_RS06220	-	6	0	0	6	0	1.0000	144.50	NE
MKAN_RS06225	-	9	0	0	9	0	1.0000	103.00	NE
MKAN_RS06230	cysC	24	0	17	7	0	0.5000	33.58	GD
MKAN_RS06235	cysD	9	0	9	0	0	0.2222	1.00	GD
MKAN_RS06240	-	6	0	0	6	0	1.0000	126.67	NE
MKAN_RS06245	-	23	0	0	23	0	0.9130	86.76	NE
MKAN_RS06260	-	14	0	0	14	0	1.0000	187.43	NE
MKAN_RS06265	-	16	0	0	16	0	0.8125	118.00	NE
MKAN_RS06270	-	21	0	0	21	0	0.9524	81.15	NE
MKAN_RS06275	-	19	0	0	19	0	0.9474	99.67	NE
MKAN_RS06280	-	16	0	0	16	0	0.8125	159.62	NE
MKAN_RS06285	-	21	0	0	21	0	0.7619	87.06	NE
MKAN_RS06290	-	24	0	0	24	0	0.8333	37.50	NE
MKAN_RS06295	-	13	0	0	13	0	0.9231	150.75	NE
MKAN_RS06300	-	16	0	0	16	0	0.9375	96.47	NE
MKAN_RS06305	-	9	0	0	9	0	0.8889	46.75	NE
MKAN_RS06310	-	12	0	0	12	0	1.0000	55.75	NE
MKAN_RS06315	-	47	0	0	47	0	0.8298	52.13	NE
MKAN_RS06320	-	15	0	0	15	0	0.8000	55.92	NE
MKAN_RS06325	-	6	0	0	6	0	0.8333	9.60	NE
MKAN_RS06330	-	4	0	0	4	0	0.7500	56.00	NE
MKAN_RS06335	-	4	0	0	4	0	1.0000	24.75	NE
MKAN_RS06340	-	24	0	0	24	0	0.8750	94.48	NE
MKAN_RS06345	-	26	0	0	26	0	1.0000	139.81	NE
MKAN_RS06350	-	5	0	0	5	0	1.0000	81.40	NE
MKAN_RS06355	-	11	0	0	11	0	0.8182	177.33	NE
MKAN_RS06360	-	6	0	0	6	0	1.0000	126.83	NE
MKAN_RS06365	-	6	0	0	6	0	1.0000	275.00	NE
MKAN_RS06370	-	9	0	0	9	0	1.0000	112.67	NE
MKAN_RS06380	embR	18	0	0	18	0	0.8333	100.60	NE
MKAN_RS06385	-	27	0	0	27	0	1.0000	148.67	NE
MKAN_RS06390	-	32	0	0	32	0	1.0000	165.12	NE
MKAN_RS06395	-	9	0	0	9	0	0.8889	145.12	NE
MKAN_RS06400	-	9	0	0	9	0	1.0000	107.89	NE
MKAN_RS06405	-	30	0	0	22	8	1.0000	196.97	NE
MKAN_RS06410	-	6	0	0	0	6	1.0000	437.67	GA
MKAN_RS06415	-	24	0	0	0	24	1.0000	312.88	GA
MKAN_RS06420	-	5	0	1	0	4	0.8000	199.50	GA
MKAN_RS06425	-	11	0	0	11	0	1.0000	441.45	NE
MKAN_RS06430	-	20	0	0	20	0	0.9500	118.26	NE
MKAN_RS06435	-	9	0	0	9	0	1.0000	164.67	NE
MKAN_RS06440	-	9	0	0	9	0	1.0000	130.11	NE
MKAN_RS06445	-	51	0	0	51	0	0.9412	84.19	NE
MKAN_RS06450	-	7	0	0	7	0	1.0000	165.43	NE
MKAN_RS06455	-	21	0	0	21	0	1.0000	105.24	NE
MKAN_RS06460	-	8	0	0	8	0	1.0000	41.75	NE
MKAN_RS06465	-	20	0	0	20	0	0.9500	174.21	NE
MKAN_RS06470	-	2	0	0	2	0	1.0000	202.50	NE
MKAN_RS06475	-	13	0	0	13	0	1.0000	75.23	NE
MKAN_RS06480	-	19	0	0	19	0	0.9474	76.22	NE
MKAN_RS06485	-	7	0	0	7	0	0.8571	30.50	NE
MKAN_RS29370	-	14	0	0	14	0	1.0000	68.14	NE
MKAN_RS06505	-	10	0	0	10	0	0.9000	76.89	NE
MKAN_RS06510	-	24	22	0	2	0	0.0833	367.00	ES
MKAN_RS06515	-	23	0	0	23	0	1.0000	27.65	NE
MKAN_RS06520	-	8	0	0	8	0	1.0000	102.50	NE
MKAN_RS06525	-	7	0	0	7	0	0.8571	270.17	NE
MKAN_RS06530	-	66	0	0	66	0	0.9242	99.30	NE
MKAN_RS06535	-	6	0	0	6	0	1.0000	180.83	NE
MKAN_RS06540	-	21	0	0	21	0	0.9524	182.60	NE
MKAN_RS06545	-	7	0	0	7	0	1.0000	183.71	NE
MKAN_RS06550	-	45	0	23	22	0	0.8889	10.38	GD
MKAN_RS06555	-	7	0	0	7	0	1.0000	191.00	NE
MKAN_RS06560	-	11	0	0	11	0	0.8182	107.44	NE
MKAN_RS06565	-	13	0	0	13	0	0.9231	128.25	NE
MKAN_RS06570	-	28	0	4	24	0	0.8214	96.22	NE
MKAN_RS06575	-	6	0	6	0	0	0.3333	1.00	GD
MKAN_RS06580	corA	16	0	0	16	0	1.0000	178.50	NE
MKAN_RS06585	ugpC	19	0	0	19	0	0.8947	83.94	NE
MKAN_RS06590	-	12	0	0	12	0	1.0000	67.08	NE
MKAN_RS06595	-	13	0	0	13	0	1.0000	101.54	NE
MKAN_RS06600	-	20	0	0	20	0	1.0000	159.95	NE
MKAN_RS06605	-	7	0	0	7	0	1.0000	212.43	NE
MKAN_RS06615	-	8	0	0	8	0	1.0000	320.88	NE
MKAN_RS06620	-	8	0	0	8	0	1.0000	207.00	NE
MKAN_RS06625	-	18	0	0	18	0	1.0000	102.50	NE
MKAN_RS06630	-	10	0	10	0	0	0.0000	0.00	GD
MKAN_RS06635	tatB	3	0	3	0	0	1.0000	1.00	GD
MKAN_RS06640	-	13	0	12	1	0	0.9231	6.00	GD
MKAN_RS06645	-	4	0	0	4	0	1.0000	69.50	NE
MKAN_RS06650	sigE	16	0	0	16	0	1.0000	250.50	NE
MKAN_RS06655	-	6	0	0	6	0	1.0000	146.17	NE
MKAN_RS06665	-	4	0	0	4	0	1.0000	173.25	NE
MKAN_RS06670	-	10	0	0	10	0	1.0000	57.10	NE
MKAN_RS06675	-	8	0	0	8	0	0.8750	23.43	NE
MKAN_RS06680	-	28	0	0	28	0	0.7143	35.25	NE
MKAN_RS06685	-	18	0	0	18	0	0.8333	45.60	NE
MKAN_RS06690	-	26	0	0	26	0	1.0000	56.08	NE
MKAN_RS06695	glgC	22	0	0	22	0	0.9545	153.00	NE
MKAN_RS06700	glgA	25	0	0	25	0	0.8800	114.86	NE
MKAN_RS06705	-	2	0	0	2	0	0.5000	19.00	NE
MKAN_RS06710	tag	7	0	0	7	0	0.8571	76.83	NE
MKAN_RS06715	-	3	0	0	3	0	1.0000	354.67	NE
MKAN_RS06720	-	7	0	0	7	0	0.5714	7.00	NE
MKAN_RS06725	folP	10	0	0	10	0	1.0000	299.30	NE
MKAN_RS06730	fadD6	33	0	0	33	0	0.9394	310.39	NE
MKAN_RS06735	-	11	0	0	11	0	1.0000	233.64	NE
MKAN_RS31285	-	19	0	0	19	0	0.8421	123.56	NE
MKAN_RS06745	eccE	21	0	0	21	0	0.9048	27.68	NE
MKAN_RS06750	-	11	0	0	11	0	0.8182	49.56	NE
MKAN_RS06755	-	13	0	0	13	0	0.7692	19.90	NE
MKAN_RS31455	-	39	0	0	39	0	1.0000	103.85	NE
MKAN_RS29375	-	7	0	0	7	0	0.8571	83.00	NE
MKAN_RS06765	dapE	14	14	0	0	0	0.0714	1.00	ES
MKAN_RS06770	dapD	10	9	0	1	0	0.1000	335.00	ES
MKAN_RS06775	-	22	0	0	22	0	1.0000	173.91	NE
MKAN_RS06780	-	19	0	0	19	0	0.8947	91.71	NE
MKAN_RS06785	-	15	0	0	15	0	0.8000	82.50	NE
MKAN_RS06790	-	9	0	0	9	0	0.8889	119.25	NE
MKAN_RS06795	-	1	0	0	1	0	1.0000	95.00	NE
MKAN_RS06800	-	12	0	0	12	0	0.8333	37.90	NE
MKAN_RS06805	mbtD	31	0	0	31	0	0.7419	26.83	NE
MKAN_RS06810	-	88	0	0	88	0	0.8523	34.36	NE
MKAN_RS06815	-	54	0	0	54	0	0.7037	19.55	NE
MKAN_RS06820	mbtG	14	0	0	14	0	0.7857	52.09	NE
MKAN_RS06825	-	3	0	0	3	0	1.0000	60.33	NE
MKAN_RS06830	-	16	0	0	16	0	0.8125	28.54	NE
MKAN_RS06835	-	15	0	0	15	0	0.8667	115.92	NE
MKAN_RS06840	-	4	0	0	4	0	1.0000	119.75	NE
MKAN_RS06845	-	10	0	0	10	0	0.9000	51.00	NE
MKAN_RS06850	-	16	0	0	16	0	0.5625	27.67	NE
MKAN_RS06855	-	10	0	0	10	0	0.8000	115.62	NE
MKAN_RS06860	-	5	0	0	5	0	1.0000	226.40	NE
MKAN_RS06865	-	12	0	0	12	0	0.8333	183.30	NE
MKAN_RS06870	-	6	0	0	6	0	0.6667	29.50	NE
MKAN_RS06875	-	7	0	0	7	0	1.0000	56.43	NE
MKAN_RS06880	-	5	0	0	5	0	0.8000	10.00	NE
MKAN_RS06885	-	15	0	0	15	0	0.8667	35.08	NE
MKAN_RS06890	-	12	0	0	12	0	0.6667	46.88	NE
MKAN_RS06895	-	17	0	0	17	0	0.7647	33.54	NE
MKAN_RS06900	pruA	27	0	0	27	0	0.8519	44.48	NE
MKAN_RS06905	-	12	0	0	12	0	0.9167	85.09	NE
MKAN_RS06910	-	14	0	0	14	0	0.9286	93.46	NE
MKAN_RS06915	-	18	0	0	18	0	0.8889	85.00	NE
MKAN_RS06920	-	22	0	0	22	0	0.9545	155.76	NE
MKAN_RS06925	-	18	0	0	18	0	0.8889	57.31	NE
MKAN_RS06930	-	19	0	0	19	0	0.7368	80.36	NE
MKAN_RS06935	-	46	0	11	35	0	0.6739	46.55	NE
MKAN_RS06940	-	17	0	0	17	0	0.8824	162.80	NE
MKAN_RS06945	dapC	15	0	0	15	0	0.9333	83.64	NE
MKAN_RS06950	-	6	0	0	6	0	1.0000	211.50	NE
MKAN_RS06955	-	24	0	0	24	0	0.9583	116.35	NE
MKAN_RS06960	-	4	0	0	4	0	1.0000	489.50	NE
MKAN_RS06965	-	30	0	0	30	0	0.9333	94.54	NE
MKAN_RS06970	-	12	0	0	12	0	1.0000	201.17	NE
MKAN_RS06975	-	7	0	0	7	0	1.0000	138.86	NE
MKAN_RS06980	mshB	12	0	0	12	0	1.0000	169.67	NE
MKAN_RS06985	-	6	0	0	6	0	0.8333	90.60	NE
MKAN_RS06990	-	18	0	0	18	0	0.9444	80.94	NE
MKAN_RS06995	-	22	21	0	1	0	0.0455	141.00	ES
MKAN_RS07000	typA	11	0	0	11	0	1.0000	222.45	NE
MKAN_RS07005	narI	19	0	0	19	0	1.0000	182.32	NE
MKAN_RS07010	narJ	9	0	0	9	0	1.0000	108.89	NE
MKAN_RS07015	narH	32	0	0	32	0	0.9375	81.10	NE
MKAN_RS07020	-	67	0	0	67	0	0.9104	68.03	NE
MKAN_RS07025	-	4	0	0	4	0	1.0000	43.50	NE
MKAN_RS29380	-	6	0	0	6	0	0.6667	95.00	NE
MKAN_RS07030	-	9	0	0	9	0	0.5556	34.20	NE
MKAN_RS07035	-	19	0	0	19	0	0.8947	128.82	NE
MKAN_RS07040	-	24	5	0	15	4	0.7083	48.53	NE
MKAN_RS07045	-	26	0	0	0	26	0.9615	364.16	GA
MKAN_RS07050	-	10	0	0	0	10	0.9000	281.89	GA
MKAN_RS07055	-	6	0	0	0	6	1.0000	198.50	GA
MKAN_RS29385	-	4	0	0	0	4	1.0000	651.50	GA
MKAN_RS07060	-	13	0	0	8	5	1.0000	287.38	NE
MKAN_RS07065	-	46	0	0	46	0	0.9348	122.42	NE
MKAN_RS30360	-	2	0	0	2	0	1.0000	71.50	NE
MKAN_RS07070	-	9	0	0	9	0	1.0000	55.22	NE
MKAN_RS07075	-	11	0	0	11	0	1.0000	132.55	NE
MKAN_RS07080	-	8	0	0	8	0	0.8750	155.43	NE
MKAN_RS07085	-	8	0	0	8	0	1.0000	109.50	NE
MKAN_RS07090	-	11	0	0	11	0	0.8182	147.33	NE
MKAN_RS07095	-	16	0	0	1	15	1.0000	366.00	GA
MKAN_RS07100	-	11	0	0	0	11	1.0000	158.91	GA
MKAN_RS07105	-	12	0	0	0	12	0.9167	253.00	GA
MKAN_RS07110	-	22	0	0	0	22	1.0000	313.09	GA
MKAN_RS07115	-	6	0	0	0	6	1.0000	139.83	GA
MKAN_RS07120	-	18	0	0	0	18	1.0000	339.61	GA
MKAN_RS07125	-	5	0	0	0	5	0.6000	42.67	GA
MKAN_RS07130	-	27	0	0	0	27	0.8889	224.08	GA
MKAN_RS07135	-	7	0	0	0	7	1.0000	261.57	GA
MKAN_RS07140	-	12	0	0	0	12	0.9167	315.09	GA
MKAN_RS07145	-	16	0	0	0	16	1.0000	156.56	GA
MKAN_RS07150	-	6	0	0	0	6	1.0000	464.00	GA
MKAN_RS07155	-	14	0	0	0	14	1.0000	126.14	GA
MKAN_RS07160	-	9	0	0	0	9	1.0000	132.33	GA
MKAN_RS07165	-	10	0	0	0	10	0.9000	119.56	GA
MKAN_RS07170	-	21	0	0	0	21	0.8571	306.56	GA
MKAN_RS07175	-	6	0	0	0	6	1.0000	709.33	GA
MKAN_RS29400	-	3	0	0	0	3	1.0000	273.33	GA
MKAN_RS07185	-	12	0	0	10	2	0.9167	433.55	NE
MKAN_RS07195	-	7	0	0	7	0	1.0000	282.57	NE
MKAN_RS29405	-	3	0	0	3	0	0.6667	86.50	NE
MKAN_RS07200	-	24	0	0	0	24	1.0000	141.21	GA
MKAN_RS07205	-	14	0	0	0	14	1.0000	484.29	GA
MKAN_RS28700	-	23	0	0	0	23	0.9130	179.24	GA
MKAN_RS31045	-	10	0	0	0	10	1.0000	520.30	GA
MKAN_RS07220	-	22	0	0	0	22	0.9545	133.71	GA
MKAN_RS07225	-	16	0	0	0	16	1.0000	292.12	GA
MKAN_RS07230	-	12	0	0	0	12	1.0000	377.08	GA
MKAN_RS07235	-	16	0	0	0	16	1.0000	308.06	GA
MKAN_RS07240	-	4	0	0	0	4	1.0000	194.00	GA
MKAN_RS07245	-	21	0	0	21	0	1.0000	144.76	NE
MKAN_RS07250	-	23	0	0	23	0	1.0000	227.17	NE
MKAN_RS07255	-	4	0	0	4	0	1.0000	368.75	NE
MKAN_RS07260	-	6	0	0	6	0	1.0000	444.17	NE
MKAN_RS07265	-	17	0	0	17	0	1.0000	249.35	NE
MKAN_RS07270	-	17	0	0	17	0	1.0000	71.71	NE
MKAN_RS07275	-	35	0	0	35	0	0.9429	203.88	NE
MKAN_RS07280	-	10	0	0	10	0	0.8000	20.62	NE
MKAN_RS07285	-	15	0	0	15	0	0.5333	20.25	NE
MKAN_RS07290	-	9	0	0	9	0	1.0000	110.22	NE
MKAN_RS07295	-	12	0	0	12	0	0.6667	71.00	NE
MKAN_RS07300	-	19	0	0	19	0	1.0000	68.84	NE
MKAN_RS07305	-	10	0	0	10	0	0.9000	43.00	NE
MKAN_RS07310	-	19	0	0	19	0	0.7368	84.57	NE
MKAN_RS07315	-	18	0	0	18	0	0.9444	42.24	NE
MKAN_RS07320	-	10	0	0	10	0	0.9000	43.22	NE
MKAN_RS07325	-	22	0	0	22	0	0.8636	29.84	NE
MKAN_RS07330	-	15	0	0	15	0	0.9333	47.57	NE
MKAN_RS07335	-	12	0	0	12	0	0.6667	25.88	NE
MKAN_RS07350	-	14	0	0	14	0	0.7857	62.55	NE
MKAN_RS07355	-	23	0	0	23	0	0.8261	35.58	NE
MKAN_RS07360	-	9	0	0	9	0	0.8889	141.88	NE
MKAN_RS07365	-	21	0	0	21	0	0.9524	41.55	NE
MKAN_RS07370	-	14	0	0	14	0	1.0000	105.86	NE
MKAN_RS07375	metE	26	0	0	26	0	0.9615	93.00	NE
MKAN_RS07380	-	23	0	0	23	0	0.9565	85.27	NE
MKAN_RS29415	-	9	0	0	9	0	1.0000	67.22	NE
MKAN_RS07390	-	14	0	0	14	0	1.0000	196.00	NE
MKAN_RS07395	-	28	0	0	28	0	1.0000	142.82	NE
MKAN_RS07400	-	8	0	0	8	0	1.0000	52.88	NE
MKAN_RS07405	-	18	0	0	18	0	0.9444	112.35	NE
MKAN_RS07410	-	23	0	0	23	0	0.7826	129.72	NE
MKAN_RS07420	-	26	0	0	26	0	0.7308	190.16	NE
MKAN_RS07425	-	26	0	0	26	0	0.9615	177.00	NE
MKAN_RS07430	-	19	0	0	19	0	0.7895	88.80	NE
MKAN_RS07435	-	24	0	0	24	0	0.8333	65.45	NE
MKAN_RS28705	-	2	0	0	2	0	1.0000	48.50	NE
MKAN_RS07445	-	11	0	0	11	0	1.0000	74.18	NE
MKAN_RS07450	-	10	0	0	10	0	0.6000	30.33	NE
MKAN_RS07455	-	7	0	0	7	0	0.7143	213.60	NE
MKAN_RS07460	-	18	0	0	18	0	0.8889	170.81	NE
MKAN_RS07465	-	32	0	0	32	0	0.9062	90.76	NE
MKAN_RS07470	-	10	0	0	10	0	0.9000	36.78	NE
MKAN_RS07475	-	21	0	0	21	0	0.6667	40.86	NE
MKAN_RS07480	-	14	0	0	14	0	0.8571	48.75	NE
MKAN_RS07485	-	12	0	0	12	0	0.9167	128.27	NE
MKAN_RS07490	-	6	0	0	6	0	1.0000	101.67	NE
MKAN_RS07495	-	6	0	0	6	0	1.0000	145.33	NE
MKAN_RS07500	-	7	0	0	7	0	1.0000	86.57	NE
MKAN_RS07505	-	53	0	0	53	0	0.9811	149.38	NE
MKAN_RS07510	-	14	0	0	14	0	0.8571	157.42	NE
MKAN_RS07515	-	19	0	0	19	0	1.0000	147.21	NE
MKAN_RS07520	-	7	0	0	7	0	1.0000	73.43	NE
MKAN_RS07525	gnd	14	0	0	14	0	0.7857	100.45	NE
MKAN_RS07530	-	23	0	0	23	0	0.7826	210.94	NE
MKAN_RS07535	-	12	0	0	12	0	0.9167	62.82	NE
MKAN_RS29435	-	5	0	0	5	0	1.0000	77.80	NE
MKAN_RS07545	-	8	0	0	8	0	0.8750	111.43	NE
MKAN_RS07550	-	2	0	0	2	0	1.0000	236.50	NE
MKAN_RS07560	-	11	0	0	11	0	0.9091	90.00	NE
MKAN_RS07565	-	1	0	0	1	0	1.0000	185.00	NE
MKAN_RS07570	ychF	11	0	0	11	0	0.9091	156.60	NE
MKAN_RS07575	-	25	8	0	17	0	0.6400	162.50	NE
MKAN_RS07580	-	8	7	0	1	0	0.1250	472.00	ES
MKAN_RS07585	-	8	0	0	8	0	1.0000	134.62	NE
MKAN_RS07590	xseA	16	0	0	16	0	0.6875	61.27	NE
MKAN_RS07595	-	7	0	0	7	0	0.8571	111.00	NE
MKAN_RS07600	-	24	0	0	24	0	0.8333	64.55	NE
MKAN_RS30370	-	11	0	0	11	0	1.0000	94.45	NE
MKAN_RS07605	-	25	0	0	25	0	0.8000	72.25	NE
MKAN_RS07610	-	11	0	0	11	0	0.8182	136.56	NE
MKAN_RS07615	-	25	0	0	25	0	0.9200	138.39	NE
MKAN_RS07620	-	17	0	0	17	0	1.0000	311.94	NE
MKAN_RS07625	-	9	0	0	9	0	0.8889	140.75	NE
MKAN_RS07630	-	11	0	0	11	0	1.0000	256.55	NE
MKAN_RS07635	glpX	13	0	13	0	0	0.6923	7.44	GD
MKAN_RS07640	-	11	0	10	1	0	0.0909	108.00	GD
MKAN_RS07645	-	14	0	0	14	0	0.9286	21.08	NE
MKAN_RS07650	-	17	0	0	0	17	0.8824	236.33	GA
MKAN_RS07655	-	19	0	0	0	19	1.0000	354.79	GA
MKAN_RS07660	-	9	0	0	0	9	0.8889	266.50	GA
MKAN_RS07665	-	7	0	0	0	7	1.0000	427.71	GA
MKAN_RS07670	-	11	10	0	0	1	0.2727	86.33	ES
MKAN_RS07675	-	12	11	0	1	0	0.3333	2.50	ES
MKAN_RS07680	coaA	16	14	0	1	1	0.1250	186.50	ES
MKAN_RS07685	-	10	0	0	0	10	1.0000	86.40	GA
MKAN_RS07690	-	9	0	0	0	9	1.0000	352.33	GA
MKAN_RS07695	-	11	0	0	0	11	1.0000	355.82	GA
MKAN_RS07700	-	12	0	0	0	12	1.0000	336.17	GA
MKAN_RS07705	-	13	12	0	0	1	0.1538	276.50	ES
MKAN_RS07710	-	16	0	0	0	16	0.9375	464.67	GA
MKAN_RS07715	-	6	0	0	0	6	1.0000	268.83	GA
MKAN_RS07720	-	27	0	0	0	27	0.8889	174.12	GA
MKAN_RS07725	-	3	0	0	0	3	0.6667	3.50	GA
MKAN_RS07730	mca	11	0	0	0	11	1.0000	352.64	GA
MKAN_RS07735	-	7	0	0	0	7	1.0000	835.29	GA
MKAN_RS07740	greA	9	0	0	0	9	1.0000	236.22	GA
MKAN_RS07745	-	15	0	0	15	0	0.8667	153.31	NE
MKAN_RS07750	-	20	0	0	20	0	1.0000	65.60	NE
MKAN_RS07755	-	21	0	0	21	0	0.9524	339.85	NE
MKAN_RS07760	-	22	0	0	22	0	0.8636	160.53	NE
MKAN_RS07765	-	11	0	0	11	0	1.0000	179.18	NE
MKAN_RS07770	-	10	0	0	10	0	1.0000	358.50	NE
MKAN_RS07775	-	19	0	0	19	0	0.9474	189.94	NE
MKAN_RS07780	-	16	0	0	16	0	1.0000	155.12	NE
MKAN_RS07785	-	17	0	0	17	0	0.8235	131.36	NE
MKAN_RS07790	-	7	0	0	7	0	1.0000	63.57	NE
MKAN_RS07795	-	22	0	0	22	0	0.9545	266.76	NE
MKAN_RS07800	-	4	0	0	4	0	0.7500	165.67	NE
MKAN_RS07805	-	10	0	0	10	0	0.8000	153.00	NE
MKAN_RS07810	-	5	0	0	5	0	1.0000	190.80	NE
MKAN_RS07815	-	8	0	0	8	0	0.7500	103.83	NE
MKAN_RS07820	-	4	0	0	4	0	1.0000	114.25	NE
MKAN_RS07825	-	6	0	0	6	0	1.0000	109.00	NE
MKAN_RS07830	-	25	0	0	25	0	0.9600	108.00	NE
MKAN_RS07835	-	7	0	0	7	0	1.0000	89.86	NE
MKAN_RS07840	-	10	0	0	10	0	0.9000	37.11	NE
MKAN_RS07845	-	21	0	0	21	0	0.9524	154.60	NE
MKAN_RS07850	-	16	0	0	16	0	0.9375	312.40	NE
MKAN_RS07855	-	25	0	0	25	0	0.9200	190.96	NE
MKAN_RS07860	-	5	0	0	5	0	1.0000	167.60	NE
MKAN_RS07865	-	11	0	0	11	0	1.0000	120.27	NE
MKAN_RS07870	-	8	0	0	8	0	1.0000	134.62	NE
MKAN_RS07875	-	30	0	0	22	8	0.9000	304.15	NE
MKAN_RS07885	-	14	0	0	0	14	1.0000	326.86	GA
MKAN_RS07890	-	8	0	0	0	8	0.8750	278.29	GA
MKAN_RS30375	-	8	0	0	0	8	1.0000	212.62	GA
MKAN_RS07895	-	9	0	0	0	9	1.0000	613.67	GA
MKAN_RS07900	-	6	0	0	0	6	1.0000	230.67	GA
MKAN_RS07905	-	22	0	0	0	22	0.9091	280.10	GA
MKAN_RS07910	-	9	0	0	0	9	1.0000	362.67	GA
MKAN_RS07915	-	32	0	0	15	17	0.9688	281.29	GA
MKAN_RS07920	-	18	0	0	18	0	0.9444	189.24	NE
MKAN_RS07925	-	13	0	0	13	0	1.0000	101.08	NE
MKAN_RS07930	-	1	0	0	1	0	0.0000	0.00	NE
MKAN_RS07935	-	10	0	0	10	0	0.9000	162.11	NE
MKAN_RS07940	-	16	0	0	16	0	0.9375	148.80	NE
MKAN_RS31070	-	5	0	0	5	0	1.0000	160.60	NE
MKAN_RS07950	-	12	0	0	12	0	1.0000	219.58	NE
MKAN_RS07955	-	2	0	0	2	0	0.0000	0.00	NE
MKAN_RS07960	-	16	0	0	14	2	1.0000	198.88	NE
MKAN_RS07965	-	15	0	0	0	15	1.0000	378.00	GA
MKAN_RS07970	-	2	0	0	0	2	1.0000	333.00	GA
MKAN_RS07975	-	3	0	0	0	3	1.0000	255.67	GA
MKAN_RS30380	-	3	0	0	0	3	0.6667	102.00	GA
MKAN_RS07980	-	10	0	0	0	10	1.0000	601.90	GA
MKAN_RS07985	-	23	0	0	14	9	1.0000	302.43	NE
MKAN_RS31460	-	5	0	0	5	0	1.0000	306.80	NE
MKAN_RS07995	kdpA	18	0	0	18	0	0.8333	150.27	NE
MKAN_RS08000	kdpB	20	0	0	20	0	0.9500	58.05	NE
MKAN_RS08005	-	16	0	0	16	0	0.8125	55.15	NE
MKAN_RS08010	-	27	0	0	27	0	0.8148	58.59	NE
MKAN_RS08015	-	7	0	0	7	0	1.0000	16.43	NE
MKAN_RS08020	-	68	0	0	68	0	0.8676	56.69	NE
MKAN_RS08025	-	18	0	0	18	0	0.7222	29.00	NE
MKAN_RS08030	-	78	0	0	78	0	0.8205	98.02	NE
MKAN_RS08035	-	74	0	0	74	0	0.8649	100.62	NE
MKAN_RS08040	-	32	0	0	15	17	0.8750	212.29	GA
MKAN_RS08045	-	18	0	0	8	10	1.0000	348.11	GA
MKAN_RS08050	-	39	0	0	39	0	0.9744	151.11	NE
MKAN_RS08055	-	8	0	0	8	0	1.0000	62.12	NE
MKAN_RS08060	-	5	0	0	5	0	0.0000	0.00	NE
MKAN_RS08065	-	7	0	5	2	0	0.2857	102.50	GD
MKAN_RS08070	eno	16	14	2	0	0	0.1250	10.50	ES
MKAN_RS08075	-	13	0	0	13	0	1.0000	175.85	NE
MKAN_RS08080	-	11	0	0	11	0	0.9091	120.10	NE
MKAN_RS08085	mfd	46	0	0	46	0	0.9783	197.22	NE
MKAN_RS08090	lysA	19	0	0	13	6	0.9474	214.22	NE
MKAN_RS08095	-	10	0	0	0	10	1.0000	364.20	GA
MKAN_RS08100	-	1	0	0	0	1	0.0000	0.00	GA
MKAN_RS08105	glmU	17	17	0	0	0	0.0588	1.00	ES
MKAN_RS08110	-	9	8	0	1	0	0.1111	72.00	ES
MKAN_RS08115	arsC	5	0	0	5	0	1.0000	77.00	NE
MKAN_RS08120	-	10	0	0	10	0	1.0000	350.70	NE
MKAN_RS08125	-	4	0	0	4	0	0.5000	3.00	NE
MKAN_RS08130	pth	4	0	0	4	0	0.0000	0.00	NE
MKAN_RS08135	-	18	0	0	18	0	1.0000	159.67	NE
MKAN_RS08140	-	16	0	0	16	0	0.9375	301.27	NE
MKAN_RS08145	-	9	8	0	1	0	0.2222	12.00	ES
MKAN_RS08150	rsmA	12	0	0	0	12	1.0000	69.75	GA
MKAN_RS08155	-	14	0	0	0	14	0.9286	379.08	GA
MKAN_RS08160	-	11	0	0	0	11	1.0000	306.91	GA
MKAN_RS08165	metG	31	30	0	0	1	0.0968	1.33	ES
MKAN_RS08170	-	1	0	0	0	1	1.0000	48.00	GA
MKAN_RS08175	-	11	0	0	0	11	0.9091	186.50	GA
MKAN_RS08180	-	5	0	0	0	5	1.0000	433.00	GA
MKAN_RS08185	-	36	0	0	0	36	0.9722	363.69	GA
MKAN_RS08190	-	15	0	0	0	15	0.9333	252.14	GA
MKAN_RS08195	-	11	0	0	0	11	1.0000	280.45	GA
MKAN_RS08200	-	8	0	0	0	8	1.0000	288.38	GA
MKAN_RS08205	-	15	15	0	0	0	0.0667	1.00	ES
MKAN_RS08210	-	12	0	0	12	0	1.0000	235.50	NE
MKAN_RS08215	rsmI	6	0	0	6	0	0.8333	108.80	NE
MKAN_RS08220	-	26	0	0	26	0	0.9615	199.20	NE
MKAN_RS08225	-	10	0	0	10	0	0.9000	196.56	NE
MKAN_RS08230	arcA	14	0	0	14	0	0.8571	135.50	NE
MKAN_RS08235	-	5	0	0	5	0	0.8000	125.25	NE
MKAN_RS08240	-	8	0	0	8	0	1.0000	155.50	NE
MKAN_RS08245	-	9	0	0	9	0	1.0000	68.00	NE
MKAN_RS08250	-	9	0	0	9	0	0.8889	288.12	NE
MKAN_RS08255	-	10	0	0	10	0	1.0000	117.80	NE
MKAN_RS08260	-	25	0	0	25	0	0.8800	207.18	NE
MKAN_RS08265	-	6	0	0	6	0	1.0000	215.67	NE
MKAN_RS08270	-	6	0	0	6	0	0.8333	292.40	NE
MKAN_RS08275	-	8	0	0	8	0	0.8750	287.43	NE
MKAN_RS08280	-	14	0	0	14	0	1.0000	182.79	NE
MKAN_RS08285	-	13	0	0	13	0	1.0000	228.69	NE
MKAN_RS08290	-	20	0	0	0	20	1.0000	410.15	GA
MKAN_RS08295	-	13	0	0	11	2	0.8462	171.09	NE
MKAN_RS08300	-	38	0	0	38	0	0.9474	186.42	NE
MKAN_RS08305	-	16	0	0	16	0	0.9375	107.80	NE
MKAN_RS08310	-	11	0	0	11	0	0.8182	49.56	NE
MKAN_RS08315	-	25	0	0	25	0	0.7200	79.61	NE
MKAN_RS08320	-	14	0	0	14	0	0.9286	85.31	NE
MKAN_RS08325	-	33	0	0	33	0	0.7879	24.85	NE
MKAN_RS08330	-	18	0	0	18	0	0.9444	197.53	NE
MKAN_RS08335	-	22	0	0	22	0	0.9545	110.14	NE
MKAN_RS08340	-	11	0	0	11	0	0.8182	84.11	NE
MKAN_RS08345	-	14	0	0	14	0	1.0000	211.43	NE
MKAN_RS08350	-	24	0	0	24	0	0.9583	272.74	NE
MKAN_RS08355	-	13	0	0	13	0	1.0000	108.54	NE
MKAN_RS08360	-	14	0	0	14	0	0.9286	128.31	NE
MKAN_RS08365	-	15	0	0	15	0	1.0000	115.40	NE
MKAN_RS08370	-	22	0	0	9	13	1.0000	335.59	GA
MKAN_RS08375	-	18	0	0	0	18	1.0000	265.94	GA
MKAN_RS08380	-	9	0	0	0	9	1.0000	393.44	GA
MKAN_RS08385	-	6	0	0	0	6	1.0000	343.33	GA
MKAN_RS08390	-	20	0	0	0	20	0.9000	513.72	GA
MKAN_RS08405	-	4	4	0	0	0	0.0000	0.00	ES
MKAN_RS08410	-	12	0	0	0	12	1.0000	322.75	GA
MKAN_RS08415	-	6	0	0	0	6	0.8333	195.00	GA
MKAN_RS08420	-	12	0	0	0	12	0.9167	335.09	GA
MKAN_RS08425	-	6	5	0	0	1	0.1667	84.00	ES
MKAN_RS08430	-	7	0	0	0	7	1.0000	191.29	GA
MKAN_RS08435	-	5	0	0	0	5	1.0000	308.80	GA
MKAN_RS08440	-	7	0	0	0	7	0.8571	270.50	GA
MKAN_RS08445	mscL	3	0	0	0	3	1.0000	416.67	GA
MKAN_RS08450	-	5	0	0	0	5	1.0000	394.40	GA
MKAN_RS08455	-	18	0	0	0	18	0.7778	152.64	GA
MKAN_RS08460	-	17	12	0	0	5	0.2353	254.25	ES
MKAN_RS08465	mprA	9	0	0	9	0	1.0000	272.33	NE
MKAN_RS08470	rpmF	3	0	0	3	0	0.3333	215.00	NE
MKAN_RS08475	-	17	0	0	17	0	1.0000	139.12	NE
MKAN_RS08480	-	15	0	0	15	0	1.0000	126.20	NE
MKAN_RS08485	-	24	0	0	24	0	0.8333	27.55	NE
MKAN_RS08490	-	28	0	0	28	0	0.6071	22.24	NE
MKAN_RS08495	-	16	0	0	16	0	0.9375	61.00	NE
MKAN_RS29455	-	8	0	0	8	0	1.0000	151.88	NE
MKAN_RS08510	-	11	0	10	1	0	0.3636	25.50	GD
MKAN_RS08515	-	3	0	0	3	0	1.0000	103.33	NE
MKAN_RS29460	-	35	0	0	35	0	0.9143	51.34	NE
MKAN_RS08525	-	14	0	0	14	0	0.9286	57.23	NE
MKAN_RS08530	-	25	0	0	25	0	0.7600	44.05	NE
MKAN_RS08535	-	30	0	0	30	0	0.8000	48.12	NE
MKAN_RS08540	-	25	0	0	25	0	0.6400	29.88	NE
MKAN_RS08545	-	14	0	0	14	0	0.9286	140.38	NE
MKAN_RS08550	purH	24	23	0	1	0	0.0417	155.00	ES
MKAN_RS08555	purN	10	10	0	0	0	0.0000	0.00	ES
MKAN_RS08560	-	17	0	0	17	0	0.9412	119.31	NE
MKAN_RS08565	-	22	0	0	22	0	0.9545	154.81	NE
MKAN_RS08570	-	11	0	0	11	0	0.9091	299.50	NE
MKAN_RS08575	-	15	0	0	15	0	0.8667	129.54	NE
MKAN_RS08580	sucD	11	9	0	2	0	0.1818	8.00	ES
MKAN_RS08585	sucC	12	12	0	0	0	0.1667	1.00	ES
MKAN_RS08590	-	18	0	0	18	0	0.8889	217.31	NE
MKAN_RS31290	-	5	0	0	5	0	1.0000	76.20	NE
MKAN_RS08600	pcrA	39	0	0	39	0	0.9744	81.50	NE
MKAN_RS08605	-	43	0	0	43	0	0.7674	71.73	NE
MKAN_RS08615	-	6	5	0	0	1	0.1667	8.00	ES
MKAN_RS08620	-	17	0	0	0	17	1.0000	367.76	GA
MKAN_RS08625	pgi	23	0	22	1	0	0.3478	4.75	GD
MKAN_RS08630	-	8	0	0	8	0	0.7500	60.00	NE
MKAN_RS08635	-	11	0	0	11	0	0.9091	85.60	NE
MKAN_RS08640	-	21	0	0	16	5	0.9048	125.79	NE
MKAN_RS08645	cobF	10	0	0	0	10	1.0000	443.30	GA
MKAN_RS08650	-	12	0	0	12	0	0.9167	230.00	NE
MKAN_RS08655	-	16	0	0	16	0	0.8750	241.00	NE
MKAN_RS08660	-	6	0	0	6	0	1.0000	251.83	NE
MKAN_RS08665	-	17	0	0	17	0	1.0000	88.12	NE
MKAN_RS08670	-	11	0	0	11	0	0.9091	124.30	NE
MKAN_RS08680	-	31	0	0	31	0	0.7097	82.86	NE
MKAN_RS08685	-	23	0	0	23	0	1.0000	69.39	NE
MKAN_RS08690	-	29	0	0	29	0	0.8621	64.64	NE
MKAN_RS08695	-	13	0	0	13	0	0.9231	127.17	NE
MKAN_RS08700	-	20	0	0	20	0	0.9500	272.05	NE
MKAN_RS08705	-	10	0	0	10	0	0.9000	107.22	NE
MKAN_RS08710	-	9	0	0	9	0	1.0000	170.67	NE
MKAN_RS08715	-	8	0	0	8	0	1.0000	40.25	NE
MKAN_RS08725	-	14	0	0	14	0	0.8571	49.17	NE
MKAN_RS08730	pstS	21	0	0	21	0	1.0000	157.10	NE
MKAN_RS08735	-	32	0	0	4	28	1.0000	437.97	GA
MKAN_RS08740	pstA	12	0	0	12	0	1.0000	81.42	NE
MKAN_RS08745	pstC	11	0	0	11	0	0.9091	57.90	NE
MKAN_RS08750	pstS	18	0	0	18	0	0.9444	113.24	NE
MKAN_RS08755	-	4	0	0	4	0	0.7500	101.00	NE
MKAN_RS08760	-	17	0	0	17	0	1.0000	176.00	NE
MKAN_RS08765	-	16	0	0	16	0	1.0000	197.81	NE
MKAN_RS08770	-	17	0	0	17	0	0.7647	133.54	NE
MKAN_RS08775	-	13	0	0	13	0	0.9231	218.83	NE
MKAN_RS08780	-	7	0	0	7	0	1.0000	133.00	NE
MKAN_RS08785	-	4	0	0	4	0	0.7500	132.00	NE
MKAN_RS08795	-	0	0	0	0	0	0.0000	0.00	N/A
MKAN_RS08800	-	4	0	0	4	0	1.0000	251.25	NE
MKAN_RS08805	-	3	0	0	3	0	0.3333	1.00	NE
MKAN_RS08810	-	10	0	0	10	0	1.0000	194.60	NE
MKAN_RS08815	-	15	0	0	15	0	0.8667	194.00	NE
MKAN_RS08820	-	16	0	0	16	0	1.0000	149.19	NE
MKAN_RS29465	-	25	0	0	25	0	0.9600	135.83	NE
MKAN_RS08830	-	7	0	0	7	0	0.8571	241.83	NE
MKAN_RS08845	-	2	0	0	2	0	1.0000	214.00	NE
MKAN_RS08850	-	21	0	0	21	0	0.9524	231.30	NE
MKAN_RS08855	-	5	0	0	5	0	1.0000	185.20	NE
MKAN_RS08860	-	22	0	0	22	0	0.9545	179.90	NE
MKAN_RS08865	-	14	0	0	14	0	0.8571	161.33	NE
MKAN_RS08870	-	32	0	0	32	0	0.9375	131.30	NE
MKAN_RS08875	-	7	0	0	7	0	1.0000	73.43	NE
MKAN_RS08880	-	14	0	0	14	0	1.0000	156.71	NE
MKAN_RS08885	-	8	0	0	8	0	0.8750	136.57	NE
MKAN_RS08890	-	13	0	0	13	0	1.0000	110.54	NE
MKAN_RS08895	-	2	0	0	2	0	0.5000	176.00	NE
MKAN_RS08900	-	2	0	0	2	0	1.0000	299.00	NE
MKAN_RS08905	-	228	0	0	228	0	0.9123	103.08	NE
MKAN_RS08910	-	31	0	0	31	0	0.9032	89.50	NE
MKAN_RS08915	-	27	0	0	27	0	1.0000	134.41	NE
MKAN_RS08920	-	17	0	0	17	0	0.8824	340.67	NE
MKAN_RS08925	-	7	0	0	7	0	0.8571	82.33	NE
MKAN_RS08930	-	15	0	0	15	0	0.7333	107.00	NE
MKAN_RS08935	-	24	0	0	24	0	0.9167	83.91	NE
MKAN_RS08940	-	29	0	0	29	0	0.8276	87.92	NE
MKAN_RS08945	prrA	5	0	0	5	0	0.0000	0.00	NE
MKAN_RS08950	prrB	12	0	0	12	0	0.9167	163.36	NE
MKAN_RS08955	-	9	0	0	9	0	0.8889	50.00	NE
MKAN_RS31075	-	2	0	0	2	0	1.0000	164.00	NE
MKAN_RS08960	-	12	0	0	12	0	0.8333	51.40	NE
MKAN_RS08965	-	4	0	0	4	0	1.0000	111.25	NE
MKAN_RS08970	-	25	0	0	20	5	0.9200	175.39	NE
MKAN_RS08975	-	26	0	0	0	26	1.0000	333.62	GA
MKAN_RS30390	-	0	0	0	0	0	0.0000	0.00	N/A
MKAN_RS08980	pdxH	11	0	0	0	11	1.0000	299.09	GA
MKAN_RS08985	-	15	0	0	0	15	0.8000	258.08	GA
MKAN_RS08990	-	36	0	3	0	33	0.8611	204.68	GA
MKAN_RS08995	-	16	0	0	16	0	1.0000	157.75	NE
MKAN_RS09000	-	11	0	0	11	0	1.0000	309.36	NE
MKAN_RS09005	-	9	0	0	9	0	0.8889	156.38	NE
MKAN_RS09010	-	21	0	0	21	0	0.7619	124.75	NE
MKAN_RS09015	-	14	0	0	14	0	0.9286	68.15	NE
MKAN_RS09020	serC	15	14	0	1	0	0.0667	51.00	ES
MKAN_RS09025	-	5	0	0	5	0	0.2000	1.00	NE
MKAN_RS09030	-	4	0	0	4	0	0.7500	254.33	NE
MKAN_RS09035	-	9	0	0	9	0	0.8889	118.50	NE
MKAN_RS09040	-	2	0	0	2	0	0.5000	87.00	NE
MKAN_RS09045	-	5	0	0	5	0	0.6000	607.33	NE
MKAN_RS09050	-	6	0	0	6	0	1.0000	190.50	NE
MKAN_RS09055	-	14	0	0	14	0	1.0000	222.57	NE
MKAN_RS09060	-	19	0	0	19	0	1.0000	160.21	NE
MKAN_RS09065	-	5	0	0	5	0	1.0000	72.20	NE
MKAN_RS09080	-	24	0	0	24	0	0.7917	76.32	NE
MKAN_RS31080	-	23	0	0	23	0	0.9130	52.10	NE
MKAN_RS09090	-	33	0	0	33	0	0.7879	50.38	NE
MKAN_RS09095	-	29	0	0	29	0	0.8276	84.08	NE
MKAN_RS09100	-	20	0	0	20	0	0.8500	67.12	NE
MKAN_RS09105	-	6	0	0	6	0	0.6667	354.75	NE
MKAN_RS09110	-	4	0	0	4	0	1.0000	283.50	NE
MKAN_RS09115	moaA	8	0	0	8	0	1.0000	177.00	NE
MKAN_RS09120	-	9	0	0	9	0	1.0000	246.22	NE
MKAN_RS09125	-	8	0	0	8	0	1.0000	292.75	NE
MKAN_RS09130	-	4	0	0	4	0	0.7500	81.67	NE
MKAN_RS09135	-	2	0	0	2	0	1.0000	137.00	NE
MKAN_RS09140	moaC	6	0	0	6	0	1.0000	191.00	NE
MKAN_RS09145	-	4	0	0	4	0	1.0000	486.75	NE
MKAN_RS09150	-	25	0	0	25	0	0.9200	113.70	NE
MKAN_RS09155	-	21	0	0	21	0	0.8571	56.44	NE
MKAN_RS09160	-	19	0	0	19	0	0.9474	141.50	NE
MKAN_RS09165	-	1	0	0	1	0	1.0000	27.00	NE
MKAN_RS09170	-	5	0	0	5	0	0.8000	168.50	NE
MKAN_RS09175	-	27	0	0	27	0	0.7778	59.67	NE
MKAN_RS09180	-	8	0	0	8	0	1.0000	85.62	NE
MKAN_RS09185	-	29	0	0	29	0	0.8621	95.08	NE
MKAN_RS09190	-	19	0	0	19	0	1.0000	119.00	NE
MKAN_RS09195	-	26	0	0	26	0	0.8462	169.77	NE
MKAN_RS09200	-	23	0	0	23	0	0.9130	78.71	NE
MKAN_RS09205	-	12	0	0	12	0	0.9167	168.64	NE
MKAN_RS09210	-	19	0	0	19	0	1.0000	135.32	NE
MKAN_RS09215	-	3	0	0	3	0	1.0000	148.00	NE
MKAN_RS09220	-	4	0	0	4	0	1.0000	339.50	NE
MKAN_RS09225	-	11	0	0	11	0	0.9091	220.80	NE
MKAN_RS09230	-	6	0	0	6	0	0.8333	140.40	NE
MKAN_RS09235	-	23	0	0	23	0	0.8261	80.63	NE
MKAN_RS09240	-	2	0	0	2	0	1.0000	377.00	NE
MKAN_RS09245	-	7	0	0	7	0	0.8571	134.33	NE
MKAN_RS09250	-	13	0	0	13	0	0.8462	124.27	NE
MKAN_RS09255	-	7	0	0	7	0	0.8571	89.83	NE
MKAN_RS09260	-	16	0	0	16	0	0.6875	42.45	NE
MKAN_RS09265	-	23	0	0	23	0	0.9130	119.05	NE
MKAN_RS09270	-	13	0	0	13	0	0.8462	42.73	NE
MKAN_RS09275	-	4	0	0	4	0	1.0000	99.00	NE
MKAN_RS09280	-	7	0	0	7	0	1.0000	148.14	NE
MKAN_RS09285	-	8	0	0	8	0	1.0000	74.88	NE
MKAN_RS09290	-	19	0	0	19	0	0.8947	81.65	NE
MKAN_RS09295	-	41	0	0	41	0	0.9512	131.92	NE
MKAN_RS09300	-	5	0	0	5	0	1.0000	72.00	NE
MKAN_RS09305	-	17	0	0	17	0	0.9412	56.38	NE
MKAN_RS09310	-	16	0	0	16	0	0.9375	43.60	NE
MKAN_RS09315	-	11	0	0	11	0	1.0000	68.09	NE
MKAN_RS09320	-	6	0	0	6	0	1.0000	99.83	NE
MKAN_RS30395	-	2	0	0	2	0	0.5000	68.00	NE
MKAN_RS29475	-	7	0	0	7	0	1.0000	60.57	NE
MKAN_RS09330	-	12	0	0	12	0	1.0000	292.92	NE
MKAN_RS09335	-	3	0	0	3	0	1.0000	125.67	NE
MKAN_RS09340	-	9	0	0	9	0	0.7778	57.57	NE
MKAN_RS09345	-	5	0	0	5	0	0.8000	47.25	NE
MKAN_RS09350	-	25	0	0	25	0	0.8400	41.38	NE
MKAN_RS09355	-	14	0	0	14	0	0.8571	39.33	NE
MKAN_RS09360	-	23	0	0	23	0	0.6957	30.88	NE
MKAN_RS09365	-	17	0	0	17	0	0.7059	37.50	NE
MKAN_RS09370	-	17	0	0	17	0	0.8235	61.36	NE
MKAN_RS09375	-	17	0	0	17	0	0.7647	39.31	NE
MKAN_RS09380	-	14	0	0	14	0	0.8571	60.42	NE
MKAN_RS09385	-	10	0	0	10	0	0.7000	49.43	NE
MKAN_RS09390	-	14	0	0	14	0	1.0000	97.50	NE
MKAN_RS09395	-	18	0	0	18	0	1.0000	256.06	NE
MKAN_RS09400	-	11	0	0	11	0	1.0000	197.09	NE
MKAN_RS09405	-	2	0	0	2	0	1.0000	39.00	NE
MKAN_RS09410	-	20	0	0	20	0	0.9500	74.42	NE
MKAN_RS09415	-	11	0	0	11	0	1.0000	41.09	NE
MKAN_RS09420	-	9	0	0	9	0	0.6667	180.17	NE
MKAN_RS09425	-	7	0	0	7	0	1.0000	29.00	NE
MKAN_RS09430	-	14	0	0	14	0	0.9286	157.00	NE
MKAN_RS09435	-	17	0	0	17	0	0.9412	138.69	NE
MKAN_RS09440	-	29	0	0	29	0	0.8621	102.16	NE
MKAN_RS09445	-	12	0	0	12	0	0.9167	180.64	NE
MKAN_RS09450	-	16	0	0	16	0	0.9375	107.47	NE
MKAN_RS09455	-	22	0	0	22	0	1.0000	122.86	NE
MKAN_RS09460	-	7	0	0	7	0	1.0000	18.86	NE
MKAN_RS09465	-	14	0	0	14	0	0.7857	25.27	NE
MKAN_RS09470	-	5	0	0	5	0	0.8000	25.75	NE
MKAN_RS09475	-	20	0	0	20	0	0.7500	28.60	NE
MKAN_RS09480	-	3	0	0	3	0	1.0000	14.33	NE
MKAN_RS09485	-	4	0	0	4	0	0.5000	7.50	NE
MKAN_RS09490	-	11	0	0	11	0	0.8182	36.11	NE
MKAN_RS09495	-	17	0	0	17	0	0.7647	21.85	NE
MKAN_RS09500	-	7	0	0	7	0	0.5714	40.00	NE
MKAN_RS09505	-	15	0	0	15	0	0.9333	104.64	NE
MKAN_RS09510	-	8	0	0	8	0	0.8750	39.71	NE
MKAN_RS09515	-	18	0	0	18	0	0.9444	67.41	NE
MKAN_RS09520	-	2	0	0	2	0	1.0000	33.00	NE
MKAN_RS09525	-	2	0	0	2	0	0.5000	2.00	NE
MKAN_RS09530	-	13	0	0	13	0	0.8462	108.36	NE
MKAN_RS09535	-	9	0	0	9	0	0.7778	90.43	NE
MKAN_RS09540	-	32	0	0	32	0	0.8750	85.00	NE
MKAN_RS09545	-	9	0	0	9	0	1.0000	267.00	NE
MKAN_RS09550	-	18	0	0	18	0	0.8889	207.38	NE
MKAN_RS09555	-	5	0	0	5	0	0.4000	55.00	NE
MKAN_RS09560	-	9	0	0	9	0	0.7778	59.00	NE
MKAN_RS09565	-	8	0	0	8	0	1.0000	68.12	NE
MKAN_RS09570	-	22	0	0	22	0	0.9545	48.43	NE
MKAN_RS09575	-	15	0	0	15	0	0.9333	87.07	NE
MKAN_RS09580	-	6	0	0	6	0	0.8333	49.80	NE
MKAN_RS09585	-	26	0	0	26	0	0.9615	52.56	NE
MKAN_RS09590	-	7	0	0	7	0	0.7143	40.00	NE
MKAN_RS09595	-	11	0	0	11	0	0.7273	21.75	NE
MKAN_RS09600	-	8	0	0	8	0	0.6250	16.60	NE
MKAN_RS09605	-	16	0	0	16	0	1.0000	18.94	NE
MKAN_RS09610	-	6	0	0	6	0	0.5000	8.67	NE
MKAN_RS09615	-	24	0	0	24	0	0.8750	100.33	NE
MKAN_RS09620	-	11	0	0	11	0	0.9091	190.60	NE
MKAN_RS09625	-	13	0	0	13	0	1.0000	83.23	NE
MKAN_RS09630	-	5	0	0	5	0	0.8000	140.75	NE
MKAN_RS09635	-	14	0	0	14	0	0.9286	102.54	NE
MKAN_RS09640	-	9	0	0	9	0	1.0000	72.89	NE
MKAN_RS09645	-	20	0	0	20	0	0.8500	61.71	NE
MKAN_RS09650	-	8	0	0	8	0	0.7500	68.67	NE
MKAN_RS09655	-	9	0	0	9	0	0.8889	71.50	NE
MKAN_RS09665	-	34	0	0	34	0	0.7647	36.62	NE
MKAN_RS09670	-	14	0	0	14	0	0.7857	35.18	NE
MKAN_RS09675	-	10	0	0	10	0	1.0000	20.00	NE
MKAN_RS09680	-	16	0	0	16	0	0.7500	23.58	NE
MKAN_RS09685	-	19	0	0	19	0	0.8421	38.25	NE
MKAN_RS09690	-	15	0	0	15	0	0.8000	45.42	NE
MKAN_RS09695	-	2	0	0	2	0	0.0000	0.00	NE
MKAN_RS09700	-	9	0	0	9	0	0.7778	59.86	NE
MKAN_RS09705	-	4	0	0	4	0	1.0000	186.75	NE
MKAN_RS31085	-	2	0	0	2	0	1.0000	45.00	NE
MKAN_RS09715	-	8	0	0	8	0	1.0000	92.62	NE
MKAN_RS09720	-	3	0	0	3	0	0.3333	2.00	NE
MKAN_RS09725	-	13	0	0	13	0	0.8462	73.45	NE
MKAN_RS09730	-	14	0	0	14	0	0.8571	69.33	NE
MKAN_RS09740	-	19	0	0	19	0	0.7368	62.36	NE
MKAN_RS09745	-	1	0	0	1	0	0.0000	0.00	NE
MKAN_RS09750	-	31	0	0	31	0	0.9355	42.45	NE
MKAN_RS09755	-	12	0	0	12	0	0.5833	32.86	NE
MKAN_RS09760	-	12	0	0	12	0	0.7500	31.22	NE
MKAN_RS09765	-	12	0	0	12	0	0.5833	26.86	NE
MKAN_RS09770	-	18	0	0	18	0	0.8333	30.47	NE
MKAN_RS09775	-	33	0	0	33	0	0.7576	37.04	NE
MKAN_RS09780	-	17	0	0	17	0	0.5294	16.56	NE
MKAN_RS09785	-	23	0	0	23	0	0.7391	64.24	NE
MKAN_RS09790	-	10	0	0	10	0	1.0000	212.10	NE
MKAN_RS09795	-	12	0	0	12	0	1.0000	227.83	NE
MKAN_RS09800	-	22	0	0	22	0	0.7273	106.62	NE
MKAN_RS09805	-	16	0	0	16	0	1.0000	96.38	NE
MKAN_RS09810	narL	10	0	0	10	0	1.0000	192.10	NE
MKAN_RS09815	-	17	0	0	17	0	0.8824	92.87	NE
MKAN_RS09820	-	24	0	0	24	0	0.7917	80.32	NE
MKAN_RS09825	-	12	0	0	12	0	0.9167	80.91	NE
MKAN_RS09830	-	12	0	0	12	0	0.8333	314.20	NE
MKAN_RS09835	-	7	0	0	7	0	0.8571	190.00	NE
MKAN_RS09840	meaB	8	0	0	8	0	1.0000	165.62	NE
MKAN_RS09845	-	6	0	0	6	0	1.0000	103.50	NE
MKAN_RS09850	-	9	0	0	2	7	1.0000	446.56	GA
MKAN_RS09855	-	2	0	0	0	2	1.0000	312.50	GA
MKAN_RS09860	-	8	0	0	0	8	1.0000	424.38	GA
MKAN_RS09865	-	12	0	0	10	2	0.9167	200.09	NE
MKAN_RS09870	-	9	0	0	9	0	0.8889	92.25	NE
MKAN_RS09875	-	17	0	0	17	0	0.7647	47.92	NE
MKAN_RS09880	-	14	0	0	14	0	0.7857	40.36	NE
MKAN_RS09885	-	10	0	0	10	0	0.9000	61.56	NE
MKAN_RS09890	-	5	0	0	5	0	1.0000	51.60	NE
MKAN_RS09895	-	7	0	0	7	0	1.0000	82.57	NE
MKAN_RS28720	-	22	0	0	22	0	0.9545	40.71	NE
MKAN_RS29505	-	17	0	0	17	0	0.7059	69.58	NE
MKAN_RS09915	-	22	0	0	22	0	0.6364	37.86	NE
MKAN_RS29510	-	26	0	0	26	0	0.6923	65.50	NE
MKAN_RS30405	-	25	21	0	4	0	0.1200	246.33	ES
MKAN_RS30410	-	28	0	0	28	0	0.9286	83.85	NE
MKAN_RS09930	-	6	0	0	6	0	1.0000	128.50	NE
MKAN_RS09940	-	29	0	0	29	0	1.0000	206.83	NE
MKAN_RS09950	-	12	0	0	12	0	0.9167	132.27	NE
MKAN_RS09955	-	23	0	0	23	0	0.7391	47.12	NE
MKAN_RS09960	-	10	0	0	10	0	0.9000	17.33	NE
MKAN_RS09965	-	4	0	0	4	0	1.0000	87.50	NE
MKAN_RS09970	-	22	0	0	22	0	0.9091	89.05	NE
MKAN_RS09975	-	23	0	0	23	0	0.9565	99.23	NE
MKAN_RS09980	-	7	0	0	7	0	1.0000	114.14	NE
MKAN_RS09985	-	8	0	0	8	0	1.0000	134.12	NE
MKAN_RS29515	-	4	0	0	4	0	1.0000	577.00	NE
MKAN_RS29520	-	72	0	0	72	0	0.9861	228.25	NE
MKAN_RS10000	-	5	0	0	5	0	1.0000	192.20	NE
MKAN_RS10005	-	25	0	0	25	0	0.8800	51.64	NE
MKAN_RS31470	-	16	0	0	16	0	0.8750	252.43	NE
MKAN_RS10020	-	12	0	0	12	0	1.0000	181.08	NE
MKAN_RS10025	crtI	20	0	0	20	0	0.9500	123.42	NE
MKAN_RS10030	-	15	0	0	15	0	1.0000	145.93	NE
MKAN_RS10035	-	9	0	0	9	0	1.0000	145.44	NE
MKAN_RS10040	-	5	0	0	5	0	1.0000	188.20	NE
MKAN_RS10045	-	37	0	0	37	0	0.9730	117.11	NE
MKAN_RS10050	-	6	0	0	6	0	0.8333	180.60	NE
MKAN_RS10055	fni	13	0	0	13	0	0.6923	64.44	NE
MKAN_RS10060	-	9	0	0	0	9	0.8889	448.50	GA
MKAN_RS10065	-	28	0	0	0	28	0.9286	242.73	GA
MKAN_RS29535	-	24	0	0	0	24	0.9583	244.91	GA
MKAN_RS10075	-	12	0	0	0	12	0.9167	172.91	GA
MKAN_RS10080	-	6	0	0	0	6	1.0000	111.00	GA
MKAN_RS10085	-	11	0	0	0	11	1.0000	326.27	GA
MKAN_RS10090	-	13	0	0	0	13	1.0000	339.54	GA
MKAN_RS10095	-	18	0	0	0	18	1.0000	205.06	GA
MKAN_RS10100	-	18	0	0	0	18	0.8333	232.60	GA
MKAN_RS10105	-	9	0	0	0	9	1.0000	206.56	GA
MKAN_RS10110	-	3	0	0	0	3	1.0000	167.33	GA
MKAN_RS10115	-	14	0	0	0	14	0.9286	367.08	GA
MKAN_RS10120	-	5	0	0	0	5	1.0000	279.60	GA
MKAN_RS10130	-	12	0	0	0	12	1.0000	377.58	GA
MKAN_RS10135	-	2	2	0	0	0	0.0000	0.00	ES
MKAN_RS10140	-	1	1	0	0	0	0.0000	0.00	ES
MKAN_RS10145	-	5	5	0	0	0	0.0000	0.00	ES
MKAN_RS10150	-	5	5	0	0	0	0.0000	0.00	ES
MKAN_RS10155	-	14	0	0	0	14	0.9286	169.92	GA
MKAN_RS10160	-	14	0	0	0	14	0.9286	379.31	GA
MKAN_RS10165	-	14	0	0	0	14	1.0000	445.29	GA
MKAN_RS10170	-	6	0	0	0	6	0.6667	398.50	GA
MKAN_RS10180	-	18	0	0	0	18	0.9444	321.76	GA
MKAN_RS10185	-	11	0	0	0	11	1.0000	295.27	GA
MKAN_RS10190	-	15	0	0	0	15	1.0000	274.87	GA
MKAN_RS10195	dusB	13	0	0	0	13	1.0000	319.31	GA
MKAN_RS10200	-	18	0	0	0	18	1.0000	347.78	GA
MKAN_RS10205	phoU	6	0	0	0	6	0.8333	78.00	GA
MKAN_RS10210	pstB	11	0	0	0	11	1.0000	157.82	GA
MKAN_RS10215	pstA	16	0	0	0	16	1.0000	288.56	GA
MKAN_RS10220	pstC	17	0	0	0	17	0.9412	245.88	GA
MKAN_RS10225	pstS	23	0	0	0	23	1.0000	144.87	GA
MKAN_RS10230	mshD	12	0	0	0	12	0.8333	153.20	GA
MKAN_RS10235	-	15	0	0	0	15	1.0000	216.00	GA
MKAN_RS31100	-	0	0	0	0	0	0.0000	0.00	N/A
MKAN_RS10245	lmeA	10	0	10	0	0	0.7000	3.14	GD
MKAN_RS10250	-	6	0	0	0	6	1.0000	299.83	GA
MKAN_RS10255	-	12	0	0	0	12	1.0000	167.17	GA
MKAN_RS10260	-	0	0	0	0	0	0.0000	0.00	N/A
MKAN_RS10270	-	11	0	0	0	11	1.0000	233.73	GA
MKAN_RS10275	-	32	0	0	0	32	1.0000	332.16	GA
MKAN_RS10280	-	21	0	0	0	21	1.0000	351.76	GA
[truncated: 3,404 more rows]
