# Supplementary material for: Comprehensive essentiality analysis of the Mycobacterium kansasii genome by saturation transposon mutagenesis and deep sequencing
Source: mBio. 2023 Jun 23;14(4):e00573-23. doi: 10.1128/mbio.00573-23 (PMC10470612; doi:10.1128/mbio.00573-23)
Supplement: Dataset S2 — M. kansasii ORFs and mutual orthologs identified in M. tuberculosis, M. avium subsp. hominissuis, M. abscessus, and M. smegmatis along with corresponding essentiality calls. [file mbio.00573-23-s0003.xlsx]

## Sheet: Sheet2
Dataset S2. M. kansasii ORFs and mutual orthologs identified in M. tuberculosis, M. avium subsp. Hominissuis, M. abscessus, and M. smegmatis along with corresponding essentiality callsa.
aAs defined by this study (M. kansasii), Dejesus et al., 2017 (35) (M. tuberculosis), Dragset et al., 2019 (34) (M. avium subsp. Hominissuis), Rifat et al., 2021 (33) (M. abscessus), and Dragset et al., 2019 (36) (M. smegmatis). Final state call key: essential, ES; growth-defect, GD; nonessential, NE; growth-advantage, GA; not assessable, N/A; uncertain (M. tuberculosis only); and not determined,…
M. kansasii ATCC 12478			M. tuberculosis H37Rv			M. avium subsp. Hominissuis MAH11			M. abscessus ATCC 19977			M. smegmatis MC2 155
Locus tag	Gene name	Final state call	Locus tag	Gene name	Final state call	Locus tag	Gene name	Final state call	Locus tag	Gene name	Final state call	Locus tag	Gene name	Final state call
MKAN_RS00010	-	NE				B6K05_12590	-	NE
MKAN_RS00015	-	NE				B6K05_12585	-	NE
MKAN_RS00020	-	NE				B6K05_12580	-	NE
MKAN_RS00025	-	NE				B6K05_12575	-	NE				MSMEG_4801	-	NE
MKAN_RS00030	-	NE				B6K05_12570	-	NE
MKAN_RS00035	-	NE
MKAN_RS00040	-	NE	Rv1766	-	NE	B6K05_23545	-	NE	MAB_4747	-	NE	MSMEG_5388	-	N/A
MKAN_RS00045	-	NE				B6K05_23540	-	NE				MSMEG_5390	-	NE
MKAN_RS00050	-	NE	Rv1767	-	NE
MKAN_RS00055	-	NE	Rv1768	PE_PGRS31	NE
MKAN_RS00060	-	NE	Rv1769	-	NE				MAB_0106c	-	NE
MKAN_RS00065	-	NE	Rv1770	-	NE
MKAN_RS00070	-	NE	Rv1771	-	NE				MAB_0105c	-	NE
MKAN_RS00075	-	NE										MSMEG_3933	-	NE
MKAN_RS00080	-	NE
MKAN_RS30150	-	NE
MKAN_RS28530	-	NE	Rv1753c	PPE24	NE
MKAN_RS00090	-	NE	Rv1776c	-	NE	B6K05_00260	-	NE	MAB_1938c	-	NE	MSMEG_0676	-	NE
MKAN_RS00095	-	NE	Rv1775	-	NE				MAB_4487c	-	NE	MSMEG_2484	-	NE
MKAN_RS00100	-	NE	Rv1774	-	NE
MKAN_RS00105	-	NE	Rv1773c	-	NE
MKAN_RS00110	-	NE	Rv1777	cyp144	NE	B6K05_00265	-	NE	MAB_1939	-	NE	MSMEG_0675	-	NE
MKAN_RS00115	-	NE	Rv1778c	-	NE
MKAN_RS00120	-	NE	Rv1779c	-	NE	B6K05_12560	-	NE
MKAN_RS00125	-	NE	Rv1780	-	GA	B6K05_12555	-	NE	MAB_2384	-	GA	MSMEG_3683	-	NE
MKAN_RS00130	-	NE				B6K05_12550	-	NE				MSMEG_3418	-	NE
MKAN_RS00135	-	NE
MKAN_RS00140	-	NE				B6K05_12535	-	NE
MKAN_RS00145	-	NE				B6K05_12530	-	NE	MAB_0366	-	NE
MKAN_RS00150	malQ	NE	Rv1781c	malQ	GA	B6K05_12525	malQ	NE				MSMEG_3673	malQ	NE
MKAN_RS00155	eccB	ES	Rv1782	eccB5	GD	B6K05_12520	-	NE
MKAN_RS00160	eccC5	ES	Rv1783	eccC5	GD	B6K05_12515	-	NE
MKAN_RS00165	-	NE	Rv1785c	cyp143	NE
MKAN_RS00170	-	NE	Rv1786	-	Uncertain	B6K05_12505	-	NE
MKAN_RS00175	-	NE	Rv1787	PPE25	GA	B6K05_12500	-	GA
MKAN_RS00180	-	NE
MKAN_RS00185	-	NE	Rv1789	PPE26	GA	B6K05_12480	-	GA
MKAN_RS00190	-	NE	Rv1791	PE19	NE	B6K05_12475	-	GA
MKAN_RS00195	-	NE				B6K05_12470	-	GA
MKAN_RS00200	-	NE	Rv1793	esxN	NE	B6K05_05835	-	NE
MKAN_RS00205	-	ES	Rv1794	-	GD	B6K05_12460	-	NE
MKAN_RS00210	eccD	ES	Rv1795	eccD5	GD	B6K05_12455	snm	NE
MKAN_RS00215	mycP	ES	Rv1796	mycP5	GD	B6K05_12450	-	NE
MKAN_RS00220	eccE	ES	Rv1797	eccE5	GD	B6K05_12445	-	NE
MKAN_RS00225	eccA5	NE	Rv1798	eccA5	NE	B6K05_12440	-	NE
MKAN_RS00230	-	NE				B6K05_12400	-	NE
MKAN_RS00240	-	GD
MKAN_RS00245	-	NE	Rv1808	PPE32	GA	B6K05_12390	-	GA
MKAN_RS00250	-	NE	Rv1809	PPE33	NE	B6K05_12385	-	NE
MKAN_RS00255	-	NE	Rv1804c	-	NE	B6K05_12380	-	NE
MKAN_RS00260	-	NE	Rv1811	mgtC	GA	B6K05_12355	-	NE	MAB_3593	-	NE
MKAN_RS00265	-	NE	Rv1812c	-	NE
MKAN_RS00270	-	NE				B6K05_17655	-	NE	MAB_2504c	-	NE	MSMEG_2415	-	NE
MKAN_RS00275	-	NE	Rv1814	erg3	GA	B6K05_12350	-	NE				MSMEG_3666	-	NE
MKAN_RS00280	-	NE	Rv1815	-	NE	B6K05_12345	-	NE	MAB_2805c	-	NE	MSMEG_3661	-	NE
MKAN_RS00285	-	NE				B6K05_12340	-	NE				MSMEG_3660	-	NE
MKAN_RS00290	-	NE	Rv1816	-	NE	B6K05_12335	-	NE	MAB_4787c	-	NE	MSMEG_3659	-	NE
MKAN_RS00295	-	NE				B6K05_12330	-	NE	MAB_2388	-	NE	MSMEG_3658	-	NE
MKAN_RS00300	-	NE	Rv1817	-	NE	B6K05_12325	-	NE	MAB_2389	-	NE	MSMEG_3657	-	NE
MKAN_RS00305	-	NE
MKAN_RS00310	-	GA	Rv1819c	bacA	NE	B6K05_12320	-	NE
MKAN_RS00315	-	GA	Rv1820	ilvG	NE	B6K05_12315	-	NE
MKAN_RS00320	secA2	ES	Rv1821	secA2	NE	B6K05_12310	-	GA	MAB_2397	-	NE	MSMEG_3654	-	NE
MKAN_RS00325	-	ES	Rv1822	pgsA2	ES	B6K05_12305	-	ES	MAB_2398	-	ES	MSMEG_3652	-	ES
MKAN_RS00330	-	NE	Rv1823	-	NE	B6K05_12300	-	NE	MAB_2399	-	NE	MSMEG_3651	-	NE
MKAN_RS00335	-	NE	Rv1824	-	NE	B6K05_12295	-	NE	MAB_2400	-	NE	MSMEG_3650	-	NE
MKAN_RS00340	-	NE	Rv1825	-	NE	B6K05_12290	-	NE	MAB_2401	-	NE	MSMEG_3649	-	NE
MKAN_RS00345	gcvH	NE	Rv1826	gcvH	ES	B6K05_12285	gcvH	NE	MAB_2402	-	NE	MSMEG_3648	gcvH	NE
MKAN_RS00350	-	GD	Rv1827	garA	GD	B6K05_12280	-	NE	MAB_2403	-	ES	MSMEG_3647	-	NE
MKAN_RS00355	-	GD	Rv1828	-	GD	B6K05_12275	-	GA	MAB_2404	-	ES	MSMEG_3646	-	NE
MKAN_RS00360	-	GA	Rv1829	-	NE	B6K05_12270	-	GA	MAB_2405	-	NE	MSMEG_3645	-	NE
MKAN_RS00370	-	ES	Rv1830	-	ES	B6K05_12265	-	GD	MAB_2406	-	NE	MSMEG_3644	-	NE
MKAN_RS00375	gcvP	NE	Rv1832	gcvB	ES	B6K05_12260	gcvP	ES	MAB_2407	-	GA	MSMEG_3642	gcvP	NE
MKAN_RS00380	-	NE	Rv1833c	-	NE
MKAN_RS00385	-	NE	Rv1834	lipZ	GA				MAB_4300	-	NE	MSMEG_2777	-	NE
MKAN_RS00390	-	NE	Rv1836c	-	NE	B6K05_12245	-	NE	MAB_2408c	-	GA	MSMEG_3641	-	NE
MKAN_RS00395	-	ES	Rv1837c	glcB	ES	B6K05_12240	glcB	NE	MAB_2409c	-	GA	MSMEG_3640	glcB	NE
MKAN_RS00400	-	NE	Rv1841c	-	NE	B6K05_12235	-	NE	MAB_2410c	-	GA	MSMEG_3638	-	NE
MKAN_RS00405	-	NE	Rv1842c	-	NE	B6K05_12230	-	NE	MAB_2411c	-	GA	MSMEG_3637	-	NE
MKAN_RS00410	-	GA	Rv1843c	guaB1	GA	B6K05_12205	-	NE	MAB_2412c	-	GA	MSMEG_3634	-	NE
MKAN_RS00415	gndA	GA	Rv1844c	gnd1	GA	B6K05_12200	gnd	NE	MAB_2413c	-	GA	MSMEG_3632	gnd	NE
MKAN_RS00420	-	GA	Rv1845c	blaR	NE	B6K05_12195	-	NE	MAB_2414c	-	GA	MSMEG_3631	-	NE
MKAN_RS00425	-	GA	Rv1846c	blaI	NE	B6K05_12190	-	NE	MAB_2415c	-	GA	MSMEG_3630	-	NE
MKAN_RS00430	-	GA	Rv1847	-	NE	B6K05_12185	-	NE	MAB_2418	-	GA	MSMEG_3628	-	NE
MKAN_RS00435	-	GA							MAB_4090	-	GA	MSMEG_6701	-	NE
MKAN_RS00440	-	GA
MKAN_RS00445	-	GA
MKAN_RS00455	-	NE										MSMEG_3535	speB	NE
MKAN_RS00460	-	NE	Rv1848	ureA	NE				MAB_2423	-	GA	MSMEG_3627	ureA	NE
MKAN_RS00465	-	NE	Rv1849	ureB	NE				MAB_2424	-	NE	MSMEG_3626	ureB	NE
MKAN_RS00470	-	NE	Rv1850	ureC	NE				MAB_2425	-	NE	MSMEG_3625	ureC	NE
MKAN_RS00475	-	NE	Rv1851	ureF	NE				MAB_2426	-	NE	MSMEG_3624	-	NE
MKAN_RS00480	ureG	NE	Rv1852	ureG	NE				MAB_2427	-	NE	MSMEG_3623	ureG	NE
MKAN_RS00485	-	NE	Rv1853	ureD	NE				MAB_2428	-	NE	MSMEG_3622	-	NE
MKAN_RS00490	-	NE	Rv1854c	ndh	GD	B6K05_12180	-	NE	MAB_2429c	-	ES	MSMEG_3621	ndh	ES
MKAN_RS00495	-	NE	Rv1855c	-	GA	B6K05_12170	-	NE	MAB_2431c	-	GA	MSMEG_3620	-	NE
MKAN_RS00500	-	NE	Rv1856c	-	GA	B6K05_12165	-	NE	MAB_2432c	-	GA	MSMEG_3619	-	NE
MKAN_RS00505	modA	NE	Rv1857	modA	GA	B6K05_12160	modA	GA	MAB_2433	-	GA	MSMEG_2016	modA	NE
MKAN_RS00510	-	NE	Rv1858	modB	NE	B6K05_12150	modB	GA	MAB_2434	-	GA	MSMEG_2015	modB	NE
MKAN_RS00515	-	NE
MKAN_RS28540	-	NE
MKAN_RS28545	-	NE
MKAN_RS00530	-	NE	Rv1859	modC	NE	B6K05_12145	-	GA	MAB_2435	-	GA	MSMEG_2014	-	NE
MKAN_RS00535	-	NE	Rv1860	apa	NE	B6K05_12140	-	N/D	MAB_2436	-	GA	MSMEG_3618	-	NE
MKAN_RS00540	-	NE	Rv1861	-	NE							MSMEG_3616	-	NE
MKAN_RS00545	-	NE	Rv1862	adhA	NE	B6K05_12130	-	NE				MSMEG_3615	-	NE
MKAN_RS00550	-	NE	Rv1863c	-	NE	B6K05_12125	-	NE	MAB_0497	-	NE	MSMEG_3612	-	NE
MKAN_RS00555	-	NE	Rv1864c	-	NE				MAB_2153	-	NE	MSMEG_3483	-	NE
MKAN_RS00560	-	NE
MKAN_RS28550	-	NE
MKAN_RS00570	-	NE										MSMEG_3976	-	NE
MKAN_RS00575	-	NE				B6K05_12120	xfp	NE	MAB_2505c	-	NE	MSMEG_3611	xfp	NE
MKAN_RS00580	-	NE	Rv1865c	-	NE	B6K05_12115	-	NE	MAB_4335	-	NE	MSMEG_0771	-	NE
MKAN_RS00585	-	NE
MKAN_RS00590	-	NE	Rv1866	-	NE	B6K05_12105	-	NE				MSMEG_1903	-	NE
MKAN_RS00595	-	NE	Rv1867	-	NE	B6K05_12100	-	NE	MAB_3826c	-	NE	MSMEG_3608	-	NE
MKAN_RS00600	-	NE	Rv1868	-	NE	B6K05_12095	-	NE
MKAN_RS00605	-	NE	Rv1869c	-	NE	B6K05_12090	-	NE	MAB_2047c	-	GA	MSMEG_3594	-	NE
MKAN_RS00610	-	NE				B6K05_12085	-	NE				MSMEG_3593	-	NE
MKAN_RS00615	-	NE	Rv1870c	-	NE	B6K05_12080	-	NE
MKAN_RS00620	-	NE				B6K05_12075	-	NE	MAB_4468	-	NE
MKAN_RS00625	-	NE	Rv1871c	-	NE	B6K05_12070	-	NE	MAB_4636	-	NE
MKAN_RS00630	-	NE
MKAN_RS00635	-	NE	Rv1872c	lldD2	NE	B6K05_12060	-	NE
MKAN_RS00640	-	NE	Rv1873	-	GA	B6K05_12055	-	NE				MSMEG_3577	-	NE
MKAN_RS00645	-	NE	Rv2429	ahpD	NE	B6K05_12045	ahpD	NE	MAB_4407c	-	NE	MSMEG_4890	ahpD	NE
MKAN_RS00650	-	NE	Rv2428	ahpC	NE	B6K05_12040	-	NE	MAB_4408c	-	NE	MSMEG_4891	-	NE
MKAN_RS00655	-	NE				B6K05_12035	-	NE	MAB_4409	-	NE
MKAN_RS00660	-	NE	Rv1874	-	GA	B6K05_12030	-	NE	MAB_3861	-	NE	MSMEG_3569	-	NE
MKAN_RS00665	-	NE	Rv1875	-	GA	B6K05_12025	-	NE	MAB_2542	-	NE
MKAN_RS00670	-	NE				B6K05_12020	-	NE				MSMEG_3567	-	NE
MKAN_RS29065	-	NE				B6K05_12015	-	NE
MKAN_RS00675	bfr	NE	Rv1876	bfrA	GA	B6K05_12010	bfr	NE				MSMEG_3564	bfr	NE
MKAN_RS00680	-	NE	Rv1877	-	GA							MSMEG_3563	-	NE
MKAN_RS00685	-	NE				B6K05_12005	-	NE	MAB_0970c	-	NE
MKAN_RS00690	-	NE				B6K05_12000	pcaC	NE	MAB_3119c	-	GA	MSMEG_3562	pcaC	NE
MKAN_RS00695	-	NE
MKAN_RS00700	-	NE				B6K05_11975	-	NE	MAB_2596c	-	NE
MKAN_RS00705	-	NE				B6K05_12510	-	NE
MKAN_RS00710	-	NE	Rv1880c	cyp140	NE	B6K05_11970	-	NE	MAB_4456	-	NE	MSMEG_0681	-	NE
MKAN_RS00715	-	NE	Rv1881c	lppE	GA	B6K05_11965	-	NE
MKAN_RS00720	-	NE	Rv1882c	-	GA	B6K05_11960	-	GA
MKAN_RS00725	-	NE	Rv1883c	-	GA	B6K05_11955	-	GA	MAB_3954c	-	NE
MKAN_RS00730	-	NE	Rv1884c	rpfC	GA	B6K05_11950	-	GA	MAB_4080c	-	NE	MSMEG_4640	-	NE
MKAN_RS30155	-	NE
MKAN_RS00735	-	NE
MKAN_RS00740	-	NE	Rv1886c	fbpB	GA	B6K05_11940	-	GA
MKAN_RS00745	-	NE	Rv1887	-	NE	B6K05_11930	-	NE				MSMEG_3531	-	NE
MKAN_RS00750	-	NE	Rv1890c	-	NE	B6K05_11925	-	NE	MAB_3086	-	GA	MSMEG_0101	-	GA
MKAN_RS00755	-	NE				B6K05_11920	-	NE				MSMEG_3464	-	NE
MKAN_RS00760	-	NE				B6K05_11915	-	NE	MAB_0611	-	NE	MSMEG_3524	-	NE
MKAN_RS00765	-	NE	Rv1891	-	NE	B6K05_11910	-	NE				MSMEG_3686	-	NE
MKAN_RS00770	-	NE	Rv1892	-	NE	B6K05_11905	-	NE				MSMEG_3523	-	NE
MKAN_RS00775	-	NE	Rv1893	-	Uncertain	B6K05_11900	-	NE
MKAN_RS00780	-	NE	Rv1894c	-	NE	B6K05_11895	-	NE	MAB_0354c	-	NE	MSMEG_3519	-	NE
MKAN_RS00785	-	NE
MKAN_RS00790	-	NE				B6K05_23340	-	NE				MSMEG_3515	-	NE
MKAN_RS00795	-	NE
MKAN_RS28555	-	NE
MKAN_RS00805	-	NE				B6K05_11885	-	NE				MSMEG_2884	-	NE
MKAN_RS00810	-	NE	Rv1895	-	NE	B6K05_11880	-	NE
MKAN_RS00815	-	NE	Rv1896c	-	NE	B6K05_11875	-	NE
MKAN_RS00820	dtd	NE	Rv1897c	-	NE	B6K05_11870	dtd	NE	MAB_4175c	-	NE	MSMEG_4291	dtd	NE
MKAN_RS00825	-	NE	Rv1898	-	NE
MKAN_RS00830	-	NE	Rv1899c	lppD	NE
MKAN_RS30160	-	NE
MKAN_RS30165	-	NE
MKAN_RS00840	-	NE	Rv1901	cinA	NE	B6K05_11860	-	NE	MAB_2443	-	GA	MSMEG_3512	-	NE
MKAN_RS00845	-	NE	Rv1902c	nanT	NE	B6K05_11855	-	NE				MSMEG_0875	-	NE
MKAN_RS00850	-	NE				B6K05_11850	-	NE
MKAN_RS00855	-	NE	Rv1903	-	GA	B6K05_11845	-	NE				MSMEG_5546	-	NE
MKAN_RS00860	-	NE
MKAN_RS00865	-	NE	Rv1904	-	GA
MKAN_RS00870	-	NE	Rv1905c	aao	NE	B6K05_11840	-	NE
MKAN_RS00875	-	NE	Rv1906c	-	NE	B6K05_11835	-	NE				MSMEG_3491	-	NE
MKAN_RS00880	-	NE
MKAN_RS00885	-	NE				B6K05_11830	-	N/D
MKAN_RS00890	-	NE
MKAN_RS00895	-	NE
MKAN_RS00900	-	NE	Rv0021c	-	NE				MAB_0159	-	NE
MKAN_RS00905	-	NE	Rv3333c	-	NE	B6K05_10325	-	NE
MKAN_RS00915	-	NE	Rv1910c	-	NE	B6K05_11775	-	NE
MKAN_RS00920	-	NE				B6K05_11770	-	NE
MKAN_RS00925	-	NE	Rv1912c	fadB5	NE
MKAN_RS00930	-	NE	Rv1913	-	NE	B6K05_11755	-	NE
MKAN_RS00935	aceA	NE	Rv1916	aceAb	NE	B6K05_11750	aceA	NE				MSMEG_3706	aceA	NE
MKAN_RS00940	-	NE	Rv1917c	PPE34	NE
MKAN_RS31360	-	NE
MKAN_RS00950	-	NE				B6K05_11740	-	NE
MKAN_RS00955	-	NE	Rv1919c	-	NE	B6K05_11735	-	NE
MKAN_RS00960	-	NE	Rv1920	-	NE	B6K05_00595	-	NE
MKAN_RS00965	-	NE	Rv1922	-	NE	B6K05_17700	-	NE
MKAN_RS00970	-	NE	Rv1923	lipD	GA				MAB_1386	-	NE	MSMEG_3162	-	NE
MKAN_RS00975	-	NE
MKAN_RS00980	-	NE
MKAN_RS00985	-	NE	Rv3225c	-	NE				MAB_4837c	-	NE
MKAN_RS00990	-	NE
MKAN_RS00995	-	NE	Rv1924c	-	GA
MKAN_RS01000	-	NE	Rv1925	fadD31	GA	B6K05_11730	-	NE	MAB_1489	-	NE	MSMEG_3465	-	NE
MKAN_RS01005	-	NE
MKAN_RS01010	-	NE
MKAN_RS01015	-	NE
MKAN_RS01020	-	NE
MKAN_RS01025	-	NE
MKAN_RS01030	-	NE
MKAN_RS01035	-	NE	Rv1927	-	NE
MKAN_RS01040	-	NE
MKAN_RS01045	-	NE	Rv1928c	-	NE	B6K05_11720	-	NE				MSMEG_4117	-	NE
MKAN_RS01050	-	NE
MKAN_RS01055	-	NE
MKAN_RS01060	-	NE	Rv1930c	-	NE	B6K05_11710	-	NE	MAB_0943	-	NE	MSMEG_1107	-	NE
MKAN_RS01065	-	NE	Rv1931c	-	NE	B6K05_11705	-	NE	MAB_0942	-	NE	MSMEG_1106	-	NE
MKAN_RS01070	tpx	NE	Rv1932	tpx	NE	B6K05_11700	tpx	NE	MAB_1290c	-	NE	MSMEG_3479	tpx	NE
MKAN_RS01075	-	NE							MAB_0766	-	NE	MSMEG_2188	-	NE
MKAN_RS01080	pcaC	NE				B6K05_24510	-	N/D				MSMEG_2604	pcaC	NE
MKAN_RS01085	-	NE
MKAN_RS01090	-	NE
MKAN_RS01095	-	NE	Rv1976c	-	NE	B6K05_11690	-	NE				MSMEG_3467	-	NE
MKAN_RS01100	-	NE
MKAN_RS01105	-	NE
MKAN_RS01110	-	NE
MKAN_RS01115	-	NE
MKAN_RS01120	-	NE										MSMEG_5306	-	NE
MKAN_RS01125	-	NE										MSMEG_5304	-	NE
MKAN_RS01135	-	NE				B6K05_11680	-	NE
MKAN_RS01140	-	NE
MKAN_RS01145	-	NE
MKAN_RS01150	-	NE				B6K05_11670	-	NE
MKAN_RS01155	-	NE
MKAN_RS01160	-	NE
MKAN_RS01165	-	NE				B6K05_11655	-	GA	MAB_4740	-	NE	MSMEG_5345	-	NE
MKAN_RS01170	-	NE
MKAN_RS01175	-	NE				B6K05_11660	-	GA
MKAN_RS29085	-	NE
MKAN_RS01180	-	NE	Rv1977	-	NE				MAB_2955	-	NE	MSMEG_3476	-	NE
MKAN_RS01185	-	NE
MKAN_RS01190	-	NE	Rv2301	cut2	NE	B6K05_11650	-	NE	MAB_3763	-	NE	MSMEG_1526	-	NE
MKAN_RS01195	-	NE
MKAN_RS01200	-	NE	RV1984a	-	GA				MAB_1946	-	GA	MSMEG_3845	-	NE
MKAN_RS01205	-	NE
MKAN_RS01210	-	NE
MKAN_RS01215	-	NE
MKAN_RS01220	-	NE
MKAN_RS01225	-	NE				B6K05_11665	-	NE
MKAN_RS01230	-	NE				B6K05_11610	-	NE				MSMEG_1322	-	GA
MKAN_RS01235	-	GA				B6K05_11580	-	NE
MKAN_RS01240	katG	GA	Rv1908c	katG	NE	B6K05_11620	katG	NE	MAB_2470c	-	GA	MSMEG_3461	katG	NE
MKAN_RS01245	-	GA	Rv1909c	furA	NE	B6K05_11615	-	NE	MAB_2471c	-	NE	MSMEG_3460	-	NE
MKAN_RS01250	-	GA										MSMEG_4744	-	NE
MKAN_RS01255	-	GA
MKAN_RS01260	-	GA
MKAN_RS01265	-	NE
MKAN_RS01270	-	NE										MSMEG_6694	-	NE
MKAN_RS01275	-	NE	Rv1983	PE_PGRS35	GA
MKAN_RS01280	-	NE	Rv1984c	cfp21	GA	B6K05_11560	-	NE
MKAN_RS01285	-	NE	Rv0213c	-	NE
MKAN_RS30935	-	NE				B6K05_11525	-	NE
MKAN_RS01295	hrpA	NE				B6K05_11540	hrpA	NE	MAB_0056c	-	NE	MSMEG_6587	hrpA	NE
MKAN_RS01300	-	NE				B6K05_11535	-	NE	MAB_3483	-	NE	MSMEG_2252	-	NE
MKAN_RS01305	-	NE
MKAN_RS01310	-	NE
MKAN_RS01315	-	NE
MKAN_RS30170	-	NE
MKAN_RS01325	-	NE
MKAN_RS01330	-	NE				B6K05_03005	-	NE
MKAN_RS01335	-	NE				B6K05_04600	-	NE
MKAN_RS01340	-	NE
MKAN_RS01345	-	NE				B6K05_11390	-	NE	MAB_1861c	-	NE
MKAN_RS01350	-	NE
MKAN_RS01355	-	NE
MKAN_RS01360	-	NE	Rv1987	-	NE	B6K05_11415	-	NE	MAB_2555	-	NE
MKAN_RS01365	-	NE
MKAN_RS01370	-	NE										MSMEG_1867	-	NE
MKAN_RS29095	-	NE
MKAN_RS01375	-	NE
MKAN_RS01385	-	NE
MKAN_RS01390	-	NE	Rv2757c	vapC21	NE
MKAN_RS01395	-	NE
MKAN_RS01400	-	NE
MKAN_RS01405	-	NE
MKAN_RS01410	-	NE
MKAN_RS01415	-	NE
MKAN_RS28560	-	NE
MKAN_RS01430	-	NE
MKAN_RS01435	-	NE
MKAN_RS01440	-	NE
MKAN_RS01445	-	NE
MKAN_RS01450	-	NE							MAB_2913	-	NE
MKAN_RS01455	-	NE							MAB_2584	-	NE
MKAN_RS01460	-	NE	Rv2000	-	NE	B6K05_20090	-	NE
MKAN_RS01465	-	NE	Rv2001	-	NE
MKAN_RS01470	-	NE				B6K05_11155	-	NE
MKAN_RS01475	-	NE
MKAN_RS01480	-	NE				B6K05_08715	-	NE	MAB_2577	-	NE
MKAN_RS01485	-	NE				B6K05_18490	-	NE	MAB_2537c	-	NE	MSMEG_5826	-	NE
MKAN_RS01490	-	NE
MKAN_RS01495	-	NE				B6K05_02115	-	NE
MKAN_RS01500	-	NE
MKAN_RS01505	-	NE				B6K05_18495	-	NE				MSMEG_0265	-	NE
MKAN_RS01510	-	NE				B6K05_18555	-	NE	MAB_3468	-	NE
MKAN_RS01515	-	NE				B6K05_18560	-	NE	MAB_3467c	-	NE	MSMEG_5611	-	NE
MKAN_RS01520	-	NE
MKAN_RS01525	-	NE	Rv2005c	-	NE				MAB_2489	-	GA
MKAN_RS01530	-	NE	Rv2026c	-	NE	B6K05_11210	-	GD				MSMEG_3940	-	NE
MKAN_RS30945	-	NE
MKAN_RS01540	-	NE				B6K05_11145	-	NE
MKAN_RS01545	-	NE
MKAN_RS01550	-	NE				B6K05_11140	-	NE
MKAN_RS01555	-	NE				B6K05_11135	-	NE
MKAN_RS01560	-	NE				B6K05_11130	-	NE	MAB_2460	-	NE	MSMEG_4519	-	NE
MKAN_RS01565	cynS	NE										MSMEG_5359	cynS	NE
MKAN_RS01570	-	NE				B6K05_11125	-	NE
MKAN_RS01575	-	NE	Rv2033c	-	NE	B6K05_11105	-	NE	MAB_2854c	-	NE	MSMEG_3020	-	NE
MKAN_RS01580	-	NE	Rv2034	-	NE	B6K05_11760	-	NE				MSMEG_3382	-	NE
MKAN_RS01585	-	NE	Rv2035	-	NE
MKAN_RS01590	-	NE	Rv2036	-	NE	B6K05_01270	-	NE	MAB_1584	-	NE
MKAN_RS01595	-	NE	Rv2037c	-	NE	B6K05_11095	-	NE
MKAN_RS01600	ugpC	NE	Rv2038c	-	NE	B6K05_11090	-	NE				MSMEG_5571	-	NE
MKAN_RS01605	-	NE	Rv2039c	-	NE	B6K05_11085	-	NE				MSMEG_0517	-	NE
MKAN_RS01610	-	NE	Rv2040c	-	NE	B6K05_11080	-	NE				MSMEG_0516	-	NE
MKAN_RS01615	-	NE	Rv2041c	-	NE	B6K05_11075	-	NE
MKAN_RS01620	-	NE
MKAN_RS01625	-	NE
MKAN_RS01630	-	NE
MKAN_RS01635	-	NE
MKAN_RS01640	-	NE	Rv2042c	-	NE	B6K05_11060	-	NE	MAB_1289c	-	NE	MSMEG_3684	-	NE
MKAN_RS01645	pncA	NE	Rv2043c	pncA	NE	B6K05_11055	-	NE	MAB_1472c	-	NE	MSMEG_6506	-	NE
MKAN_RS01650	-	NE				B6K05_11050	-	NE	MAB_4785	-	NE	MSMEG_3255	-	NE
MKAN_RS01655	-	NE				B6K05_11035	aroK	NE	MAB_3635c	-	NE	MSMEG_0453	aroK	NE
MKAN_RS01660	-	NE				B6K05_11030	-	NE				MSMEG_3846	-	NE
MKAN_RS01665	-	NE	Rv2045c	lipT	NE	B6K05_11025	-	NE	MAB_3453c	-	NE	MSMEG_3848	-	NE
MKAN_RS01670	-	NE	Rv2046	lppI	NE	B6K05_11020	-	NE	MAB_3181	-	NE	MSMEG_3851	-	NE
MKAN_RS01675	-	NE	Rv3334	-	NE	B6K05_10320	-	NE				MSMEG_1447	-	NE
MKAN_RS01680	-	NE
MKAN_RS01685	-	NE
MKAN_RS01695	-	NE	Rv2047c	-	NE	B6K05_10960	-	ES
MKAN_RS01700	-	NE	Rv2048c	pks12	NE	B6K05_10955	-	ES	MAB_0939	-	NE	MSMEG_0408	-	NE
MKAN_RS31365	-	NE	Rv2049c	-	NE	B6K05_10950	-	NE	MAB_2215	-	NE	MSMEG_3857	-	NE
MKAN_RS01710	rbpA	NE	Rv2050	-	GD	B6K05_10945	-	ES	MAB_2208c	-	GA	MSMEG_3858	-	NE
MKAN_RS01715	-	ES				B6K05_10940	-	ES	MAB_2207	-	ES	MSMEG_3859	-	ES
MKAN_RS01720	lnt	GA	Rv2051c	ppm1	ESD	B6K05_10935	-	NE	MAB_2206	-	GA	MSMEG_3860	-	NE
MKAN_RS01725	-	GA	Rv2052c	-	NE	B6K05_10930	-	NE	MAB_2205	-	GA	MSMEG_3861	-	NE
MKAN_RS01730	-	GA	Rv2053c	fxsA	GA	B6K05_10925	fxsA	NE	MAB_2204	-	GA
MKAN_RS01735	-	GA	Rv2054	-	GA	B6K05_10920	-	NE				MSMEG_2444	-	NE
MKAN_RS01740	-	GD	Rv3018c	PPE46	NE
MKAN_RS01745	-	NE
MKAN_RS01750	-	NE	Rv2061c	-	NE	B6K05_10915	-	NE	MAB_2203	-	GA	MSMEG_3863	-	NE
MKAN_RS01755	-	NE
MKAN_RS01760	cobN	NE	Rv2062c	cobN	NE	B6K05_10890	cobN	NE	MAB_2201	-	NE	MSMEG_3864	cobN	NE
MKAN_RS01765	-	NE
MKAN_RS01775	cobG	NE	Rv2064	cobG	NE	B6K05_10865	-	NE	MAB_2200c	-	NE	MSMEG_3871	cobG	NE
MKAN_RS01780	-	NE	Rv2065	cobH	NE	B6K05_10860	-	NE	MAB_2199c	-	NE	MSMEG_3872	cobH	NE
MKAN_RS01785	-	NE	Rv2066	cobI	NE	B6K05_10855	-	NE	MAB_2198c	-	NE	MSMEG_3873	-	NE
MKAN_RS01790	-	NE							MAB_4746	-	NE
MKAN_RS01795	-	NE							MAB_4745	-	NE
MKAN_RS01800	bla	NE	Rv2068c	blaC	NE				MAB_2875	-	NE	MSMEG_2658	-	NE
MKAN_RS01805	sigC	NE	Rv2069	sigC	NE	B6K05_10845	-	NE	MAB_3428c	-	NE
MKAN_RS01810	-	NE	Rv2070c	cobK	NE	B6K05_10840	cobK	GD	MAB_2197	-	NE	MSMEG_3875	cobK	NE
MKAN_RS01815	cobM	NE	Rv2071c	cobM	NE	B6K05_10835	cobM	GD	MAB_2196	-	NE	MSMEG_3877	cobM	NE
MKAN_RS01820	-	NE	Rv2072c	cobL	NE	B6K05_10830	cobL	GD	MAB_2195	-	NE	MSMEG_3878	cobL	NE
MKAN_RS01825	-	NE	Rv2073c	-	NE	B6K05_10825	-	NE	MAB_2194	-	NE	MSMEG_3879	-	NE
MKAN_RS01830	-	NE	Rv2074	-	NE	B6K05_10820	-	NE	MAB_2193c	-	NE	MSMEG_3880	-	NE
MKAN_RS01835	-	NE	Rv2075c	-	NE
MKAN_RS29110	-	ES	Rv3902c	-	ES	B6K05_10815	-	NE
MKAN_RS01840	-	NE				B6K05_10770	-	NE
MKAN_RS29115	-	NE
MKAN_RS01850	-	NE				B6K05_22095	-	NE				MSMEG_5090	-	NE
MKAN_RS01860	-	NE
MKAN_RS01865	-	NE
MKAN_RS01870	-	NE	Rv2086	-	NE	B6K05_25265	-	N/D	MAB_2086c	-	GA	MSMEG_1730	-	NE
MKAN_RS01880	-	NE				B6K05_24105	-	GA
MKAN_RS01885	-	NE	Rv2081c	-	NE
MKAN_RS01895	-	NE
MKAN_RS01905	-	NE
MKAN_RS01910	-	NE				B6K05_22090	-	NE	MAB_1285c	-	NE
MKAN_RS01915	-	NE				B6K05_22095	-	NE
MKAN_RS01920	-	NE										MSMEG_1866	-	NE
MKAN_RS01935	-	NE	Rv0797	-	NE
MKAN_RS28565	-	NE
MKAN_RS30175	-	NE
MKAN_RS28575	-	GA
MKAN_RS01990	-	NE
MKAN_RS30185	-	NE	Rv2082	-	NE
MKAN_RS30970	-	NE
MKAN_RS30195	-	NE	Rv2084	-	NE
MKAN_RS29180	-	NE	Rv1958c	-	GA	B6K05_13515	-	ES
MKAN_RS30200	-	GD
MKAN_RS02035	-	NE
MKAN_RS02045	-	NE
MKAN_RS30205	-	NE
MKAN_RS02050	-	NE
MKAN_RS02055	-	NE	Rv2080	lppJ	NE
MKAN_RS02060	-	NE
MKAN_RS02065	-	NE	Rv2089c	pepE	NE	B6K05_10765	-	NE	MAB_2192	-	NE	MSMEG_3881	-	NE
MKAN_RS02070	-	NE	Rv2090	-	NE	B6K05_10760	-	NE	MAB_2191c	-	NE	MSMEG_3883	-	NE
MKAN_RS02075	-	NE	Rv2091c	-	NE	B6K05_10755	-	GA	MAB_2190	-	NE	MSMEG_3884	-	NE
MKAN_RS02080	-	NE	Rv2092c	helY	NE	B6K05_10750	-	NE	MAB_2189	-	NE	MSMEG_3885	-	NE
MKAN_RS02085	tatC	NE	Rv2093c	tatC	GD	B6K05_10745	tatC	NE	MAB_2188	-	NE	MSMEG_3886	tatC	GD
MKAN_RS02090	tatA	NE	Rv2094c	tatA	Uncertain	B6K05_10740	tatA	NE	MAB_2187	-	NE	MSMEG_3887	tatA	GD
MKAN_RS02095	-	NE	Rv2095c	pafC	NE	B6K05_10735	-	NE	MAB_2186	-	NE	MSMEG_3888	-	NE
MKAN_RS02100	-	NE	Rv2096c	pafB	NE	B6K05_10730	-	NE	MAB_2185	-	NE
MKAN_RS02105	pafA	NE	Rv2097c	pafA	NE	B6K05_10725	-	GD	MAB_2183	-	GA	MSMEG_3890	-	NE
MKAN_RS02110	-	NE
MKAN_RS02115	-	NE
MKAN_RS02120	-	NE
MKAN_RS28590	-	NE
MKAN_RS02130	-	NE
MKAN_RS02135	-	NE
MKAN_RS02140	-	NE							MAB_2258	-	NE
MKAN_RS02145	-	NE
MKAN_RS02150	-	NE
MKAN_RS28595	-	NE
MKAN_RS02165	prcA	NE	Rv2109c	prcA	ES	B6K05_10720	-	GD	MAB_2173	-	NE	MSMEG_3894	-	NE
MKAN_RS02170	prcB	NE	Rv2110c	prcB	ES	B6K05_10715	-	GD	MAB_2172	-	NE	MSMEG_3895	-	NE
MKAN_RS02175	-	NE	Rv2111c	pup	Uncertain	B6K05_10710	-	GD	MAB_2171	-	NE	MSMEG_3896	-	NE
MKAN_RS02180	dop	NE	Rv2112c	dop	NE	B6K05_10705	-	GD	MAB_2170	-	NE	MSMEG_3897	-	NE
MKAN_RS02185	-	NE
MKAN_RS02190	-	GA	Rv2113	-	GA
MKAN_RS02195	-	GA	Rv2114	-	GA	B6K05_10700	-	NE
MKAN_RS02200	arc	NE	Rv2115c	mpa	NE	B6K05_10695	-	NE	MAB_2162	-	GA	MSMEG_3902	-	NE
MKAN_RS02205	-	NE	Rv2116	lppK	NE	B6K05_10690	-	NE	MAB_2160c	-	GA	MSMEG_3904	-	NE
MKAN_RS02210	-	NE	Rv2117	-	NE	B6K05_10685	-	NE				MSMEG_3905	-	NE
MKAN_RS02215	trmI	NE	Rv2118c	-	NE	B6K05_10680	-	NE	MAB_2159	-	ES	MSMEG_3906	-	NE
MKAN_RS02220	-	NE	Rv2119	-	NE	B6K05_10675	-	NE	MAB_2155c	-	NE	MSMEG_3907	-	NE
MKAN_RS02225	-	NE				B6K05_23325	-	NE	MAB_2154c	-	NE	MSMEG_3908	-	NE
MKAN_RS02230	-	NE				B6K05_10670	-	NE	MAB_3014	-	NE
MKAN_RS02235	-	NE	Rv2120c	-	NE	B6K05_10665	-	NE	MAB_3013	-	NE	MSMEG_4179	-	NE
MKAN_RS02240	hisG	ES	Rv2121c	hisG	ES	B6K05_10660	hisG	ES	MAB_2132	-	NE	MSMEG_4180	hisG	ES
MKAN_RS02245	-	ES	Rv2122c	hisE	ES	B6K05_10655	hisE	ES	MAB_2131	-	NE	MSMEG_4181	hisE	ES
MKAN_RS02250	-	NE
MKAN_RS02255	-	NE										MSMEG_1228	-	NE
MKAN_RS02260	-	NE
MKAN_RS02265	-	NE
MKAN_RS02270	metH	GD	Rv2124c	metH	NE	B6K05_10595	metH	NE	MAB_2129	-	NE	MSMEG_4185	metH	ES
MKAN_RS02275	-	NE	Rv2125	-	NE	B6K05_10590	-	NE	MAB_2128c	-	GA	MSMEG_4186	-	NE
MKAN_RS02280	-	NE
MKAN_RS02285	-	NE	Rv2129c	-	NE	B6K05_10585	-	NE	MAB_2117	-	NE	MSMEG_4188	-	NE
MKAN_RS02290	mshC	NE	Rv2130c	mshC	GD	B6K05_10505	cysS	ES	MAB_2116	-	ES	MSMEG_4189	cysS	NE
MKAN_RS02295	-	NE	Rv2131c	cysQ	NE	B6K05_10500	-	NE	MAB_2115	-	GA	MSMEG_4190	-	NE
MKAN_RS02300	-	NE	Rv2133c	-	NE	B6K05_10495	-	NE	MAB_2111	-	GA	MSMEG_4191	-	NE
MKAN_RS02305	-	NE	Rv2134c	-	NE	B6K05_10490	-	NE	MAB_2110	-	GA	MSMEG_4192	-	NE
MKAN_RS02310	-	NE	Rv2135c	-	NE	B6K05_10485	-	NE	MAB_2109	-	GA	MSMEG_4193	-	NE
MKAN_RS02315	-	NE	Rv2136c	-	NE	B6K05_12110	-	NE	MAB_2108	-	NE	MSMEG_4194	-	NE
MKAN_RS02320	-	NE	Rv2137c	-	NE	B6K05_10480	-	NE	MAB_2107	-	NE	MSMEG_4195	-	NE
MKAN_RS02325	-	NE	Rv2138	lppL	GD	B6K05_10475	-	NE	MAB_2106c	-	NE	MSMEG_4196	-	NE
MKAN_RS02330	-	NE				B6K05_10470	-	ES				MSMEG_4197	-	NE
MKAN_RS02335	-	ES	Rv2139	pyrD	ES	B6K05_10465	pyrD	ES	MAB_2104c	-	ES	MSMEG_4198	pyrD	ES
MKAN_RS02340	-	NE
MKAN_RS30985	-	NE
MKAN_RS02350	-	NE	Rv0355c	PPE8	GA
MKAN_RS02355	-	NE							MAB_0061	-	NE	MSMEG_0106	-	GA
MKAN_RS02360	-	NE
MKAN_RS02365	-	NE
MKAN_RS02370	-	NE
MKAN_RS02375	-	NE	Rv2140c	TB18.6	NE	B6K05_10455	-	NE	MAB_2103	-	NE	MSMEG_4199	-	NE
MKAN_RS02380	-	NE	Rv2141c	-	NE	B6K05_10450	-	NE	MAB_2102	-	NE	MSMEG_4200	-	NE
MKAN_RS29195	-	NE				B6K05_10440	-	NE	MAB_2101	-	GA
MKAN_RS02395	-	NE				B6K05_10430	-	NE	MAB_2099	-	NE
MKAN_RS02400	-	NE				B6K05_10425	-	NE	MAB_2098	-	NE
MKAN_RS02410	-	NE										MSMEG_6870	-	NE
MKAN_RS02415	-	GD				B6K05_00885	-	NE	MAB_0955c	-	NE	MSMEG_2793	-	NE
MKAN_RS02420	-	GA
MKAN_RS02430	-	NE				B6K05_00080	-	GA				MSMEG_4156	-	NE
MKAN_RS02435	-	NE				B6K05_00075	-	GA
MKAN_RS02440	-	NE	Rv1047	-	NE	B6K05_04145	-	GA
MKAN_RS30215	-	NE				B6K05_10155	-	NE	MAB_1628c	-	NE	MSMEG_3511	-	NE
MKAN_RS29200	-	NE
MKAN_RS02450	-	NE							MAB_2768	-	NE
MKAN_RS02455	-	NE							MAB_4944c	-	NE
MKAN_RS29205	-	NE							MAB_0140c	-	NE
MKAN_RS31430	-	NE							MAB_2087	-	GA	MSMEG_6889	-	GA
MKAN_RS30990	-	NE							MAB_2088	-	GA	MSMEG_4089	-	NE
MKAN_RS02470	-	NE
MKAN_RS02475	-	NE
MKAN_RS02480	-	NE
MKAN_RS02490	-	NE
MKAN_RS02505	-	NE
MKAN_RS28610	-	NE
MKAN_RS02515	-	NE
MKAN_RS29215	-	NE
MKAN_RS02520	-	GA
MKAN_RS02525	-	GA
MKAN_RS02530	-	GA
MKAN_RS02535	-	NE
MKAN_RS02540	-	NE
MKAN_RS28615	-	NE
MKAN_RS02550	-	NE
MKAN_RS02560	-	NE
MKAN_RS02565	-	NE	Rv2144c	-	GA	B6K05_10290	-	GA
MKAN_RS02570	-	ES	Rv2145c	wag31	ES	B6K05_10285	-	GA	MAB_2017	-	ES	MSMEG_4217	-	ES
MKAN_RS02575	-	N/A	Rv2146c	-	Uncertain	B6K05_10280	-	N/A	MAB_2016	-	GA	MSMEG_4218	-	N/A
MKAN_RS02580	-	ES	Rv2147c	-	ES	B6K05_10275	-	ES	MAB_2012	-	ES	MSMEG_4219	-	ES
MKAN_RS02585	-	NE	Rv2148c	-	NE	B6K05_10270	-	GA	MAB_2011	-	NE	MSMEG_4220	-	NE
MKAN_RS02590	pgeF	NE	Rv2149c	yfiH	NE	B6K05_10265	-	GA	MAB_2010	-	NE	MSMEG_4221	-	NE
MKAN_RS02595	ftsZ	NE	Rv2150c	ftsZ	ES	B6K05_10260	ftsZ	GA	MAB_2009	-	NE	MSMEG_4222	ftsZ	ES
MKAN_RS02600	ftsQ	ES	Rv2151c	ftsQ	ES	B6K05_10255	-	ES	MAB_2008	-	ES	MSMEG_4225	-	ES
MKAN_RS02605	murC	ES	Rv2152c	murC	ES	B6K05_10250	murC	ES	MAB_2007	-	ES	MSMEG_4226	murC	ES
MKAN_RS02610	murG	ES	Rv2153c	murG	ES	B6K05_10245	murG	ES	MAB_2006	-	ES	MSMEG_4227	murG	ES
MKAN_RS02615	ftsW	GD	Rv2154c	ftsW	ESD	B6K05_10240	ftsW	ES	MAB_2005	-	ES	MSMEG_4228	ftsW	ES
MKAN_RS02620	murD	ES	Rv2155c	murD	ES	B6K05_10235	murD	ES	MAB_2004	-	ES	MSMEG_4229	murD	ES
MKAN_RS02625	mraY	ES	Rv2156c	murX	ES	B6K05_10230	mraY	ES	MAB_2003	-	ES	MSMEG_4230	mraY	ES
MKAN_RS02630	-	ES	Rv2157c	murF	ES	B6K05_10225	-	ES	MAB_2002	-	ES	MSMEG_4231	-	ES
MKAN_RS02635	-	ES	Rv2158c	murE	ES	B6K05_10220	murE	ES	MAB_2001	-	ES	MSMEG_4232	murE	ES
MKAN_RS02640	-	ES	Rv2163c	pbpB	ESD	B6K05_10215	-	ES	MAB_2000	-	ES	MSMEG_4233	-	ES
MKAN_RS02645	-	GD	Rv2164c	-	GD	B6K05_10210	-	ES	MAB_1999	-	GD	MSMEG_4234	-	ES
MKAN_RS02650	rsmH	GD	Rv2165c	-	GD	B6K05_10205	mraW	NE	MAB_1998	-	GD	MSMEG_4235	mraW	NE
MKAN_RS02655	mraZ	NE	Rv2166c	-	NE	B6K05_10200	mraZ	NE	MAB_1997	-	GD	MSMEG_4236	mraZ	NE
MKAN_RS02660	-	NE	Rv2169c	-	NE	B6K05_10195	-	NE	MAB_1996	-	NE	MSMEG_4237	-	NE
MKAN_RS02665	-	NE	Rv2170	-	NE	B6K05_10190	-	NE	MAB_1995c	-	NE	MSMEG_4238	-	NE
MKAN_RS02670	-	NE	Rv2171	lppM	NE	B6K05_10185	-	NE	MAB_1994c	-	NE	MSMEG_4239	-	NE
MKAN_RS02675	-	ES	Rv2172c	-	ES	B6K05_10180	-	NE	MAB_4622c	-	NE	MSMEG_6596	-	GA
MKAN_RS02680	-	NE	Rv2173	idsA2	NE	B6K05_10175	-	NE	MAB_1992c	-	NE	MSMEG_4240	-	NE
MKAN_RS02685	-	ES	Rv2174	mptA	ES	B6K05_10170	-	ES	MAB_1991c	-	ES	MSMEG_4241	-	NE
MKAN_RS02690	-	NE	Rv2175c	-	NE	B6K05_10165	-	NE	MAB_1990	-	NE	MSMEG_4242	-	NE
MKAN_RS02695	-	NE	Rv2176	pknL	NE	B6K05_10160	-	NE	MAB_1988c	-	NE	MSMEG_4243	-	NE
MKAN_RS02700	-	ES	Rv2178c	aroG	ES	B6K05_10150	-	NE	MAB_1987	-	ES	MSMEG_4244	-	NE
MKAN_RS02705	-	GA	Rv2179c	-	NE	B6K05_10145	-	NE	MAB_1986	-	GA	MSMEG_4245	-	NE
MKAN_RS02710	-	GA	Rv2180c	-	NE	B6K05_10140	-	NE	MAB_2491c	-	GA	MSMEG_4246	-	NE
MKAN_RS02715	-	GA	Rv2181	-	GA	B6K05_10135	-	GA				MSMEG_4247	-	NE
MKAN_RS02720	-	ES	Rv2182c	-	ES	B6K05_10130	-	ES	MAB_1984	-	ES	MSMEG_4248	-	ES
MKAN_RS02725	-	NE	Rv2183c	-	NE	B6K05_10125	-	NE	MAB_1983	-	NE	MSMEG_4249	-	NE
MKAN_RS02730	-	NE	Rv2184c	-	NE	B6K05_10120	-	NE	MAB_1982	-	NE	MSMEG_4250	-	NE
MKAN_RS02735	-	NE	Rv2185c	TB16.3	NE	B6K05_10115	-	NE	MAB_1981	-	NE	MSMEG_4251	-	NE
MKAN_RS02740	-	NE	Rv2186c	-	ES	B6K05_10110	-	NE	MAB_1979	-	NE	MSMEG_4252	-	NE
MKAN_RS02745	-	NE	Rv2187	fadD15	NE	B6K05_10105	-	NE	MAB_1978c	-	NE	MSMEG_4254	-	NE
MKAN_RS02750	pimB	ES	Rv2188c	pimB	ES	B6K05_10100	-	ES	MAB_1976	-	ES	MSMEG_4253	-	ES
MKAN_RS02755	-	NE	Rv2189c	-	NE	B6K05_10095	-	NE	MAB_1975	-	GA	MSMEG_4255	-	NE
MKAN_RS02760	ripC	NE	Rv2190c	-	NE	B6K05_10090	-	NE	MAB_1974	-	GA	MSMEG_4256	-	NE
MKAN_RS02765	-	NE				B6K05_10085	-	NE	MAB_1973	-	GA	MSMEG_4257	-	NE
MKAN_RS02770	-	NE	Rv2191	-	NE	B6K05_10080	-	NE	MAB_1971c	-	GA	MSMEG_4259	-	NE
MKAN_RS02780	-	GD	Rv2193	ctaE	GD	B6K05_10070	-	ES	MAB_1969c	-	GD	MSMEG_4260	-	GD
MKAN_RS02785	-	ES	Rv2194	qcrC	GD	B6K05_10065	-	ES	MAB_1968c	-	GD	MSMEG_4261	-	GD
MKAN_RS02790	-	ES	Rv2195	qcrA	GD	B6K05_10060	-	ES	MAB_1967c	-	GD	MSMEG_4262	-	GD
MKAN_RS02795	-	GD	Rv2196	qcrB	GD	B6K05_10055	-	ES	MAB_1966c	-	GD	MSMEG_4263	-	GD
MKAN_RS02800	-	NE
MKAN_RS02805	-	NE
MKAN_RS02810	-	NE	Rv2197c	-	NE	B6K05_10045	-	NE
MKAN_RS02815	-	NE	Rv2198c	mmpS3	NE	B6K05_10040	-	NE	MAB_1963	-	GA	MSMEG_4265	-	NE
MKAN_RS02820	-	NE	Rv2199c	-	NE	B6K05_10035	-	NE	MAB_1962	-	NE	MSMEG_4267	-	NE
MKAN_RS02825	-	GD	Rv2200c	ctaC	GD	B6K05_10030	-	ES	MAB_1961	-	NE	MSMEG_4268	-	GD
MKAN_RS02830	asnB	ES	Rv2201	asnB	ES	B6K05_10025	asnB	ES	MAB_1960c	-	ES	MSMEG_4269	asnB	GD
MKAN_RS02835	-	NE	Rv2202c	adoK	GD	B6K05_10020	-	NE	MAB_1959	-	NE	MSMEG_4270	-	NE
MKAN_RS02840	-	NE	Rv2203	-	NE	B6K05_10015	-	NE	MAB_1958c	-	NE	MSMEG_4271	-	NE
MKAN_RS02845	-	NE	Rv2204c	-	NE	B6K05_10010	-	NE	MAB_1957	-	NE	MSMEG_4272	-	NE
MKAN_RS02850	-	NE	Rv2205c	-	NE	B6K05_10005	-	NE	MAB_1956	-	NE	MSMEG_2528	-	NE
MKAN_RS02855	-	NE	Rv2206	-	NE	B6K05_10000	-	NE	MAB_1955c	-	NE	MSMEG_4273	-	NE
MKAN_RS02860	-	NE				B6K05_09995	cobU	NE	MAB_1954c	-	NE	MSMEG_4274	cobU	NE
MKAN_RS02865	cobT	NE	Rv2207	cobT	NE	B6K05_09990	cobT	NE	MAB_1953c	-	NE	MSMEG_4275	cobT	NE
MKAN_RS02870	-	NE	Rv2208	cobS	NE	B6K05_09985	cobS	NE	MAB_1952c	-	NE	MSMEG_4277	cobS	NE
MKAN_RS02875	-	NE	Rv2209	-	GA
MKAN_RS29225	-	ES	Rv2210c	ilvE	ES	B6K05_09980	ilvE	ES	MAB_1950	-	NE	MSMEG_4276	ilvE	ES
MKAN_RS02885	gcvT	NE	Rv2211c	gcvT	ES	B6K05_09975	gcvT	ES	MAB_1949	-	GA	MSMEG_4278	gcvT	NE
MKAN_RS02890	-	NE	Rv2212	-	NE							MSMEG_4279	-	NE
MKAN_RS02895	-	NE	Rv2213	pepB	NE	B6K05_09970	-	NE	MAB_1948c	-	GA	MSMEG_4281	-	NE
MKAN_RS02900	-	NE										MSMEG_5400	-	NE
MKAN_RS02905	-	NE				B6K05_09965	-	NE				MSMEG_5401	-	NE
MKAN_RS02910	-	NE				B6K05_09960	-	NE
MKAN_RS02915	-	NE	Rv2214c	ephD	NE	B6K05_09955	-	NE	MAB_4019c	-	NE	MSMEG_4280	-	NE
MKAN_RS02920	sucB	GD	Rv2215	dlaT	NE	B6K05_09950	sucB	NE	MAB_1945c	-	GD	MSMEG_4283	sucB	ES
MKAN_RS02925	-	NE	Rv2216	-	NE	B6K05_09945	-	NE	MAB_1944c	-	GA	MSMEG_4284	-	NE
MKAN_RS02930	-	NE	Rv0925c	-	NE				MAB_2520c	-	NE	MSMEG_1768	-	NE
MKAN_RS02935	-	NE
MKAN_RS02940	-	NE										MSMEG_4435	-	NE
MKAN_RS02945	-	NE
MKAN_RS02950	-	NE
MKAN_RS02955	lipB	ES	Rv2217	lipB	ES	B6K05_09940	lipB	NE	MAB_1943c	-	GD	MSMEG_4285	lipB	NE
MKAN_RS02960	lipA	ES	Rv2218	lipA	ES	B6K05_09935	lipA	NE	MAB_1942c	-	GD	MSMEG_4286	lipA	ES
MKAN_RS02965	-	NE	Rv2219	-	GD	B6K05_09930	-	NE	MAB_1940c	-	NE	MSMEG_4287	-	NE
MKAN_RS02970	-	NE	Rv2219A	-	NE	B6K05_09925	-	NE	MAB_1934	-	NE	MSMEG_4288	-	NE
MKAN_RS02975	glnA	ES	Rv2220	glnA1	ES	B6K05_09920	glnA	ES	MAB_1933c	-	ES	MSMEG_4290	glnA	ES
MKAN_RS02980	-	NE				B6K05_09915	-	NE
MKAN_RS02985	-	NE				B6K05_09910	-	NE				MSMEG_3571	-	NE
MKAN_RS02990	-	GD	Rv2221c	glnE	GD	B6K05_09905	-	NE	MAB_1921	-	NE	MSMEG_4293	-	NE
MKAN_RS02995	glnA	NE	Rv2222c	glnA2	NE	B6K05_09900	glnA	ES	MAB_1920	-	ES	MSMEG_4294	glnA	ES
MKAN_RS03000	-	NE	Rv2223c	-	NE	B6K05_09895	-	NE	MAB_1919	-	GA	MSMEG_4295	-	NE
MKAN_RS03005	ctaD	NE
MKAN_RS03010	-	NE	Rv2224c	caeA	GA	B6K05_09890	-	NE	MAB_1918	-	GA	MSMEG_4296	-	NE
MKAN_RS03015	-	NE	Rv1760	-	NE	B6K05_09885	-	NE	MAB_1917	-	GA	MSMEG_4297	-	NE
MKAN_RS03020	panB	ES	Rv2225	panB	ES	B6K05_09880	panB	NE	MAB_1916c	-	ES	MSMEG_4298	panB	ES
MKAN_RS03025	-	NE				B6K05_09870	-	NE	MAB_1608c	-	NE	MSMEG_5498	-	NE
MKAN_RS03030	-	NE	Rv2226	-	NE	B6K05_09860	-	NE	MAB_1914c	-	NE	MSMEG_4302	-	NE
MKAN_RS03040	-	NE	Rv2227	-	NE	B6K05_09850	-	NE				MSMEG_4317	-	NE
MKAN_RS03045	-	NE				B6K05_08720	-	NE	MAB_2576c	-	NE	MSMEG_2006	-	NE
MKAN_RS03050	-	NE				B6K05_08725	-	NE	MAB_2575c	-	NE
MKAN_RS03055	-	NE				B6K05_08730	-	N/D	MAB_2573c	-	NE
MKAN_RS03060	-	NE
MKAN_RS03065	-	NE
MKAN_RS03070	-	NE
MKAN_RS03075	-	NE
MKAN_RS03080	-	NE
MKAN_RS28620	-	NE
MKAN_RS28625	-	NE										MSMEG_0228	-	NE
MKAN_RS03090	-	NE
MKAN_RS03100	-	NE
MKAN_RS03105	-	NE							MAB_4441	-	NE	MSMEG_2278	-	NE
MKAN_RS03110	-	NE										MSMEG_0668	-	N/A
MKAN_RS03115	-	NE	Rv1945	-	NE
MKAN_RS03120	-	NE	Rv0063	-	NE	B6K05_00645	-	NE
MKAN_RS03125	-	NE
MKAN_RS03130	-	NE
MKAN_RS03135	-	NE
MKAN_RS03140	-	NE	Rv2228c	-	GD	B6K05_09825	-	NE	MAB_1905	-	GD	MSMEG_4305	-	NE
MKAN_RS03145	-	NE	Rv2229c	-	NE	B6K05_09820	-	NE	MAB_1904	-	NE	MSMEG_4306	-	NE
MKAN_RS03150	-	NE	Rv2230c	-	NE	B6K05_09815	-	NE	MAB_1903	-	NE	MSMEG_4307	-	NE
MKAN_RS03155	cobC	NE	Rv2231c	cobC	NE	B6K05_09810	-	NE	MAB_1902	-	NE
MKAN_RS03160	-	NE	Rv2232	ptkA	NE	B6K05_09805	-	NE	MAB_1901c	-	NE	MSMEG_4308	-	NE
MKAN_RS03165	-	GD	Rv2234	ptpA	NE	B6K05_09800	-	NE	MAB_1900c	-	NE	MSMEG_4309	-	NE
MKAN_RS03170	-	GD	Rv2235	-	GD	B6K05_09795	-	GD	MAB_1899c	-	GD	MSMEG_4311	-	NE
MKAN_RS03175	-	NE	Rv2236c	cobD	NE	B6K05_09790	cobD	GD	MAB_1898	-	NE	MSMEG_4310	cobD	NE
MKAN_RS30240	-	NE
MKAN_RS30245	-	NE
MKAN_RS03180	-	NE				B6K05_15575	-	NE
MKAN_RS03185	-	NE				B6K05_09780	-	NE				MSMEG_5658	-	NE
MKAN_RS30250	-	NE	Rv2237A	-	NE
MKAN_RS03195	-	NE	Rv2238c	ahpE	NE	B6K05_09765	-	NE	MAB_1887	-	NE	MSMEG_4320	-	NE
MKAN_RS03200	-	NE	Rv2239c	-	NE	B6K05_09760	-	NE	MAB_1886	-	NE	MSMEG_4321	-	NE
MKAN_RS03205	-	NE	Rv2240c	-	NE	B6K05_09755	-	NE				MSMEG_4322	-	NE
MKAN_RS03210	aceE	NE	Rv2241	aceE	NE	B6K05_09750	aceE	ES	MAB_1884c	-	NE	MSMEG_4323	aceE	NE
MKAN_RS03215	-	ES	Rv2242	-	ES	B6K05_09745	-	ES	MAB_1880c	-	ES	MSMEG_4324	-	GD
MKAN_RS03220	-	ES	Rv2243	fabD	ES	B6K05_09740	-	ES	MAB_1879c	-	ES	MSMEG_4325	-	GD
MKAN_RS03225	-	ES	Rv2244	acpM	ES	B6K05_09735	acpP	ES	MAB_1878c	-	ES	MSMEG_4326	acpP	ES
MKAN_RS03230	-	ES	Rv2245	kasA	ES	B6K05_09730	-	ES	MAB_1877c	-	ES	MSMEG_4327	-	ES
MKAN_RS03235	-	NE	Rv2246	kasB	NE	B6K05_09725	-	NE				MSMEG_4328	-	NE
MKAN_RS03240	-	NE	Rv2247	accD6	GD	B6K05_09720	-	NE	MAB_1876c	-	NE	MSMEG_4329	-	NE
MKAN_RS03245	-	NE	Rv2248	-	NE				MAB_3617	-	NE	MSMEG_1733	-	NE
MKAN_RS03250	-	NE				B6K05_09715	-	NE	MAB_4357c	-	NE
MKAN_RS03255	-	NE				B6K05_21785	-	NE	MAB_3151	-	NE	MSMEG_0465	-	NE
MKAN_RS03260	-	NE	Rv2249c	glpD1	NE	B6K05_09710	-	NE	MAB_3882c	-	NE	MSMEG_4332	-	NE
MKAN_RS03265	-	NE	Rv2250c	-	NE	B6K05_09705	-	NE	MAB_3883c	-	NE	MSMEG_4333	-	NE
MKAN_RS03270	-	NE	Rv2251	-	NE	B6K05_09700	-	NE	MAB_3884	-	NE	MSMEG_4334	-	NE
MKAN_RS03275	-	NE	Rv2252	-	NE	B6K05_09695	-	NE	MAB_3885	-	NE	MSMEG_4335	-	NE
MKAN_RS03280	-	NE	Rv2253	-	NE
MKAN_RS03285	-	NE	Rv0061c	-	NE
MKAN_RS03295	-	NE
MKAN_RS03300	-	NE	Rv2256c	-	NE	B6K05_09690	-	NE	MAB_1871	-	NE	MSMEG_4336	-	NE
MKAN_RS03305	-	NE	Rv2257c	-	NE	B6K05_09685	-	NE	MAB_1870	-	NE	MSMEG_4337	-	NE
MKAN_RS03310	-	NE	Rv2258c	-	NE	B6K05_09680	-	NE	MAB_4742c	-	NE	MSMEG_4338	-	NE
MKAN_RS03315	-	NE	Rv2259	mscR	NE	B6K05_09675	-	NE	MAB_1869c	-	NE	MSMEG_4340	-	NE
MKAN_RS03320	-	NE	Rv2260	-	NE	B6K05_09670	-	NE	MAB_4755c	-	NE	MSMEG_4342	-	NE
MKAN_RS03325	-	NE										MSMEG_4343	-	NE
MKAN_RS03330	lnt	NE
MKAN_RS03335	-	NE	Rv2263	-	NE	B6K05_12685	-	NE	MAB_3070	-	GA	MSMEG_2212	-	NE
MKAN_RS03340	-	NE
MKAN_RS03345	-	NE	Rv2264c	-	NE	B6K05_09655	-	NE	MAB_4291	-	NE	MSMEG_4349	-	NE
MKAN_RS03350	-	NE				B6K05_09650	dapB	NE	MAB_0258c	-	NE	MSMEG_4350	dapB	NE
MKAN_RS03355	-	NE	Rv2265	-	NE				MAB_4615	-	NE
MKAN_RS03360	-	NE				B6K05_09645	-	NE
MKAN_RS03365	-	NE	Rv2266	cyp124	NE	B6K05_09640	-	NE				MSMEG_3551	-	NE
MKAN_RS03370	-	NE
MKAN_RS03375	-	NE
MKAN_RS03380	-	NE				B6K05_09635	-	NE
MKAN_RS03385	-	NE	Rv2270	lppN	NE	B6K05_09630	-	NE
MKAN_RS03390	-	NE										MSMEG_2513	-	NE
MKAN_RS03395	-	NE							MAB_3315	-	NE
MKAN_RS03400	-	NE	Rv2267c	-	NE
MKAN_RS03405	-	NE	Rv2268c	cyp128	NE
MKAN_RS03410	-	NE	Rv2272	-	NE				MAB_0671	-	NE	MSMEG_1231	-	NE
MKAN_RS03415	-	NE	Rv2273	-	NE
MKAN_RS03420	-	NE
MKAN_RS03425	-	NE				B6K05_11295	dehII	NE	MAB_2863	-	NE	MSMEG_3450	dehII	NE
MKAN_RS03430	-	NE										MSMEG_0545	-	NE
MKAN_RS03435	-	NE										MSMEG_1200	-	NE
MKAN_RS03440	-	NE
MKAN_RS03445	-	NE
MKAN_RS03450	-	NE
MKAN_RS03455	-	NE
MKAN_RS03460	-	NE
MKAN_RS03465	-	NE
MKAN_RS03470	-	NE							MAB_3398	-	NE	MSMEG_1981	-	NE
MKAN_RS03475	-	NE				B6K05_13460	-	NE	MAB_1426	-	NE	MSMEG_0822	-	NE
MKAN_RS03480	-	NE
MKAN_RS03485	-	NE
MKAN_RS03490	-	NE
MKAN_RS03495	-	NE
MKAN_RS03500	-	NE
MKAN_RS03505	nifJ	NE
MKAN_RS03510	-	NE
MKAN_RS03515	ppsA	NE										MSMEG_3934	-	NE
MKAN_RS03520	-	NE
MKAN_RS03525	-	NE				B6K05_09570	-	NE				MSMEG_6625	-	NE
MKAN_RS03530	-	NE
MKAN_RS03535	-	NE
MKAN_RS03540	-	NE				B6K05_09565	-	NE
MKAN_RS03545	-	NE
MKAN_RS03550	-	NE
MKAN_RS03555	-	NE
MKAN_RS03560	ilvA	NE							MAB_1199	-	NE	MSMEG_3532	-	NE
MKAN_RS03565	-	NE										MSMEG_3131	-	NE
MKAN_RS03570	-	NE
MKAN_RS03575	-	NE
MKAN_RS03580	-	NE
MKAN_RS03585	-	NE										MSMEG_6592	-	NE
MKAN_RS03590	-	NE
MKAN_RS30260	-	NE
MKAN_RS28635	-	NE
MKAN_RS03605	-	NE							MAB_4482	-	NE
MKAN_RS03610	-	NE							MAB_4483	-	NE	MSMEG_4982	-	NE
MKAN_RS03615	-	NE
MKAN_RS03620	-	NE
MKAN_RS03625	-	NE							MAB_4547	-	NE
MKAN_RS03630	-	NE										MSMEG_5909	-	NE
MKAN_RS03635	-	NE
MKAN_RS03640	-	NE
MKAN_RS03645	-	NE
MKAN_RS03650	-	NE
MKAN_RS03655	-	NE
MKAN_RS03660	-	NE
MKAN_RS03665	-	NE
MKAN_RS03670	-	NE
MKAN_RS03675	-	NE										MSMEG_0569	-	NE
MKAN_RS03680	-	NE
MKAN_RS03685	-	NE
MKAN_RS03690	-	NE
MKAN_RS03695	-	NE
MKAN_RS28640	-	NE
MKAN_RS28645	-	NE
MKAN_RS03710	-	ES				B6K05_09545	-	NE
MKAN_RS03715	-	NE										MSMEG_4528	-	GD
MKAN_RS03720	-	NE	Rv2393	che1	NE	B6K05_09535	-	NE	MAB_1658c	-	NE	MSMEG_4529	-	GD
MKAN_RS03725	-	NE	Rv2282c	-	NE	B6K05_09530	-	N/A	MAB_3458c	-	NE	MSMEG_2797	-	NE
MKAN_RS03730	-	NE
MKAN_RS03735	-	NE				B6K05_09525	-	NE
MKAN_RS03740	-	NE
MKAN_RS03745	-	NE
MKAN_RS03750	-	NE
MKAN_RS03755	-	NE	Rv2284	lipM	NE	B6K05_09515	-	NE
MKAN_RS03760	-	NE
MKAN_RS03765	-	NE				B6K05_09605	-	NE	MAB_0315	-	NE	MSMEG_2077	-	NE
MKAN_RS03770	-	NE	Rv2286c	-	NE
MKAN_RS31375	-	NE
MKAN_RS03780	-	NE				B6K05_09510	-	NE
MKAN_RS03785	-	NE
MKAN_RS03790	-	NE	Rv2287	yjcE	NE	B6K05_09505	-	NE	MAB_4246	-	NE	MSMEG_0764	-	NE
MKAN_RS30270	-	NE
MKAN_RS03800	-	NE
MKAN_RS30995	-	NE
MKAN_RS03810	-	NE
MKAN_RS03815	-	NE
MKAN_RS31435	-	NE
MKAN_RS31440	-	NE
MKAN_RS03835	-	NE
MKAN_RS03840	-	NE							MAB_4557c	-	NE	MSMEG_3063	-	NE
MKAN_RS03845	-	NE
MKAN_RS03850	-	NE							MAB_3395	-	NE	MSMEG_0859	-	NE
MKAN_RS03855	-	NE
MKAN_RS03860	-	NE	Rv2291	sseB	NE	B6K05_09490	-	NE	MAB_0071c	-	NE	MSMEG_3238	-	NE
MKAN_RS03870	-	NE	Rv2293c	-	NE
MKAN_RS03875	-	NE
MKAN_RS03880	-	NE
MKAN_RS03885	-	NE										MSMEG_0247	-	NE
MKAN_RS03890	-	NE				B6K05_09475	-	NE
MKAN_RS03900	-	NE	Rv2294	-	NE	B6K05_09450	-	NE
MKAN_RS03905	-	NE										MSMEG_5219	-	NE
MKAN_RS03910	-	NE	Rv1176c	-	NE	B6K05_00825	-	NE				MSMEG_6226	-	NE
MKAN_RS03915	-	NE										MSMEG_2922	-	NE
MKAN_RS03920	-	NE
MKAN_RS03925	-	NE
MKAN_RS03930	-	NE
MKAN_RS03935	-	NE				B6K05_09435	-	NE				MSMEG_4977	-	NE
MKAN_RS03940	-	NE				B6K05_11685	-	NE
MKAN_RS03945	-	NE				B6K05_15380	-	NE
MKAN_RS03950	-	NE							MAB_2291	-	NE
MKAN_RS03955	-	NE	Rv2296	-	NE	B6K05_09440	-	NE
MKAN_RS03960	-	NE				B6K05_09420	-	NE	MAB_0592c	-	NE	MSMEG_1944	-	NE
MKAN_RS03965	-	NE
MKAN_RS03970	-	NE										MSMEG_3951	-	NE
MKAN_RS03975	-	NE										MSMEG_3953	-	NE
MKAN_RS03980	-	NE
MKAN_RS03985	-	NE	Rv2004c	-	NE	B6K05_09310	-	NE	MAB_3902c	-	NE	MSMEG_3942	-	NE
MKAN_RS03990	-	NE				B6K05_11215	-	GD
MKAN_RS03995	-	NE							MAB_3904	-	NE
MKAN_RS04000	-	GA				B6K05_18570	-	NE				MSMEG_3941	-	NE
MKAN_RS04005	-	GA				B6K05_18575	-	NE
MKAN_RS04010	-	GA
MKAN_RS04015	-	NE	Rv2029c	pfkB	NE							MSMEG_3947	-	NE
MKAN_RS04020	-	NE	Rv2030c	-	NE	B6K05_10295	-	GA	MAB_4659	-	NE	MSMEG_4215	-	NE
MKAN_RS04025	-	NE
MKAN_RS04035	-	NE	Rv2032	acg	NE	B6K05_11205	-	GD				MSMEG_3952	-	NE
MKAN_RS04040	acsA	NE
MKAN_RS04045	pdhA	NE	Rv0843	-	NE
MKAN_RS04050	-	NE							MAB_0896c	-	NE
MKAN_RS04055	-	NE	Rv1734c	-	NE
MKAN_RS04060	-	NE
MKAN_RS04065	-	NE				B6K05_18580	-	NE				MSMEG_5243	-	N/A
MKAN_RS30280	-	NE
MKAN_RS04070	-	NE										MSMEG_3927	-	NE
MKAN_RS04075	-	NE										MSMEG_3928	-	NE
MKAN_RS04080	-	NE										MSMEG_3929	-	NE
MKAN_RS04085	-	NE										MSMEG_3930	-	NE
MKAN_RS04090	-	NE										MSMEG_3931	-	NE
MKAN_RS04095	-	NE	Rv1733c	-	NE							MSMEG_6676	-	GA
MKAN_RS04100	-	NE				B6K05_11190	-	GD				MSMEG_3955	-	NE
MKAN_RS04105	-	NE
MKAN_RS04110	-	NE
MKAN_RS04115	-	NE				B6K05_23840	-	NE				MSMEG_2895	-	NE
MKAN_RS04120	-	NE										MSMEG_2880	-	NE
MKAN_RS04125	-	NE										MSMEG_2879	-	NE
MKAN_RS04130	-	NE										MSMEG_2878	-	NE
MKAN_RS04135	-	NE				B6K05_18520	-	NE				MSMEG_4742	-	NE
MKAN_RS04140	glgX	NE				B6K05_18525	glgX	NE				MSMEG_6507	glgX	NE
MKAN_RS04145	-	NE
MKAN_RS04150	-	NE
MKAN_RS04155	-	NE	Rv2298	-	NE	B6K05_18515	-	NE
MKAN_RS04160	htpG	NE	Rv2299c	htpG	NE	B6K05_09380	-	NE
MKAN_RS04165	-	NE	Rv3192	-	NE	B6K05_09390	-	NE
MKAN_RS04170	-	NE
MKAN_RS04180	-	NE
MKAN_RS04185	-	NE				B6K05_00830	-	NE				MSMEG_6603	-	NE
MKAN_RS04190	-	NE				B6K05_09350	-	NE	MAB_4613	-	NE
MKAN_RS04195	-	NE	Rv3787c	-	GA	B6K05_09345	-	NE				MSMEG_1888	-	NE
MKAN_RS04200	-	NE							MAB_3781	-	NE	MSMEG_0823	-	NE
MKAN_RS04205	-	NE							MAB_3421	-	NE
MKAN_RS31280	-	NE
MKAN_RS04220	-	NE
MKAN_RS04230	-	NE
MKAN_RS04235	-	NE
MKAN_RS04240	-	NE
MKAN_RS29260	-	NE
MKAN_RS04255	-	NE
MKAN_RS28650	-	NE
MKAN_RS28655	-	NE
MKAN_RS04265	-	NE
MKAN_RS04270	-	NE				B6K05_10420	-	NE	MAB_2097c	-	NE
MKAN_RS04275	-	NE
MKAN_RS29265	-	ES	Rv2808	-	NE
MKAN_RS04290	-	NE
MKAN_RS04295	-	NE
MKAN_RS04300	-	NE
MKAN_RS31005	-	NE
MKAN_RS04325	-	NE	Rv1720c	vapC12	NE
MKAN_RS04330	-	NE	Rv1721c	vapB12	NE
MKAN_RS04335	-	NE
MKAN_RS04340	-	NE
MKAN_RS04345	-	NE
MKAN_RS04350	-	NE
MKAN_RS04355	-	NE
MKAN_RS04360	-	NE	Rv2313c	-	NE	B6K05_09250	-	NE				MSMEG_4456	-	NE
MKAN_RS04365	-	NE	Rv2314c	-	NE	B6K05_09245	-	NE	MAB_1719	-	NE	MSMEG_4463	-	NE
MKAN_RS04370	-	NE	Rv2315c	-	NE	B6K05_09240	-	NE	MAB_1718	-	NE	MSMEG_4464	-	NE
MKAN_RS04375	-	NE	Rv2316	uspA	NE	B6K05_09235	uspA	NE	MAB_1717c	-	NE	MSMEG_4466	-	NE
MKAN_RS04380	-	NE	Rv2317	uspB	NE	B6K05_09230	uspE	NE	MAB_1716c	-	NE	MSMEG_4467	-	NE
MKAN_RS04385	-	NE	Rv2318	uspC	NE	B6K05_09225	-	NE	MAB_1715c	-	NE	MSMEG_4468	-	NE
MKAN_RS04390	-	NE	Rv2319c	-	NE				MAB_3843	-	GD	MSMEG_1411	-	NE
MKAN_RS04395	-	NE	Rv2320c	rocE	NE	B6K05_09220	-	NE	MAB_3842	-	NE	MSMEG_1412	-	NE
MKAN_RS04400	-	NE	Rv2325c	-	NE	B6K05_09200	-	NE	MAB_1714	-	NE	MSMEG_4469	-	NE
MKAN_RS04405	-	NE	Rv2326c	-	NE	B6K05_09195	-	NE	MAB_1713	-	NE	MSMEG_4470	-	NE
MKAN_RS04410	-	NE	Rv2327	-	NE	B6K05_09190	-	N/A	MAB_0157	-	NE	MSMEG_4471	-	NE
MKAN_RS04415	-	NE				B6K05_09185	-	NE
MKAN_RS04420	-	NE							MAB_1712	-	NE	MSMEG_4473	-	NE
MKAN_RS04425	-	NE				B6K05_09180	-	NE	MAB_3588	-	NE	MSMEG_4474	-	NE
MKAN_RS04430	-	NE	Rv2329c	narK1	NE
MKAN_RS04435	-	NE	Rv2330c	lppP	NE	B6K05_09170	-	NE				MSMEG_4475	-	NE
MKAN_RS04440	-	NE	Rv2331A	-	NE	B6K05_09165	-	NE	MAB_2438	-	NE
MKAN_RS04445	-	NE	Rv2332	mez	NE
MKAN_RS04450	-	NE				B6K05_09090	-	NE	MAB_0217c	-	NE	MSMEG_4538	-	NE
MKAN_RS04455	-	NE				B6K05_09085	-	NE	MAB_0218c	-	NE	MSMEG_4537	-	NE
MKAN_RS04460	-	NE				B6K05_09080	-	NE	MAB_0219	-	NE	MSMEG_4536	-	NE
MKAN_RS04465	cysK	NE	Rv2334	cysK1	NE	B6K05_09075	cysK	GD
MKAN_RS04470	cysE	NE	Rv2335	cysE	NE	B6K05_09070	cysE	GD
MKAN_RS04475	-	NE	Rv0816c	thiX	GA	B6K05_03475	-	GA	MAB_0742c	-	GA	MSMEG_5786	-	NE
MKAN_RS04480	-	NE				B6K05_03470	-	GA				MSMEG_5788	-	NE
MKAN_RS04490	-	NE	Rv2342	-	NE	B6K05_09040	-	NE	MAB_1709c	-	NE	MSMEG_4479	-	NE
MKAN_RS04495	dnaG	ES	Rv2343c	dnaG	ES	B6K05_09035	dnaG	ES	MAB_1708	-	ES	MSMEG_4482	dnaG	GD
MKAN_RS04500	-	NE	Rv2344c	dgt	NE	B6K05_09025	-	NE	MAB_1707	-	NE	MSMEG_4483	-	NE
MKAN_RS04505	-	GA	Rv2345	-	GA	B6K05_09020	-	NE	MAB_1706c	-	NE	MSMEG_4484	-	NE
MKAN_RS04510	-	GA	Rv1793	esxN	NE	B6K05_05835	-	NE
MKAN_RS04515	-	GA	Rv2347c	esxP	GA	B6K05_05840	-	NE
MKAN_RS04520	-	GA
MKAN_RS04525	-	GA	Rv2349c	plcC	GA				MAB_0555	-	NE
MKAN_RS04530	-	GA	Rv2350c	plcB	GA
MKAN_RS04535	-	GA	Rv2351c	plcA	GA
MKAN_RS04540	-	NE
MKAN_RS04545	-	NE	Rv2352c	PPE38	GA
MKAN_RS04550	-	NE	Rv2352c	PPE38	GA	B6K05_09010	-	NE
MKAN_RS04555	-	NE	Rv2353c	PPE39	NE
MKAN_RS04560	-	NE
MKAN_RS04565	-	ES	Rv2357c	glyS	ES	B6K05_09005	glyS	ES	MAB_1702	-	ES	MSMEG_4485	glyS	ES
MKAN_RS04570	-	NE	Rv2358	smtB	NE	B6K05_09000	-	NE	MAB_1679c	-	NE	MSMEG_4486	-	NE
MKAN_RS04575	-	NE	Rv2359	zur	NE	B6K05_08995	-	NE	MAB_1678c	-	NE	MSMEG_4487	-	NE
MKAN_RS04580	-	NE	Rv2360c	-	NE	B6K05_08990	-	NE	MAB_1677	-	NE	MSMEG_4489	-	NE
MKAN_RS04585	-	ES	Rv2361c	-	ES	B6K05_08985	uppS	ES	MAB_1676	-	ES	MSMEG_4490	uppS	ES
MKAN_RS04590	recO	NE	Rv2362c	recO	ESD	B6K05_08980	recO	NE	MAB_1675	-	NE	MSMEG_4491	recO	NE
MKAN_RS04595	-	NE	Rv2363	amiA2	NE	B6K05_08975	-	NE	MAB_1674c	-	NE	MSMEG_4492	-	NE
MKAN_RS04600	era	GD	Rv2364c	era	GD	B6K05_08965	era	GD	MAB_1672	-	ES	MSMEG_4493	era	ES
MKAN_RS04605	-	GD	Rv2365c	-	NE				MAB_1671	-	NE
MKAN_RS04610	-	NE	Rv2366c	-	NE	B6K05_08960	-	GD	MAB_1670	-	NE	MSMEG_4495	-	NE
MKAN_RS04615	ybeY	NE	Rv2367c	-	NE	B6K05_08950	-	NE	MAB_1669	-	ES	MSMEG_4496	-	NE
MKAN_RS04620	-	NE	Rv2368c	phoH1	NE	B6K05_08945	-	NE	MAB_1668	-	NE	MSMEG_4497	-	NE
MKAN_RS04625	-	NE
MKAN_RS04630	-	NE	Rv1523	-	NE
MKAN_RS04635	-	NE
MKAN_RS04640	-	N/A
MKAN_RS04645	-	NE										MSMEG_1278	-	NE
MKAN_RS04650	-	NE	Rv2372c	-	NE	B6K05_08940	-	NE	MAB_1667	-	NE	MSMEG_4502	-	NE
MKAN_RS04655	dnaJ	NE	Rv2373c	dnaJ2	GD	B6K05_08935	dnaJ	NE	MAB_1666	-	NE	MSMEG_4504	dnaJ	NE
MKAN_RS04660	hrcA	NE	Rv2374c	hrcA	NE	B6K05_08930	hrcA	NE	MAB_1665	-	NE	MSMEG_4505	hrcA	NE
MKAN_RS04665	-	NE	Rv2375	-	NE	B6K05_08925	-	NE	MAB_1664c	-	NE	MSMEG_4507	-	NE
MKAN_RS04680	-	NE	Rv2376c	cfp2	Uncertain	B6K05_08910	-	N/A	MAB_2161c	-	GA
MKAN_RS04685	-	NE	Rv2383c	mbtB	NE	B6K05_08865	-	GD	MAB_2124	-	NE	MSMEG_4515	-	NE
MKAN_RS04690	-	NE							MAB_2123	-	NE
MKAN_RS04695	-	NE							MAB_2122	-	NE
MKAN_RS04700	-	NE							MAB_2260	-	NE	MSMEG_0014	FxbA	NE
MKAN_RS04705	-	NE							MAB_2121c	-	NE
MKAN_RS04710	-	NE							MAB_2120c	-	NE
MKAN_RS04715	nbtC	NE							MAB_2119c	-	NE
MKAN_RS04720	mbtG	NE
MKAN_RS04725	-	NE	Rv2384	mbtA	NE	B6K05_08860	-	NE	MAB_2247c	-	NE	MSMEG_4516	-	NE
MKAN_RS04730	-	NE	Rv2385	mbtJ	NE	B6K05_08705	-	NE	MAB_4052c	-	NE
MKAN_RS04735	-	NE				B6K05_08700	-	NE	MAB_2071	-	GA
MKAN_RS04740	-	NE				B6K05_08675	-	GA	MAB_2550c	-	NE
MKAN_RS04745	-	NE	Rv0079	-	NE
MKAN_RS04750	-	NE	Rv2386c	mbtI	GD	B6K05_08670	-	NE	MAB_2245	-	NE	MSMEG_4524	-	NE
MKAN_RS04755	-	NE	Rv2386a	-	NE
MKAN_RS04760	-	GA	Rv2387	-	NE	B6K05_08665	-	NE
MKAN_RS04765	hemW	GA	Rv2388c	hemN	NE	B6K05_08660	-	NE	MAB_1663	-	NE	MSMEG_4525	-	NE
MKAN_RS04770	-	NE
MKAN_RS04775	-	NE	Rv2389c	rpfD	GA
MKAN_RS04780	-	NE	Rv2390c	-	GA	B6K05_00680	-	NE	MAB_4593c	-	NE	MSMEG_1149	-	NE
MKAN_RS04790	-	NE	Rv2392	cysH	GD	B6K05_08645	-	NE	MAB_1661c	-	NE
MKAN_RS04800	-	NE
MKAN_RS04805	-	NE
MKAN_RS04815	cysW	GD	Rv2398c	cysW	GD	B6K05_08635	cysW	NE	MAB_1654	-	NE	MSMEG_4531	cysW	NE
MKAN_RS04820	cysT	GD	Rv2399c	cysT	GD	B6K05_08630	cysT	NE	MAB_1653	-	NE	MSMEG_4532	cysT	NE
MKAN_RS04825	-	GD	Rv2400c	subI	GD	B6K05_08625	-	NE	MAB_1652	-	NE	MSMEG_4533	-	NE
MKAN_RS04830	-	NE	Rv2401A	-	Uncertain	B6K05_08620	-	NE	MAB_1651	-	NE	MSMEG_4534	-	NE
MKAN_RS30290	-	NE
MKAN_RS04840	-	NE	Rv2402	-	NE	B6K05_08615	-	NE	MAB_1643	-	NE	MSMEG_4535	-	NE
MKAN_RS04850	lepA	NE	Rv2404c	lepA	NE	B6K05_08605	lepA	NE	MAB_1640	-	NE	MSMEG_4556	lepA	NE
MKAN_RS04855	-	NE	Rv2405	-	NE	B6K05_08600	-	NE	MAB_1639c	-	GA	MSMEG_4558	-	NE
MKAN_RS04860	-	NE	Rv2406c	-	NE	B6K05_08595	-	NE				MSMEG_4564	-	NE
MKAN_RS04865	-	NE	Rv2407	-	NE	B6K05_08590	-	NE				MSMEG_4568	-	NE
MKAN_RS04870	-	NE
MKAN_RS04875	-	NE	Rv2409c	-	NE	B6K05_08580	-	NE	MAB_1637	-	GA	MSMEG_4567	-	NE
MKAN_RS04880	-	NE	Rv2410c	-	NE	B6K05_08575	-	NE	MAB_1636	-	GA	MSMEG_4569	-	NE
MKAN_RS04885	-	GA	Rv2411c	-	GA	B6K05_08570	-	NE	MAB_1635	-	GA	MSMEG_4570	-	GA
MKAN_RS04890	rpsT	GD	Rv2412	rpsT	Uncertain	B6K05_08565	rpsT	N/A	MAB_1634c	rpsT	GA	MSMEG_4571	rpsT	GD
MKAN_RS04895	-	GD	Rv2413c	-	ES	B6K05_08560	-	NE	MAB_1633	-	ES	MSMEG_4572	-	GD
MKAN_RS04900	-	NE	Rv2414c	-	NE	B6K05_08555	-	NE	MAB_1627	-	NE	MSMEG_4573	-	NE
MKAN_RS04905	-	NE	Rv2415c	-	NE	B6K05_08550	-	N/A	MAB_1626	-	NE	MSMEG_4574	-	NE
MKAN_RS04910	-	NE				B6K05_08545	-	NE	MAB_2495	-	NE	MSMEG_6511	-	NE
MKAN_RS04915	-	NE				B6K05_08540	-	NE	MAB_2496	-	NE	MSMEG_6512	-	NE
MKAN_RS28670	-	NE
MKAN_RS04925	-	NE	Rv2416c	eis	NE	B6K05_08035	-	NE				MSMEG_3513	-	NE
MKAN_RS04935	-	NE	Rv0403c	mmpS1	NE	B6K05_08495	-	NE				MSMEG_0575	-	NE
MKAN_RS04940	-	NE				B6K05_08490	-	NE
MKAN_RS04945	-	NE
MKAN_RS04950	-	NE	Rv2417c	-	NE	B6K05_08485	-	NE	MAB_1625	-	NE	MSMEG_4577	-	NE
MKAN_RS04955	-	NE	Rv2418c	-	GD	B6K05_08480	-	NE	MAB_1624	-	NE	MSMEG_4578	-	NE
MKAN_RS04960	-	NE	Rv2419c	gpgP	NE	B6K05_08475	-	NE	MAB_1623	-	NE	MSMEG_4579	-	NE
MKAN_RS04965	rsfS	NE	Rv2420c	-	NE	B6K05_08470	-	NE	MAB_1622	-	NE	MSMEG_4580	-	NE
MKAN_RS04970	nadD	NE	Rv2421c	nadD	ES	B6K05_08465	nadD	ES	MAB_1621	-	ES	MSMEG_4581	nadD	ES
MKAN_RS04975	-	NE	Rv2423	-	NE	B6K05_11595	-	NE
MKAN_RS04980	-	NE	Rv2425c	-	NE	B6K05_08460	-	NE	MAB_1620	-	NE	MSMEG_4582	-	NE
MKAN_RS04985	-	NE	Rv2426c	-	NE	B6K05_08455	-	NE	MAB_1619	-	NE	MSMEG_4583	-	NE
MKAN_RS04990	-	NE	Rv2427c	proA	NE	B6K05_08450	proA	NE	MAB_1618	-	NE	MSMEG_4584	proA	NE
MKAN_RS04995	-	NE
MKAN_RS05000	-	NE
MKAN_RS05005	-	NE
MKAN_RS05010	-	NE	Rv1980c	mpt64	GA	B6K05_18685	-	NE	MAB_1835c	-	NE
MKAN_RS05015	-	NE							MAB_0652	-	NE
MKAN_RS05020	-	NE							MAB_0653	-	NE	MSMEG_6612	moxR	NE
MKAN_RS05025	-	NE							MAB_0654	-	NE	MSMEG_6610	-	NE
MKAN_RS05030	-	NE							MAB_0655	-	NE	MSMEG_6609	-	NE
MKAN_RS05035	-	NE							MAB_0656	-	NE	MSMEG_6608	-	NE
MKAN_RS05040	-	NE							MAB_0657	-	NE	MSMEG_6607	-	NE
MKAN_RS30295	-	NE							MAB_0658	-	NE	MSMEG_6606	-	NE
MKAN_RS05050	-	NE	Rv2434c	-	NE	B6K05_08445	-	NE				MSMEG_3579	-	NE
MKAN_RS05055	-	NE	Rv2435c	-	NE	B6K05_08440	-	NE				MSMEG_3578	-	NE
MKAN_RS05060	-	NE	Rv2436	rbsK	NE	B6K05_08435	-	NE	MAB_1617c	-	NE	MSMEG_4585	rbsK	NE
MKAN_RS05065	-	NE				B6K05_08430	-	NE
MKAN_RS05070	-	NE				B6K05_08420	-	NE	MAB_4618	-	NE	MSMEG_6855	-	NE
MKAN_RS05075	-	NE				B6K05_08415	-	NE				MSMEG_6854	-	NE
MKAN_RS05080	-	NE				B6K05_08410	-	NE				MSMEG_6853	-	NE
MKAN_RS05085	-	NE
MKAN_RS05090	-	ES	Rv2438c	nadE	ES	B6K05_08400	nadE	ES				MSMEG_4617	nadE	ES
MKAN_RS05095	-	NE				B6K05_08390	-	NE				MSMEG_4620	-	NE
MKAN_RS05100	-	NE				B6K05_08385	-	NE				MSMEG_4619	-	NE
MKAN_RS05110	proB	ES	Rv2439c	proB	ES	B6K05_08375	proB	NE	MAB_1613	-	GD	MSMEG_4621	proB	ES
MKAN_RS05115	obgE	ES	Rv2440c	obg	ES	B6K05_08370	obgE	NE	MAB_1612	-	ES	MSMEG_4623	obgE	GD
MKAN_RS05120	rpmA	NE	Rv2441c	rpmA	GD	B6K05_08365	rpmA	N/A	MAB_1611	rpmA	NE	MSMEG_4624	rpmA	N/A
MKAN_RS05125	rplU	NE	Rv2442c	rplU	GD	B6K05_08360	rplU	NE	MAB_1610	rplU	NE	MSMEG_4625	rplU	GD
MKAN_RS05130	-	ES	Rv2444c	rne	ESD	B6K05_08355	-	N/D	MAB_1607	-	ES	MSMEG_4626	-	ES
MKAN_RS05135	ndk	NE	Rv2445c	ndkA	NE	B6K05_08350	ndk	NE	MAB_1606	-	GA	MSMEG_4627	ndk	NE
MKAN_RS05140	-	NE	Rv2446c	-	NE	B6K05_08345	-	NE	MAB_1605	-	GA
MKAN_RS05145	-	ES	Rv2447c	folC	ES	B6K05_08340	-	ES	MAB_1604	-	ES
MKAN_RS05150	-	ES	Rv2448c	valS	ES	B6K05_08335	valS	ES	MAB_1603	-	ES	MSMEG_4630	valS	ES
MKAN_RS05155	-	NE							MAB_2373	-	NE	MSMEG_3662	-	NE
MKAN_RS05160	-	NE							MAB_1602	-	NE	MSMEG_4631	-	NE
MKAN_RS05165	-	NE	Rv2449c	-	NE	B6K05_08330	-	NE	MAB_4339c	-	NE	MSMEG_4632	-	NE
MKAN_RS05170	-	NE	Rv2450c	rpfE	NE	B6K05_08325	-	NE	MAB_1597	-	GA	MSMEG_4643	-	NE
MKAN_RS05175	-	NE	Rv2453c	mobA	NE	B6K05_08320	-	NE	MAB_1598	-	GA	MSMEG_4644	-	NE
MKAN_RS05180	-	NE	Rv2454c	-	GD	B6K05_08315	orB	NE	MAB_1595	-	GD	MSMEG_4645	orB	GD
MKAN_RS05185	-	NE	Rv2455c	-	GD	B6K05_08310	-	NE	MAB_1594	-	GD	MSMEG_4646	-	GD
MKAN_RS05190	clpX	ES	Rv2457c	clpX	ES	B6K05_08305	clpX	ES	MAB_1583	-	ES	MSMEG_4671	clpX	ES
MKAN_RS05195	mmuM	NE	Rv2458	mmuM	GA	B6K05_08300	mmuM	NE
MKAN_RS05200	clpP2	ES	Rv2460c	clpP2	ES	B6K05_08295	clpP	ES	MAB_1582	-	ES	MSMEG_4672	clpP	ES
MKAN_RS05205	clpP1	ES	Rv2461c	clpP1	ES	B6K05_08290	clpP	ES	MAB_1581	-	ES	MSMEG_4673	clpP	ES
MKAN_RS05210	tig	NE	Rv2462c	tig	NE	B6K05_08285	tig	NE	MAB_1580	-	NE	MSMEG_4674	tig	NE
MKAN_RS05225	-	NE	Rv2463	lipP	NE	B6K05_08270	lipP	NE	MAB_0853	-	NE	MSMEG_4680	lipP	GA
MKAN_RS30300	-	NE
MKAN_RS05230	-	NE	Rv2464c	-	NE	B6K05_08265	-	NE	MAB_1575	-	GA	MSMEG_4683	-	NE
MKAN_RS05235	-	ES	Rv2465c	rpiB	ES	B6K05_08260	-	NE	MAB_1574	-	GA	MSMEG_4684	-	ES
MKAN_RS05240	-	NE	Rv1982A	vapB36	NE	B6K05_25370	-	N/D
MKAN_RS05245	-	NE	Rv1982c	vapC36	NE
MKAN_RS05250	-	NE	Rv2466c	-	NE	B6K05_08255	-	NE	MAB_1572	-	GA	MSMEG_4688	-	NE
MKAN_RS05255	pepN	NE	Rv2467	pepN	NE	B6K05_08250	pepN	NE	MAB_1571c	-	GA	MSMEG_4690	pepN	NE
MKAN_RS05260	-	NE	Rv2468c	-	NE	B6K05_08245	-	NE	MAB_1569	-	GA	MSMEG_4692	-	NE
MKAN_RS05265	-	NE	Rv2468A	-	NE	B6K05_08240	-	NE				MSMEG_4693	-	NE
MKAN_RS05270	-	NE	Rv2469c	-	NE	B6K05_08235	-	NE	MAB_1567	-	GA	MSMEG_4694	-	NE
MKAN_RS05275	-	NE
MKAN_RS05280	-	NE	Rv2470	glbO	NE	B6K05_08230	-	NE	MAB_1566c	-	GA	MSMEG_4695	-	NE
MKAN_RS05285	-	NE	Rv2471	aglA	NE	B6K05_08225	-	NE	MAB_1565c	-	NE	MSMEG_4696	-	NE
MKAN_RS05290	-	NE				B6K05_23805	-	N/D	MAB_1294c	-	NE	MSMEG_4708	-	NE
MKAN_RS05295	-	NE	Rv2474c	-	NE	B6K05_08215	-	NE	MAB_1563	-	NE	MSMEG_4697	-	NE
MKAN_RS05300	-	NE	Rv2475c	-	NE	B6K05_08210	-	NE	MAB_1562	-	NE	MSMEG_4698	-	NE
MKAN_RS05305	-	GA	Rv2476c	gdh	NE	B6K05_08205	-	GD	MAB_1561	-	NE	MSMEG_4699	-	NE
MKAN_RS05310	ettA	GD	Rv2477c	-	ES	B6K05_08200	-	NE	MAB_1560	-	ES	MSMEG_4700	-	ES
MKAN_RS05315	-	NE	Rv2478c	-	NE	B6K05_08195	ssb	NE	MAB_1559	-	NE	MSMEG_4701	-	GA
MKAN_RS05320	-	NE	Rv2482c	plsB2	NE	B6K05_08185	-	N/D				MSMEG_4703	-	NE
MKAN_RS05325	-	NE	Rv2483c	plsC	NE	B6K05_08170	-	NE	MAB_2455c	-	NE	MSMEG_4704	-	NE
MKAN_RS05330	-	NE	Rv2484c	-	NE	B6K05_08165	-	NE				MSMEG_4705	-	NE
MKAN_RS05335	-	NE	Rv2485c	lipQ	NE	B6K05_08160	-	NE
MKAN_RS05345	-	NE
MKAN_RS28680	-	NE
MKAN_RS05355	-	NE
MKAN_RS05360	-	NE	Rv2495c	bkdC	NE	B6K05_08130	-	NE	MAB_0895c	-	NE	MSMEG_4710	-	NE
MKAN_RS05365	-	NE	Rv2496c	bkdB	NE	B6K05_08125	-	NE	MAB_0896c	-	NE	MSMEG_4711	-	NE
MKAN_RS05370	pdhA	NE	Rv2497c	bkdA	NE	B6K05_08120	-	NE	MAB_0897c	-	NE	MSMEG_4712	-	NE
MKAN_RS05375	-	NE	Rv2498c	citE	NE	B6K05_08115	-	NE	MAB_4378c	-	NE	MSMEG_4713	-	NE
MKAN_RS05380	-	NE	Rv2499c	-	NE	B6K05_08110	-	NE	MAB_4379c	-	NE	MSMEG_4714	-	NE
MKAN_RS05385	-	NE	Rv2500c	fadE19	NE	B6K05_08105	-	NE	MAB_4538c	-	NE	MSMEG_4715	-	NE
MKAN_RS05390	-	NE	Rv2501c	accA1	NE	B6K05_08100	-	NE	MAB_4539c	-	NE	MSMEG_4716	-	NE
MKAN_RS05395	-	NE	Rv2502c	accD1	NE	B6K05_08095	-	NE	MAB_4540c	-	NE	MSMEG_4717	-	NE
MKAN_RS05400	-	NE	Rv2503c	scoB	NE	B6K05_21940	-	NE				MSMEG_1899	-	NE
MKAN_RS05405	-	NE	Rv2504c	scoA	NE							MSMEG_1898	-	NE
MKAN_RS05410	-	NE	Rv2505c	fadD35	NE				MAB_4377c	-	NE	MSMEG_5649	-	NE
MKAN_RS05415	-	NE	Rv2506	-	NE	B6K05_08090	-	NE	MAB_4541	-	NE	MSMEG_4718	-	NE
MKAN_RS05420	-	NE
MKAN_RS05425	-	GD	Rv2507	-	NE	B6K05_08085	-	NE	MAB_1539c	-	NE	MSMEG_4720	-	NE
MKAN_RS05430	-	NE	Rv2508c	-	NE	B6K05_08080	-	NE	MAB_1538	-	NE	MSMEG_4721	-	NE
MKAN_RS05435	-	GD	Rv2509	-	ES	B6K05_08075	-	NE	MAB_1537c	-	NE	MSMEG_4722	-	NE
MKAN_RS30310	-	NE
MKAN_RS05440	-	NE
MKAN_RS30315	-	NE
MKAN_RS30320	-	NE
MKAN_RS05445	-	NE	Rv2510c	-	NE	B6K05_08070	-	NE	MAB_1534	-	NE	MSMEG_4723	-	NE
MKAN_RS05450	orn	NE	Rv2511	orn	ES	B6K05_08065	-	NE	MAB_1533c	-	ES	MSMEG_4724	-	ES
MKAN_RS30325	-	NE
MKAN_RS05465	-	NE
MKAN_RS05470	-	NE	Rv2518c	ldtB	NE	B6K05_08050	-	NE	MAB_1530	-	GA	MSMEG_4745	-	NE
MKAN_RS05480	-	NE	Rv2520c	-	Uncertain	B6K05_08015	-	NE	MAB_1516	-	NE	MSMEG_4752	-	N/A
MKAN_RS05485	bcp	NE	Rv2521	bcp	NE	B6K05_08010	-	NE	MAB_1515c	-	NE	MSMEG_4753	-	NE
MKAN_RS05490	-	NE
MKAN_RS05495	-	NE	Rv2522c	-	NE	B6K05_08005	-	NE				MSMEG_4755	-	NE
MKAN_RS05500	-	NE				B6K05_18590	-	NE	MAB_4520c	-	NE	MSMEG_3239	-	NE
MKAN_RS05505	-	NE				B6K05_18595	-	NE	MAB_4519c	-	NE	MSMEG_3240	-	NE
MKAN_RS05510	-	NE							MAB_4509c	-	NE	MSMEG_3241	-	NE
MKAN_RS05515	-	NE	Rv2523c	acpS	NE	B6K05_08000	acpS	N/A	MAB_1513	-	ES	MSMEG_4756	acpS	NE
MKAN_RS05520	-	ES	Rv2524c	fas	ES	B6K05_07995	-	ES	MAB_1512	-	ES	MSMEG_4757	-	ES
MKAN_RS05525	-	NE	Rv2525c	-	NE	B6K05_07985	-	GA	MAB_1511	-	GA	MSMEG_6815	-	NE
MKAN_RS05530	-	NE				B6K05_07975	-	NE
MKAN_RS05535	-	NE				B6K05_07970	-	NE
MKAN_RS05540	-	NE				B6K05_07965	-	NE
MKAN_RS05545	-	NE				B6K05_07960	-	NE	MAB_2057	-	GA
MKAN_RS05550	-	NE				B6K05_07955	-	NE	MAB_2056	-	GA
MKAN_RS05555	-	NE				B6K05_07950	-	NE
MKAN_RS05560	-	NE				B6K05_07945	-	NE
MKAN_RS05565	-	NE				B6K05_07940	-	NE
MKAN_RS05575	-	NE				B6K05_07925	-	NE
MKAN_RS05580	-	NE	Rv1556	-	NE	B6K05_17095	-	NE	MAB_0989	-	NE
MKAN_RS05585	-	NE				B6K05_17085	-	NE	MAB_0988c	-	NE
MKAN_RS05590	-	NE				B6K05_17080	-	NE	MAB_0987c	-	NE
MKAN_RS05595	-	NE				B6K05_07920	-	NE	MAB_4644c	-	NE	MSMEG_5201	-	NE
MKAN_RS05600	-	NE				B6K05_07915	-	NE
MKAN_RS05605	-	NE				B6K05_07910	-	NE				MSMEG_2996	-	NE
MKAN_RS05610	-	NE				B6K05_07905	-	NE
MKAN_RS05615	-	NE				B6K05_07900	-	NE
MKAN_RS05620	-	NE				B6K05_07895	-	NE				MSMEG_5622	-	NE
MKAN_RS05625	-	NE				B6K05_07890	-	NE				MSMEG_5621	-	NE
MKAN_RS05630	-	NE				B6K05_07885	-	NE	MAB_2316	-	NE	MSMEG_0318	-	NE
MKAN_RS05635	-	NE
MKAN_RS05640	-	GD							MAB_0211	-	NE
MKAN_RS30330	-	NE										MSMEG_5600	-	NE
MKAN_RS29320	-	NE
MKAN_RS05645	-	NE
MKAN_RS05650	-	NE
MKAN_RS05655	-	NE				B6K05_07880	-	NE				MSMEG_2995	-	NE
MKAN_RS05660	-	NE				B6K05_07875	-	NE				MSMEG_2994	-	NE
MKAN_RS05665	-	NE				B6K05_18500	-	N/A
MKAN_RS05670	-	NE
MKAN_RS05675	-	NE	Rv1364c	-	NE	B6K05_07850	-	NE
MKAN_RS05680	-	NE
MKAN_RS05685	-	NE
MKAN_RS31020	-	NE
MKAN_RS05695	-	NE
MKAN_RS05700	-	NE				B6K05_07845	-	NE				MSMEG_2992	-	NE
MKAN_RS05705	-	NE				B6K05_07840	-	NE				MSMEG_2993	-	NE
MKAN_RS05710	-	NE	Rv1363c	-	NE	B6K05_04625	-	NE
MKAN_RS05715	-	NE	Rv1362c	-	NE	B6K05_04620	-	NE
MKAN_RS05720	-	NE				B6K05_07835	-	NE				MSMEG_2568	-	NE
MKAN_RS05725	-	NE
MKAN_RS05730	-	NE
MKAN_RS05735	-	NE
MKAN_RS05740	-	NE				B6K05_07830	-	NE				MSMEG_2240	-	NE
MKAN_RS05745	-	NE
MKAN_RS05750	-	NE
MKAN_RS05755	-	NE				B6K05_07805	-	NE
MKAN_RS28685	-	NE
MKAN_RS05770	-	NE	Rv1360	-	NE	B6K05_21615	-	NE	MAB_3914c	-	NE	MSMEG_2256	-	NE
MKAN_RS05775	-	NE				B6K05_07795	-	NE				MSMEG_2255	-	NE
MKAN_RS05780	-	NE				B6K05_07730	-	GD				MSMEG_2234	-	NE
MKAN_RS05785	-	NE				B6K05_07725	-	GD				MSMEG_2233	-	NE
MKAN_RS05790	-	NE				B6K05_07720	-	GD				MSMEG_2232	-	NE
MKAN_RS05795	-	NE				B6K05_07715	-	GD				MSMEG_2231	-	NE
MKAN_RS05800	-	NE				B6K05_07710	-	GD				MSMEG_2230	-	NE
MKAN_RS05805	-	NE				B6K05_07705	-	NE				MSMEG_2229	-	NE
MKAN_RS05810	-	NE				B6K05_07695	-	GD
MKAN_RS05815	-	NE	Rv1353c	-	NE	B6K05_07685	-	GD	MAB_1508c	-	NE	MSMEG_2225	-	NE
MKAN_RS29330	-	NE	Rv1352	-	NE	B6K05_07640	-	NE				MSMEG_1588	-	NE
MKAN_RS05825	-	NE				B6K05_07635	-	NE				MSMEG_2209	-	NE
MKAN_RS05830	-	GD				B6K05_07630	-	NE				MSMEG_2208	-	NE
MKAN_RS05835	-	NE				B6K05_07625	-	NE				MSMEG_2468	-	NE
MKAN_RS05840	-	NE				B6K05_07620	-	NE				MSMEG_2207	-	NE
MKAN_RS05845	fabG	NE	Rv1350	fabG2	NE	B6K05_07615	-	NE				MSMEG_2206	fabG	NE
MKAN_RS05850	-	NE				B6K05_07610	-	NE				MSMEG_2205	-	NE
MKAN_RS28690	-	NE
MKAN_RS05870	-	NE	Rv1343c	lprD	GD	B6K05_07560	-	NE	MAB_1488c	-	NE	MSMEG_4898	-	NE
MKAN_RS05875	-	NE	Rv1342c	-	GD	B6K05_07555	-	NE	MAB_1487c	-	NE	MSMEG_4900	-	NE
MKAN_RS05880	rdgB	NE	Rv1341	-	NE	B6K05_07550	rdgB	NE	MAB_1485	-	NE	MSMEG_4899	rdgB	NE
MKAN_RS29335	-	NE
MKAN_RS05885	rph	NE	Rv1340	rphA	NE	B6K05_07545	rph	NE	MAB_1484	-	NE	MSMEG_4901	rph	NE
MKAN_RS05890	-	NE							MAB_4708c	-	NE	MSMEG_0212	-	NE
MKAN_RS05895	-	NE							MAB_4709c	-	NE	MSMEG_0213	-	NE
MKAN_RS05910	-	NE										MSMEG_1866	-	NE
MKAN_RS05920	murI	NE	Rv1338	murI	ES	B6K05_07535	murI	NE	MAB_1482	-	NE	MSMEG_4903	murI	NE
MKAN_RS05925	-	NE	Rv1337	-	GA	B6K05_07530	-	NE	MAB_1481	-	NE	MSMEG_4904	-	NE
MKAN_RS05930	-	NE	Rv1336	cysM	GA				MAB_1480	-	NE	MSMEG_4905	cysM	NE
MKAN_RS05935	-	NE	Rv1335	cysO	GA				MAB_1479	-	NE	MSMEG_4906	-	NE
MKAN_RS05940	-	NE	Rv1334	mec	NE				MAB_1478	-	NE	MSMEG_4907	-	NE
MKAN_RS05945	-	NE	Rv1333	-	NE	B6K05_07525	-	NE	MAB_1477	-	NE	MSMEG_4908	-	NE
MKAN_RS05950	-	NE	Rv1332	-	NE	B6K05_07520	-	NE	MAB_1476	-	NE	MSMEG_4909	-	NE
MKAN_RS05955	clpS	NE	Rv1331	-	NE	B6K05_07515	clpS	NE	MAB_1475	-	NE	MSMEG_4910	clpS	NE
MKAN_RS05960	-	NE	Rv1330c	pncB1	NE	B6K05_07510	pncB	NE	MAB_1474c	-	NE	MSMEG_4911	pncB	NE
MKAN_RS05965	-	NE	Rv1329c	dinG	NE	B6K05_07505	-	NE	MAB_1471c	-	NE	MSMEG_4912	-	NE
MKAN_RS05970	glgP	NE	Rv1328	glgP	NE	B6K05_07500	-	NE	MAB_1469	-	NE	MSMEG_4915	-	NE
MKAN_RS05975	-	ES	Rv1327c	glgE	ES	B6K05_07495	-	ES	MAB_1468c	-	GD	MSMEG_4916	-	NE
MKAN_RS05980	glgB	ES	Rv1326c	glgB	ES	B6K05_07490	-	ES	MAB_1467c	-	GD	MSMEG_4918	glgB	NE
MKAN_RS05985	-	NE	Rv1324	-	NE	B6K05_07485	-	NE	MAB_1465	-	NE	MSMEG_4917	-	NE
MKAN_RS05990	-	NE	Rv1323	fadA4	NE	B6K05_07480	-	NE	MAB_1463	-	GA	MSMEG_4920	-	NE
MKAN_RS05995	mce	NE	Rv1322A	-	NE	B6K05_07475	mce	NE	MAB_1462c	-	GA	MSMEG_4921	mce	NE
MKAN_RS29340	-	NE	Rv1322	-	NE	B6K05_07470	-	NE	MAB_1461	-	GA	MSMEG_4922	-	NE
MKAN_RS06000	nucS	NE	Rv1321	-	NE	B6K05_07465	-	NE	MAB_1460	-	GA	MSMEG_4923	-	NE
MKAN_RS06005	-	NE	Rv1320c	-	NE
MKAN_RS06010	-	NE	Rv1318c	-	NE	B6K05_07460	-	NE	MAB_1459c	-	GA	MSMEG_4924	-	NE
MKAN_RS06015	-	NE	Rv1317c	alkA	NE	B6K05_07440	-	NE	MAB_2333c	-	NE	MSMEG_4925	-	NE
MKAN_RS06020	-	NE	Rv1316c	ogt	NE	B6K05_07425	-	N/D	MAB_3012	-	NE	MSMEG_4928	-	GA
MKAN_RS06040	murA	ES	Rv1315	murA	ES	B6K05_07400	murA	NE	MAB_1457	-	ES	MSMEG_4932	murA	GA
MKAN_RS06045	-	NE	Rv1314c	-	NE	B6K05_07395	-	NE	MAB_1456c	-	NE	MSMEG_4934	-	GA
MKAN_RS06050	-	NE	Rv1312	-	NE	B6K05_07390	-	NE	MAB_1455	-	NE	MSMEG_4933	-	GA
MKAN_RS06055	-	NE	Rv1311	atpC	Uncertain	B6K05_07385	atpC	NE	MAB_1454	-	NE	MSMEG_4935	atpC	GA
MKAN_RS06060	atpD	ES	Rv1310	atpD	ES	B6K05_07380	atpD	GD	MAB_1453	-	ES	MSMEG_4936	atpD	GA
MKAN_RS06065	-	ES	Rv1309	atpG	ES	B6K05_07375	atpG	GD	MAB_1452	-	ES	MSMEG_4937	atpG	GA
MKAN_RS06070	atpA	ES	Rv1308	atpA	ES	B6K05_07370	atpA	GD	MAB_1451	-	ES	MSMEG_4938	atpA	GA
MKAN_RS06075	-	GD	Rv1307	atpH	ES	B6K05_07365	-	GD	MAB_1450	-	ES	MSMEG_4939	-	GA
MKAN_RS06080	-	GD	Rv1306	atpF	ES	B6K05_07360	-	ES	MAB_1449	-	ES	MSMEG_4940	-	GA
MKAN_RS06085	-	GD	Rv1305	atpE	ES	B6K05_07355	-	ES	MAB_1448	-	ES	MSMEG_4941	atpE	GA
MKAN_RS06090	-	GD	Rv1304	atpB	ES	B6K05_07350	atpB	ES	MAB_1447	-	ES	MSMEG_4942	atpB	GA
MKAN_RS06095	-	NE	Rv1303	-	NE	B6K05_07345	-	ES	MAB_1446	-	NE	MSMEG_4943	-	GA
MKAN_RS06100	rfe	ES	Rv1302	rfe	ES	B6K05_07340	-	NE	MAB_1445	-	ES	MSMEG_4947	-	ES
MKAN_RS06105	-	GD	Rv1301	-	GD	B6K05_07335	-	NE	MAB_1444	-	NE	MSMEG_4948	-	NE
MKAN_RS06110	prmC	GD	Rv1300	hemK	GD	B6K05_07330	-	ES	MAB_1443	-	NE	MSMEG_4949	-	NE
MKAN_RS06115	prfA	ES	Rv1299	prfA	ES	B6K05_07325	prfA	ES	MAB_1442	-	ES	MSMEG_4950	prfA	ES
MKAN_RS06120	rpmE	NE	Rv1298	rpmE	NE	B6K05_07320	rpmE	GA	MAB_1441	rpmE.1	NE	MSMEG_4951	rpmE	NE
MKAN_RS06125	rho	ES	Rv1297	rho	ES	B6K05_07315	rho	ES	MAB_1438	-	ES	MSMEG_4954	rho	ES
MKAN_RS06130	thrB	ES	Rv1296	thrB	ES	B6K05_07305	thrB	ES	MAB_1437	-	ES	MSMEG_4955	thrB	ES
MKAN_RS06135	thrC	ES	Rv1295	thrC	ES	B6K05_07300	thrC	ES	MAB_1436	-	ES	MSMEG_4956	thrC	ES
MKAN_RS06140	-	ES	Rv1294	thrA	ES	B6K05_07295	-	ES	MAB_1435	-	ES	MSMEG_4957	-	ES
MKAN_RS06145	lysA	ES	Rv1293	lysA	ES	B6K05_07290	lysA	ES	MAB_1434	-	NE	MSMEG_4958	lysA	ES
MKAN_RS06150	argS	ES	Rv1292	argS	ES	B6K05_07285	-	ES	MAB_1433	-	ES	MSMEG_4959	argS	ES
MKAN_RS29355	-	NE										MSMEG_4596	-	NE
MKAN_RS31030	-	NE										MSMEG_4598	lppH	NE
MKAN_RS06170	-	NE	Rv1291c	-	NE
MKAN_RS06175	-	NE	Rv1290c	-	NE
MKAN_RS06180	-	NE	Rv1289	-	NE
MKAN_RS06185	-	NE
MKAN_RS06190	-	NE				B6K05_07140	-	NE				MSMEG_5118	-	NE
MKAN_RS06195	-	NE
MKAN_RS06200	-	NE
MKAN_RS06205	-	NE				B6K05_07130	-	NE
MKAN_RS06210	-	NE				B6K05_07120	-	NE	MAB_3271	-	NE	MSMEG_4967	-	NE
MKAN_RS06215	-	NE				B6K05_07115	-	NE				MSMEG_4313	-	NE
MKAN_RS06220	-	NE				B6K05_07110	-	NE	MAB_2616c	-	GA	MSMEG_4973	-	NE
MKAN_RS06225	-	NE	Rv1287	-	NE	B6K05_07105	-	NE				MSMEG_4974	-	NE
MKAN_RS06230	cysC	GD	Rv1286	cysN	GD	B6K05_07100	cysNC	NE	MAB_4182	-	NE	MSMEG_4978	cysNC	NE
MKAN_RS06235	cysD	GD	Rv1285	cysD	NE	B6K05_07095	cysD	NE	MAB_4181	-	NE	MSMEG_4979	cysD	NE
MKAN_RS06240	-	NE	Rv1284	canA	NE	B6K05_07085	-	NE	MAB_4126c	-	NE	MSMEG_4985	-	NE
MKAN_RS06245	-	NE
MKAN_RS06260	-	NE	Rv1283c	oppB	NE	B6K05_07080	oppB	NE				MSMEG_4995	-	NE
MKAN_RS06265	-	NE	Rv1282c	oppC	NE	B6K05_07075	oppC	NE				MSMEG_4996	oppC	NE
MKAN_RS06270	-	NE	Rv1281c	oppD	NE	B6K05_07070	oppD	NE	MAB_0722	-	NE	MSMEG_4997	oppD	NE
MKAN_RS06275	-	NE	Rv1280c	oppA	NE	B6K05_07065	-	NE				MSMEG_4999	-	NE
MKAN_RS06280	-	NE				B6K05_07060	-	NE				MSMEG_4998	-	NE
MKAN_RS06285	-	NE	Rv1279	-	NE	B6K05_22960	-	NE	MAB_0250	-	NE	MSMEG_0526	-	NE
MKAN_RS06290	-	NE	Rv1278	-	NE	B6K05_07055	-	NE	MAB_1421	-	NE	MSMEG_5002	-	NE
MKAN_RS06295	-	NE	Rv1277	-	NE	B6K05_07050	-	NE	MAB_1420	-	NE	MSMEG_5004	-	NE
MKAN_RS06300	-	NE							MAB_4766	-	NE	MSMEG_2254	-	NE
MKAN_RS06305	-	NE
MKAN_RS06310	-	NE
MKAN_RS06315	-	NE	Rv0386	-	NE
MKAN_RS06320	-	NE				B6K05_10460	-	N/D	MAB_0990c	-	NE	MSMEG_2663	-	NE
MKAN_RS06325	-	NE	Rv1276c	-	NE	B6K05_07040	-	NE	MAB_1419c	-	NE	MSMEG_5006	-	NE
MKAN_RS06330	-	NE	Rv1275	lprC	NE	B6K05_07035	-	NE	MAB_1417	-	NE	MSMEG_5005	-	NE
MKAN_RS06335	-	NE	Rv1274	lprB	NE	B6K05_07030	-	NE	MAB_1416	-	NE	MSMEG_5007	-	NE
MKAN_RS06340	-	NE	Rv1273c	-	NE	B6K05_07025	-	NE				MSMEG_5008	-	NE
MKAN_RS06345	-	NE	Rv1272c	-	NE	B6K05_07020	-	NE	MAB_1414c	-	NE	MSMEG_5009	-	NE
MKAN_RS06350	-	NE	Rv1271c	-	NE	B6K05_07015	-	NE
MKAN_RS06355	-	NE	Rv1270c	lprA	NE
MKAN_RS06360	-	NE	Rv1269c	-	NE
MKAN_RS06365	-	NE
MKAN_RS06370	-	NE	Rv1268c	-	NE
MKAN_RS06380	embR	NE	Rv1267c	embR	NE	B6K05_07010	-	NE				MSMEG_1963	-	NE
MKAN_RS06385	-	NE
MKAN_RS06390	-	NE
MKAN_RS06395	-	NE
MKAN_RS06400	-	NE
MKAN_RS06405	-	NE
MKAN_RS06410	-	GA
MKAN_RS06415	-	GA	Rv1266c	pknH	NE	B6K05_07005	-	NE				MSMEG_4366	-	NE
MKAN_RS06420	-	GA	Rv1265	-	NE	B6K05_07000	-	NE	MAB_1413	-	NE	MSMEG_5010	-	NE
MKAN_RS06425	-	NE	Rv1264	-	NE	B6K05_06995	-	NE	MAB_4771	-	NE	MSMEG_5018	-	NE
MKAN_RS06430	-	NE	Rv1263	amiB2	NE	B6K05_06985	-	NE
MKAN_RS06435	-	NE	Rv1262c	-	NE	B6K05_06980	-	NE	MAB_1410c	-	NE	MSMEG_5028	-	NE
MKAN_RS06440	-	NE	Rv1261c	-	NE	B6K05_06135	-	NE	MAB_1980c	-	NE	MSMEG_5030	-	NE
MKAN_RS06445	-	NE				B6K05_06975	-	NE
MKAN_RS06450	-	NE
MKAN_RS06455	-	NE	Rv1260	-	NE	B6K05_06965	-	NE	MAB_0649c	-	NE	MSMEG_3039	-	NE
MKAN_RS06460	-	NE	Rv1259	udgB	NE	B6K05_06960	-	NE				MSMEG_5031	-	NE
MKAN_RS06465	-	NE	Rv1258c	-	NE	B6K05_06955	-	NE	MAB_1409c	-	NE
MKAN_RS06470	-	NE
MKAN_RS06475	-	NE	Rv1257c	-	NE	B6K05_06950	-	NE	MAB_1407c	-	NE	MSMEG_5037	-	NE
MKAN_RS06480	-	NE	Rv1256c	cyp130	NE	B6K05_06945	-	NE	MAB_1406c	-	NE	MSMEG_5038	-	NE
MKAN_RS06485	-	NE	Rv1255c	-	NE	B6K05_06940	-	ES	MAB_1405	-	NE	MSMEG_5040	-	NE
MKAN_RS29370	-	NE
MKAN_RS06505	-	NE							MAB_2235	-	NE	MSMEG_5039	-	NE
MKAN_RS06510	-	ES	Rv1254	-	ES	B6K05_06935	-	ES	MAB_1404	-	NE	MSMEG_6230	-	NE
MKAN_RS06515	-	NE	Rv1253	deaD	NE	B6K05_06930	-	NE	MAB_1403	-	NE	MSMEG_5042	-	NE
MKAN_RS06520	-	NE
MKAN_RS06525	-	NE	Rv1252c	lprE	NE	B6K05_06925	-	NE	MAB_1402c	-	NE	MSMEG_5043	-	NE
MKAN_RS06530	-	NE	Rv1251c	-	NE	B6K05_06865	-	NE	MAB_1401c	-	NE	MSMEG_5044	-	NE
MKAN_RS06535	-	NE
MKAN_RS06540	-	NE	Rv1250	-	NE	B6K05_06860	-	NE	MAB_1396	-	NE	MSMEG_5046	-	NE
MKAN_RS06545	-	NE	Rv1249c	-	NE	B6K05_06855	-	NE	MAB_1394c	-	NE	MSMEG_5048	-	NE
MKAN_RS06550	-	GD	Rv1248c	-	NE	B6K05_06850	-	NE	MAB_1393c	-	GD	MSMEG_5049	kgd	GD
MKAN_RS06555	-	NE	Rv1245c	-	NE	B6K05_06845	-	NE	MAB_1388c	-	NE	MSMEG_5053	-	NE
MKAN_RS06560	-	NE	Rv1244	lpqZ	NE	B6K05_06835	-	NE	MAB_1385	-	NE	MSMEG_5054	-	NE
MKAN_RS06565	-	NE				B6K05_06830	-	GA	MAB_1384	-	NE	MSMEG_5055	-	NE
MKAN_RS06570	-	NE
MKAN_RS06575	-	GD	Rv1240	mdh	NE	B6K05_06825	-	NE
MKAN_RS06580	corA	NE	Rv1239c	corA	NE	B6K05_06820	corA	NE	MAB_1378c	-	NE	MSMEG_5056	corA	NE
MKAN_RS06585	ugpC	NE	Rv1238	sugC	NE	B6K05_06810	sugC	NE	MAB_1375	-	NE	MSMEG_5058	-	NE
MKAN_RS06590	-	NE	Rv1237	sugB	NE	B6K05_06805	sugB	NE	MAB_1374	-	NE	MSMEG_5059	-	NE
MKAN_RS06595	-	NE	Rv1236	sugA	NE	B6K05_06800	sugA	NE	MAB_1373	-	NE	MSMEG_5060	-	NE
MKAN_RS06600	-	NE	Rv1235	lpqY	NE	B6K05_06795	-	NE	MAB_1372	-	NE	MSMEG_5061	-	NE
MKAN_RS06605	-	NE	Rv1234	-	NE	B6K05_06790	-	NE	MAB_1371	-	NE	MSMEG_5062	-	NE
MKAN_RS06615	-	NE	Rv1232c	-	NE	B6K05_06780	-	NE	MAB_1524c	-	NE	MSMEG_5065	-	NE
MKAN_RS06620	-	NE	Rv1231c	-	NE	B6K05_06775	-	NE	MAB_1523c	-	NE	MSMEG_5066	-	NE
MKAN_RS06625	-	NE	Rv1230c	-	NE	B6K05_06770	-	NE	MAB_1367c	-	NE	MSMEG_5067	-	NE
MKAN_RS06630	-	GD	Rv1229c	mrp	ES	B6K05_06765	-	ES	MAB_1366c	-	ES	MSMEG_5068	-	NE
MKAN_RS06635	tatB	GD	Rv1224	tatB	GD	B6K05_06760	-	ES	MAB_1365	-	GD	MSMEG_5069	-	NE
MKAN_RS06640	-	GD	Rv1223	htrA	ES	B6K05_06755	-	ES	MAB_1364	-	GD	MSMEG_5070	-	NE
MKAN_RS06645	-	NE	Rv1222	rseA	Uncertain	B6K05_06750	-	NE	MAB_1363	-	NE	MSMEG_5071	-	NE
MKAN_RS06650	sigE	NE	Rv1221	sigE	NE	B6K05_06745	-	NE	MAB_1362	-	NE	MSMEG_5072	-	NE
MKAN_RS06655	-	NE	Rv1220c	-	NE	B6K05_06740	-	NE	MAB_1361c	-	NE	MSMEG_5073	-	NE
MKAN_RS06665	-	NE
MKAN_RS06670	-	NE	Rv1219c	-	NE	B6K05_06735	-	NE	MAB_1360c	-	NE	MSMEG_5074	-	NE
MKAN_RS06675	-	NE	Rv1218c	-	NE	B6K05_06730	-	NE	MAB_1359c	-	NE	MSMEG_5075	-	NE
MKAN_RS06680	-	NE	Rv1217c	-	NE	B6K05_06725	-	NE	MAB_1358c	-	NE	MSMEG_5076	-	NE
MKAN_RS06685	-	NE	Rv1216c	-	NE	B6K05_06720	-	NE	MAB_1357c	-	NE	MSMEG_5077	-	NE
MKAN_RS06690	-	NE	Rv1215c	-	NE	B6K05_06715	-	NE				MSMEG_5283	-	NE
MKAN_RS06695	glgC	NE	Rv1213	glgC	NE	B6K05_06710	glgC	NE	MAB_1352	-	NE	MSMEG_5078	glgC	NE
MKAN_RS06700	glgA	NE	Rv1212c	glgA	NE	B6K05_06705	-	NE	MAB_1351c	-	NE	MSMEG_5080	-	NE
MKAN_RS06705	-	NE	Rv1211	-	NE	B6K05_06700	-	NE	MAB_1350	-	NE	MSMEG_5081	-	NE
MKAN_RS06710	tag	NE	Rv1210	tagA	NE	B6K05_06695	-	NE	MAB_1349	-	NE	MSMEG_5082	tag	NE
MKAN_RS06715	-	NE	Rv1209	-	NE	B6K05_06690	-	NE	MAB_1348	-	NE	MSMEG_5083	-	NE
MKAN_RS06720	-	NE	Rv1208	gpgS	ES	B6K05_06685	-	NE	MAB_1346	-	NE	MSMEG_5084	-	NE
MKAN_RS06725	folP	NE	Rv1207	folP2	NE	B6K05_06680	folP	NE	MAB_1345	-	NE	MSMEG_5085	folP	NE
MKAN_RS06730	fadD6	NE	Rv1206	fadD6	NE	B6K05_06675	-	NE	MAB_1342	-	NE	MSMEG_5086	-	NE
MKAN_RS06735	-	NE	Rv1205	-	NE	B6K05_06670	-	NE	MAB_1341	-	NE	MSMEG_5087	-	NE
MKAN_RS31285	-	NE	Rv1204c	-	NE	B6K05_06665	-	NE	MAB_3907c	-	NE	MSMEG_5088	-	NE
MKAN_RS06745	eccE	NE
MKAN_RS06750	-	NE
MKAN_RS06755	-	NE
MKAN_RS31455	-	NE
MKAN_RS29375	-	NE
MKAN_RS06765	dapE	ES	Rv1202	dapE	ES	B6K05_06660	dapE	ES	MAB_1336	-	ES	MSMEG_5103	dapE	ES
MKAN_RS06770	dapD	ES	Rv1201c	dapD	ES	B6K05_06645	-	ES	MAB_1335c	-	ES	MSMEG_5104	-	NE
MKAN_RS06775	-	NE	Rv1200	-	NE	B6K05_06640	-	NE	MAB_3416	-	GA	MSMEG_4122	-	NE
MKAN_RS06780	-	NE
MKAN_RS06785	-	NE							MAB_4701	-	NE	MSMEG_4730	-	NE
MKAN_RS06790	-	NE				B6K05_08870	-	GD				MSMEG_4514	-	NE
MKAN_RS06795	-	NE
MKAN_RS06800	-	NE	Rv2382c	mbtC	NE	B6K05_08875	-	GD				MSMEG_4513	-	NE
MKAN_RS06805	mbtD	NE	Rv2381c	mbtD	NE	B6K05_08880	-	GD				MSMEG_4512	MbtD	NE
MKAN_RS06810	-	NE	Rv2380c	mbtE	NE	B6K05_08885	-	GD	MAB_2248	-	NE	MSMEG_4511	-	NE
MKAN_RS06815	-	NE	Rv2379c	mbtF	NE	B6K05_08890	-	GD				MSMEG_4510	-	NE
MKAN_RS06820	mbtG	NE	Rv2378c	mbtG	NE	B6K05_08895	-	NE	MAB_2249	-	NE	MSMEG_4509	-	NE
MKAN_RS06825	-	NE
MKAN_RS06830	-	NE	Rv1347c	mbtK	NE	B6K05_17635	-	NE	MAB_3125c	-	NE	MSMEG_2128	-	NE
MKAN_RS06835	-	NE	Rv1196	PPE18	GA
MKAN_RS06840	-	NE	Rv1195	PE13	GA
MKAN_RS06845	-	NE	Rv1194c	-	NE				MAB_2657c	-	NE
MKAN_RS06850	-	NE	Rv1193	fadD36	NE	B6K05_06635	-	NE	MAB_1332	-	NE	MSMEG_5114	-	NE
MKAN_RS06855	-	NE	Rv1192	-	NE
MKAN_RS06860	-	NE	Rv1191	-	NE	B6K05_06630	-	NE				MSMEG_3508	-	NE
MKAN_RS06865	-	NE				B6K05_06620	-	NE
MKAN_RS06870	-	NE				B6K05_06605	-	NE
MKAN_RS06875	-	NE				B6K05_06600	-	NE
MKAN_RS06880	-	NE				B6K05_06590	-	NE
MKAN_RS06885	-	NE				B6K05_06585	-	GD
MKAN_RS06890	-	NE				B6K05_06580	-	GD	MAB_2606c	-	NE	MSMEG_4953	-	NE
MKAN_RS06895	-	NE	Rv1188	-	NE	B6K05_06575	-	GD	MAB_1331	-	NE	MSMEG_5117	-	NE
MKAN_RS06900	pruA	NE	Rv1187	rocA	NE	B6K05_06570	pruA	NE	MAB_1330	-	NE	MSMEG_5119	pruA	NE
MKAN_RS06905	-	NE	Rv1186c	-	NE	B6K05_06565	-	NE				MSMEG_5120	-	NE
MKAN_RS06910	-	NE	Rv0295c	-	NE	B6K05_09100	-	NE	MAB_1546c	-	NE	MSMEG_0630	-	NE
MKAN_RS06915	-	NE
MKAN_RS06920	-	NE				B6K05_09175	-	N/D
MKAN_RS06925	-	NE				B6K05_06535	-	GD
MKAN_RS06930	-	NE				B6K05_06530	-	NE
MKAN_RS06935	-	NE				B6K05_06510	-	NE
MKAN_RS06940	-	NE	Rv1179c	-	NE
MKAN_RS06945	dapC	NE	Rv1178	-	NE	B6K05_06505	-	NE	MAB_1328	-	NE	MSMEG_5121	-	NE
MKAN_RS06950	-	NE	Rv1177	fdxC	ES	B6K05_06500	-	NE	MAB_1327	-	ES	MSMEG_5122	-	NE
MKAN_RS06955	-	NE	Rv1175c	fadH	NE				MAB_1325c	-	NE	MSMEG_5124	-	NE
MKAN_RS06960	-	NE	Rv1174c	TB8.4	NE	B6K05_06495	-	NE	MAB_2488c	-	GA	MSMEG_4804	-	NE
MKAN_RS06965	-	NE	Rv1173	fbiC	NE	B6K05_06485	fbiC	NE	MAB_1319	-	NE	MSMEG_5126	fbiC	NE
MKAN_RS06970	-	NE	Rv1172c	PE12	NE
MKAN_RS06975	-	NE	Rv1171	-	NE	B6K05_06480	-	NE				MSMEG_5128	-	NE
MKAN_RS06980	mshB	NE	Rv1170	mshB	NE	B6K05_06475	-	NE	MAB_1316	-	NE	MSMEG_5129	-	NE
MKAN_RS06985	-	NE	Rv1167c	-	NE	B6K05_06470	-	NE
MKAN_RS06990	-	NE
MKAN_RS06995	-	ES	Rv1166	lpqW	ES	B6K05_06465	-	ES	MAB_1315	-	ES	MSMEG_5130	-	ES
MKAN_RS07000	typA	NE	Rv1165	typA	NE	B6K05_06460	typA	NE	MAB_1310	-	NE	MSMEG_5132	typA	NE
MKAN_RS07005	narI	NE				B6K05_06455	narI	NE
MKAN_RS07010	narJ	NE	Rv1163	narJ	NE	B6K05_06450	narJ	NE				MSMEG_5138	narJ	NE
MKAN_RS07015	narH	NE	Rv1162	narH	NE	B6K05_06445	narH	NE
MKAN_RS07020	-	NE				B6K05_06440	-	NE				MSMEG_5140	-	NE
MKAN_RS07025	-	NE	Rv1160	mutT2	NE	B6K05_06435	-	NE	MAB_1308	-	NE	MSMEG_5148	-	NE
MKAN_RS29380	-	NE
MKAN_RS07030	-	NE	Rv1159A	-	NE	B6K05_06425	phhB	NE	MAB_1307c	-	NE	MSMEG_5150	phhB	NE
MKAN_RS07035	-	NE
MKAN_RS07040	-	NE	Rv1730c	-	NE							MSMEG_6784	-	NE
MKAN_RS07045	-	GA	Rv1159	pimE	NE	B6K05_06420	pimE	GA	MAB_1304	-	NE	MSMEG_5149	pimE	NE
MKAN_RS07050	-	GA	Rv1158c	-	NE	B6K05_06415	-	GA
MKAN_RS07055	-	GA	Rv1157c	-	NE	B6K05_06405	-	N/D				MSMEG_5153	-	NE
MKAN_RS29385	-	GA				B6K05_06400	-	GA				MSMEG_5154	-	NE
MKAN_RS07060	-	NE	Rv1156	-	NE	B6K05_06395	-	NE	MAB_1302	-	NE	MSMEG_5156	-	NE
MKAN_RS07065	-	NE
MKAN_RS30360	-	NE	Rv1155a	-	NE	B6K05_06390	-	N/A	MAB_1296	-	NE
MKAN_RS07070	-	NE	Rv1155	-	NE	B6K05_06385	-	NE	MAB_2595	-	NE	MSMEG_5170	-	NE
MKAN_RS07075	-	NE	Rv1154c	-	NE	B6K05_06380	-	NE	MAB_1293c	-	NE	MSMEG_5172	-	NE
MKAN_RS07080	-	NE	Rv1153c	omt	NE				MAB_0668c	-	NE	MSMEG_5173	-	NE
MKAN_RS07085	-	NE	Rv1152	-	NE	B6K05_06375	-	NE				MSMEG_5174	-	NE
MKAN_RS07090	-	NE	Rv1151c	-	NE	B6K05_06370	-	NE	MAB_3441c	-	NE	MSMEG_5175	-	NE
MKAN_RS07095	-	GA										MSMEG_0785	-	NE
MKAN_RS07100	-	GA	Rv1147	-	GA	B6K05_06365	-	NE	MAB_1291	-	NE	MSMEG_5176	-	NE
MKAN_RS07105	-	GA							MAB_4510c	-	NE	MSMEG_5177	-	NE
MKAN_RS07110	-	GA	Rv1146	mmpL13b	GA	B6K05_06360	-	GA	MAB_1287	-	NE
MKAN_RS07115	-	GA	Rv1144	-	GA	B6K05_06355	-	GA	MAB_0368	-	NE	MSMEG_5183	-	NE
MKAN_RS07120	-	GA	Rv1143	mcr	GA	B6K05_06350	-	GA				MSMEG_5184	-	NE
MKAN_RS07125	-	GA	Rv1142c	echA10	NE	B6K05_06345	-	NE	MAB_4570c	-	NE	MSMEG_5185	-	NE
MKAN_RS07130	-	GA										MSMEG_5799	-	GA
MKAN_RS07135	-	GA	Rv1140	-	NE	B6K05_06340	-	NE				MSMEG_5188	-	NE
MKAN_RS07140	-	GA				B6K05_06335	-	NE				MSMEG_5189	-	NE
MKAN_RS07145	-	GA				B6K05_06330	-	NE
MKAN_RS07150	-	GA	Rv1139c	-	NE	B6K05_06325	-	NE				MSMEG_0809	-	NE
MKAN_RS07155	-	GA	Rv1138c	-	NE	B6K05_06320	-	NE				MSMEG_0811	-	NE
MKAN_RS07160	-	GA				B6K05_06315	-	NE				MSMEG_5198	-	NE
MKAN_RS07165	-	GA				B6K05_06310	-	NE				MSMEG_5199	-	NE
MKAN_RS07170	-	GA
MKAN_RS07175	-	GA
MKAN_RS29400	-	GA
MKAN_RS07185	-	NE
MKAN_RS07195	-	NE
MKAN_RS29405	-	NE
MKAN_RS07200	-	GA
MKAN_RS07205	-	GA
MKAN_RS28700	-	GA
MKAN_RS31045	-	GA
MKAN_RS07220	-	GA
MKAN_RS07225	-	GA
MKAN_RS07230	-	GA
MKAN_RS07235	-	GA
MKAN_RS07240	-	GA
MKAN_RS07245	-	NE										MSMEG_0064	-	GA
MKAN_RS07250	-	NE
MKAN_RS07255	-	NE
MKAN_RS07260	-	NE
MKAN_RS07265	-	NE
MKAN_RS07270	-	NE
MKAN_RS07275	-	NE										MSMEG_0071	-	NE
MKAN_RS07280	-	NE
MKAN_RS07285	-	NE							MAB_4459c	-	NE
MKAN_RS07290	-	NE
MKAN_RS07295	-	NE				B6K05_06300	-	NE
MKAN_RS07300	-	NE				B6K05_06305	-	NE				MSMEG_2238	-	NE
MKAN_RS07305	-	NE				B6K05_06295	-	NE
MKAN_RS07310	-	NE				B6K05_06290	-	NE
MKAN_RS07315	-	NE				B6K05_06285	-	GD
MKAN_RS07320	-	NE				B6K05_06280	-	NE				MSMEG_6809	cbbQ	NE
MKAN_RS07325	-	NE				B6K05_06275	-	NE
MKAN_RS07330	-	NE				B6K05_06270	-	NE
MKAN_RS07335	-	NE				B6K05_06265	-	NE
MKAN_RS07350	-	NE
MKAN_RS07355	-	NE
MKAN_RS07360	-	NE
MKAN_RS07365	-	NE				B6K05_06255	-	NE
MKAN_RS07370	-	NE				B6K05_06250	-	NE
MKAN_RS07375	metE	NE	Rv1133c	metE	ES	B6K05_06240	metE	NE	MAB_4623c	-	NE	MSMEG_6638	metE	NE
MKAN_RS07380	-	NE	Rv1132	-	NE	B6K05_06235	-	NE	MAB_4552	-	NE	MSMEG_5202	-	NE
MKAN_RS29415	-	NE
MKAN_RS07390	-	NE				B6K05_11585	-	NE
MKAN_RS07395	-	NE
MKAN_RS07400	-	NE
MKAN_RS07405	-	NE
MKAN_RS07410	-	NE
MKAN_RS07420	-	NE
MKAN_RS07425	-	NE
MKAN_RS07430	-	NE
MKAN_RS07435	-	NE										MSMEG_5410	-	NE
MKAN_RS28705	-	NE										MSMEG_5409	-	NE
MKAN_RS07445	-	NE										MSMEG_5408	lgt	NE
MKAN_RS07450	-	NE
MKAN_RS07455	-	NE				B6K05_06230	-	NE				MSMEG_5203	-	NE
MKAN_RS07460	-	NE	Rv1127c	ppdK	NE	B6K05_06225	-	ES
MKAN_RS07465	-	NE
MKAN_RS07470	-	NE	Rv1126c	-	NE	B6K05_06220	-	ES
MKAN_RS07475	-	NE	Rv1125	-	NE	B6K05_06215	-	NE	MAB_1278	-	NE	MSMEG_5205	-	NE
MKAN_RS07480	-	NE	Rv1124	ephC	NE	B6K05_06210	-	NE	MAB_4573c	-	NE	MSMEG_1998	-	NE
MKAN_RS07485	-	NE
MKAN_RS07490	-	NE							MAB_0483c	-	NE	MSMEG_5346	-	NE
MKAN_RS07495	-	NE				B6K05_06205	-	NE	MAB_1279	-	NE	MSMEG_0218	-	NE
MKAN_RS07500	-	NE										MSMEG_0074	-	GA
MKAN_RS07505	-	NE
MKAN_RS07510	-	NE				B6K05_25180	-	N/D				MSMEG_0054	-	NE
MKAN_RS07515	-	NE
MKAN_RS07520	-	NE	Rv1123c	bpoB	NE	B6K05_06200	-	NE	MAB_2045	-	GA	MSMEG_5209	-	NE
MKAN_RS07525	gnd	NE	Rv1122	gnd2	ES	B6K05_06195	gnd	NE	MAB_0003	gnD	NE	MSMEG_0002	-	NE
MKAN_RS07530	-	NE	Rv1121	zwf1	NE	B6K05_06190	zwf	NE
MKAN_RS07535	-	NE	Rv1120c	-	NE	B6K05_06185	-	NE
MKAN_RS29435	-	NE
MKAN_RS07545	-	NE	Rv1118c	-	NE	B6K05_06175	-	NE	MAB_1591	-	NE	MSMEG_5213	-	NE
MKAN_RS07550	-	NE	Rv1117	-	NE	B6K05_06170	-	NE				MSMEG_1532	-	NE
MKAN_RS07560	-	NE	Rv1115	-	NE	B6K05_06165	-	NE	MAB_4681c	-	NE	MSMEG_3499	-	NE
MKAN_RS07565	-	NE				B6K05_06160	-	NE
MKAN_RS07570	ychF	NE	Rv1112	-	NE	B6K05_06110	ychF	GA	MAB_1266	-	NE	MSMEG_5222	ychF	NE
MKAN_RS07575	-	NE	Rv1111c	-	ESD	B6K05_06105	-	ES	MAB_1258c	-	NE	MSMEG_5223	-	ES
MKAN_RS07580	-	ES	Rv1110	lytB2	ES	B6K05_06100	ispH	NE	MAB_1257	-	ES	MSMEG_5224	ispH	ES
MKAN_RS07585	-	NE	Rv1109c	-	NE	B6K05_06095	-	NE	MAB_1256c	-	NE	MSMEG_5225	-	NE
MKAN_RS07590	xseA	NE	Rv1108c	xseA	NE	B6K05_06090	xseA	NE	MAB_1255c	-	NE	MSMEG_5226	xseA	NE
MKAN_RS07595	-	NE	Rv1107c	xseB	NE	B6K05_06085	xseB	NE	MAB_1254c	-	NE	MSMEG_5227	xseB	NE
MKAN_RS07600	-	NE	Rv1106c	-	NE	B6K05_06080	-	NE				MSMEG_5228	-	NE
MKAN_RS30370	-	NE
MKAN_RS07605	-	NE	Rv0892	-	NE				MAB_0522c	-	NE
MKAN_RS07610	-	NE	Rv1530	adh	NE				MAB_2041c	-	GA
MKAN_RS07615	-	NE				B6K05_06075	-	NE				MSMEG_3667	-	NE
MKAN_RS07620	-	NE	Rv1101c	-	NE				MAB_3788c	-	NE	MSMEG_5237	-	NE
MKAN_RS07625	-	NE				B6K05_06070	-	NE	MAB_3510c	-	NE	MSMEG_5236	-	NE
MKAN_RS07630	-	NE	Rv1100	-	NE	B6K05_06065	-	NE	MAB_1252	-	NE	MSMEG_5238	-	NE
MKAN_RS07635	glpX	GD	Rv1099c	glpX	NE	B6K05_06060	glpX	NE	MAB_1251c	-	NE	MSMEG_5239	glpX	NE
MKAN_RS07640	-	GD	Rv1098c	fum	ES	B6K05_06055	fumC	ES	MAB_1250c	-	GD	MSMEG_5240	fumC	NE
MKAN_RS07645	-	NE	Rv1097c	-	NE	B6K05_06050	-	GD
MKAN_RS07650	-	GA
MKAN_RS07655	-	GA				B6K05_06045	-	NE
MKAN_RS07660	-	GA	Rv1096	-	NE	B6K05_06040	-	NE	MAB_1240	-	NE	MSMEG_5023	-	NE
MKAN_RS07665	-	GA	Rv1095	phoH2	NE	B6K05_06035	-	NE	MAB_1239	-	NE	MSMEG_5247	-	NE
MKAN_RS07670	-	ES	Rv1094	desA2	ES	B6K05_06030	-	GD	MAB_1237	-	ES	MSMEG_5248	-	GD
MKAN_RS07675	-	ES	Rv1093	glyA1	ES	B6K05_06025	glyA	GD	MAB_1236	-	ES	MSMEG_5249	glyA	ES
MKAN_RS07680	coaA	ES	Rv1092c	coaA	ES	B6K05_06020	coaA	ES	MAB_1234c	-	ES	MSMEG_5252	coaA	ES
MKAN_RS07685	-	GA
MKAN_RS07690	-	GA				B6K05_06015	-	NE				MSMEG_5253	-	NE
MKAN_RS07695	-	GA										MSMEG_0367	-	NE
MKAN_RS07700	-	GA				B6K05_06010	-	NE	MAB_1229	-	NE	MSMEG_5255	-	NE
MKAN_RS07705	-	ES	Rv1086	-	NE	B6K05_06005	-	NE	MAB_1209	-	NE	MSMEG_5256	uppS	ES
MKAN_RS07710	-	GA	Rv1085c	-	NE	B6K05_06000	-	NE	MAB_1208c	-	NE	MSMEG_5257	-	NE
MKAN_RS07715	-	GA				B6K05_05995	-	NE	MAB_1206	-	NE	MSMEG_5258	-	NE
MKAN_RS07720	-	GA	Rv1084	-	NE	B6K05_05990	-	NE	MAB_1205	-	NE	MSMEG_5259	-	NE
MKAN_RS07725	-	GA	Rv1083	-	NE	B6K05_05985	-	N/A	MAB_1204	-	NE	MSMEG_5260	-	NE
MKAN_RS07730	mca	GA	Rv1082	mca	NE	B6K05_05980	-	NE	MAB_1203	-	NE	MSMEG_5261	-	NE
MKAN_RS07735	-	GA	Rv1081c	-	NE	B6K05_05975	-	NE	MAB_1202c	-	NE	MSMEG_5262	-	NE
MKAN_RS07740	greA	GA	Rv1080c	greA	NE	B6K05_05970	greA	NE	MAB_1201c	-	NE	MSMEG_5263	greA	NE
MKAN_RS07745	-	NE	Rv1079	metB	NE	B6K05_05965	-	NE	MAB_1197	-	NE	MSMEG_5265	-	NE
MKAN_RS07750	-	NE	Rv1078	pra	NE	B6K05_05960	-	NE	MAB_1196	-	NE	MSMEG_5266	-	NE
MKAN_RS07755	-	NE	Rv1077	cbs	NE	B6K05_05955	-	NE	MAB_1195	-	NE	MSMEG_5270	-	NE
MKAN_RS07760	-	NE	Rv1076	lipU	NE	B6K05_05950	-	NE	MAB_1194	-	NE	MSMEG_5271	-	NE
MKAN_RS07765	-	NE	Rv1075c	-	NE	B6K05_05945	-	NE	MAB_1193c	-	NE	MSMEG_5272	-	NE
MKAN_RS07770	-	NE	Rv1074c	fadA3	GA	B6K05_05940	-	NE	MAB_1192c	-	NE	MSMEG_5273	-	NE
MKAN_RS07775	-	NE				B6K05_00065	-	NE				MSMEG_2646	-	NE
MKAN_RS07780	-	NE	Rv1072	-	NE	B6K05_05935	-	NE	MAB_1190	-	NE	MSMEG_5275	-	NE
MKAN_RS07785	-	NE	Rv1071c	echA9	NE	B6K05_05930	-	NE	MAB_1187c	-	NE	MSMEG_5276	-	NE
MKAN_RS07790	-	NE	Rv1070c	echA8	NE	B6K05_05925	-	NE	MAB_1185c	-	NE	MSMEG_5277	-	NE
MKAN_RS07795	-	NE	Rv1069c	-	NE	B6K05_05920	-	NE	MAB_1509	-	GA	MSMEG_5278	-	NE
MKAN_RS07800	-	NE	Rv1066	-	NE	B6K05_05915	-	NE	MAB_1183	-	NE	MSMEG_5279	-	NE
MKAN_RS07805	-	NE	Rv1065	-	NE	B6K05_05910	-	NE	MAB_1182	-	NE	MSMEG_5280	-	NE
MKAN_RS07810	-	NE	Rv1064c	lpqV	NE	B6K05_05905	-	NE				MSMEG_5281	-	NE
MKAN_RS07815	-	NE	Rv1063c	-	NE	B6K05_05900	-	NE	MAB_4751	-	NE	MSMEG_5284	-	NE
MKAN_RS07820	-	NE	Rv1062	-	NE	B6K05_05895	-	NE				MSMEG_5285	-	NE
MKAN_RS07825	-	NE	Rv1061	-	NE	B6K05_05890	-	NE
MKAN_RS07830	-	NE
MKAN_RS07835	-	NE	Rv1060	-	NE	B6K05_05885	-	NE
MKAN_RS07840	-	NE	Rv1059	-	NE	B6K05_01680	-	NE				MSMEG_5286	dapB	NE
MKAN_RS07845	-	NE	Rv1058	fadD14	NE	B6K05_05880	-	NE	MAB_2080	-	GA	MSMEG_5291	-	NE
MKAN_RS07850	-	NE	Rv1057	-	NE	B6K05_05875	-	NE				MSMEG_5308	-	NE
MKAN_RS07855	-	NE	Rv1056	-	NE	B6K05_05870	-	NE				MSMEG_6499	-	NE
MKAN_RS07860	-	NE
MKAN_RS07865	-	NE
MKAN_RS07870	-	NE
MKAN_RS07875	-	NE
MKAN_RS07885	-	GA				B6K05_05865	-	NE				MSMEG_3475	-	NE
MKAN_RS07890	-	GA										MSMEG_3171	-	NE
MKAN_RS30375	-	GA
MKAN_RS07895	-	GA
MKAN_RS07900	-	GA
MKAN_RS07905	-	GA
MKAN_RS07910	-	GA
MKAN_RS07915	-	GA
MKAN_RS07920	-	NE
MKAN_RS07925	-	NE
MKAN_RS07930	-	NE
MKAN_RS07935	-	NE				B6K05_12630	-	NE
MKAN_RS07940	-	NE				B6K05_24375	-	N/D
MKAN_RS31070	-	NE
MKAN_RS07950	-	NE				B6K05_20860	-	NE				MSMEG_4213	-	NE
MKAN_RS07960	-	NE	Rv1040c	PE8	NE	B6K05_05850	-	NE
MKAN_RS07965	-	GA	Rv1039c	PPE15	NE	B6K05_05845	-	NE
MKAN_RS07970	-	GA	Rv3620c	esxW	NE
MKAN_RS07975	-	GA	Rv1793	esxN	NE	B6K05_05835	-	NE
MKAN_RS30380	-	GA
MKAN_RS07980	-	GA	Rv1033c	trcR	GA	B6K05_05830	-	GA				MSMEG_2916	-	NE
MKAN_RS07985	-	NE	Rv1032c	trcS	NE	B6K05_05825	-	GA				MSMEG_2915	-	NE
MKAN_RS31460	-	NE
MKAN_RS07995	kdpA	NE	Rv1029	kdpA	NE	B6K05_05810	kdpA	NE	MAB_3254c	-	NE	MSMEG_5392	kdpA	NE
MKAN_RS08000	kdpB	NE	Rv1030	kdpB	NE	B6K05_05805	kdpB	NE	MAB_3253c	-	NE	MSMEG_5393	kdpB	NE
MKAN_RS08005	-	NE	Rv1031	kdpC	NE	B6K05_05800	kdpC	NE	MAB_3252c	-	NE	MSMEG_5394	-	NE
MKAN_RS08010	-	NE	Rv1028c	kdpD	NE	B6K05_05795	-	NE	MAB_3251c	-	NE	MSMEG_5395	-	NE
MKAN_RS08015	-	NE	Rv1027c	kdpE	NE	B6K05_05790	-	NE	MAB_3250c	-	NE	MSMEG_5396	-	NE
MKAN_RS08020	-	NE
MKAN_RS08025	-	NE
MKAN_RS08030	-	NE							MAB_2255	-	NE
MKAN_RS08035	-	NE
MKAN_RS08040	-	GA
MKAN_RS08045	-	GA
MKAN_RS08050	-	NE										MSMEG_5944	-	NE
MKAN_RS08055	-	NE	Rv1026	-	NE	B6K05_05780	-	NE	MAB_1168	-	NE	MSMEG_5413	-	GD
MKAN_RS08060	-	NE	Rv1025	-	ES	B6K05_05775	-	NE	MAB_1167	-	GD	MSMEG_5414	-	GD
MKAN_RS08065	-	GD	Rv1024	-	ES	B6K05_05770	-	NE	MAB_1166	-	GD
MKAN_RS08070	eno	ES	Rv1023	eno	GD	B6K05_05765	eno	ES	MAB_1165	-	GD	MSMEG_5415	eno	ES
MKAN_RS08075	-	NE	Rv1022	lpqU	NE	B6K05_05760	-	NE	MAB_1164	-	GA	MSMEG_5416	-	NE
MKAN_RS08080	-	NE	Rv1021	-	NE	B6K05_05755	-	NE	MAB_1158	-	NE	MSMEG_5422	-	NE
MKAN_RS08085	mfd	NE	Rv1020	mfd	NE	B6K05_05750	-	NE	MAB_1157	-	NE	MSMEG_5423	mfd	NE
MKAN_RS08090	lysA	NE				B6K05_05745	lysA	NE	MAB_1156c	-	NE
MKAN_RS08095	-	GA	Rv1019	-	NE	B6K05_05740	-	NE	MAB_1149	-	NE	MSMEG_5424	-	NE
MKAN_RS08105	glmU	ES	Rv1018c	glmU	ES	B6K05_05730	glmU	ES	MAB_1148c	-	ES	MSMEG_5426	glmU	ES
MKAN_RS08110	-	ES	Rv1017c	prsA	ES	B6K05_05725	-	NE	MAB_1147c	-	ES	MSMEG_5427	-	NE
MKAN_RS08115	arsC	NE				B6K05_05720	arsC	NE	MAB_0992	-	NE	MSMEG_5428	arsC	NE
MKAN_RS08120	-	NE	Rv1016c	lpqT	GA	B6K05_05715	-	NE	MAB_1145c	-	NE	MSMEG_5429	-	NE
MKAN_RS08125	-	NE	Rv1015c	rplY	GD	B6K05_05705	-	NE	MAB_1143c	rplY	NE	MSMEG_5431	-	NE
MKAN_RS08130	pth	NE	Rv1014c	pth	ES	B6K05_05700	pth	NE	MAB_1142c	-	ES	MSMEG_5432	pth	NE
MKAN_RS08135	-	NE
MKAN_RS08140	-	NE	Rv1013	pks16	NE	B6K05_05695	-	NE	MAB_1140	-	NE	MSMEG_5435	-	GD
MKAN_RS08145	-	ES	Rv1011	ispE	ES	B6K05_05685	ispE	GA	MAB_1139	-	ES	MSMEG_5436	ispE	NE
MKAN_RS08150	rsmA	GA	Rv1010	ksgA	NE	B6K05_05680	ksgA	GA	MAB_1131	-	NE	MSMEG_5438	ksgA	NE
MKAN_RS08155	-	GA	Rv1009	rpfB	NE	B6K05_05675	-	GA	MAB_1130	-	NE	MSMEG_5439	-	NE
MKAN_RS08160	-	GA	Rv1008	tatD	GA	B6K05_05670	-	GA	MAB_1129	-	NE	MSMEG_5440	-	NE
MKAN_RS08165	metG	ES	Rv1007c	metS	ES	B6K05_05665	metG	ES	MAB_1128c	-	ES	MSMEG_5441	metG	ES
MKAN_RS08170	-	GA				B6K05_05660	-	NE				MSMEG_2192	-	N/A
MKAN_RS08175	-	GA				B6K05_05645	-	NE				MSMEG_2193	-	NE
MKAN_RS08180	-	GA				B6K05_05640	-	NE				MSMEG_2195	-	NE
MKAN_RS08185	-	GA	Rv1006	-	GA	B6K05_05545	-	NE
MKAN_RS08190	-	GA	Rv1354c	-	NE	B6K05_05550	-	NE	MAB_1839	-	NE	MSMEG_2196	-	NE
MKAN_RS08195	-	GA				B6K05_05540	-	NE	MAB_1127c	-	NE	MSMEG_5443	-	NE
MKAN_RS08200	-	GA				B6K05_05535	-	NE	MAB_4200	-	NE	MSMEG_6817	-	NE
MKAN_RS08205	-	ES	Rv1005c	pabB	ES	B6K05_05530	pabB	NE	MAB_1124c	-	NE	MSMEG_5446	pabB	NE
MKAN_RS08210	-	NE	Rv1004c	-	NE
MKAN_RS08215	rsmI	NE	Rv1003	-	NE	B6K05_05525	-	NE	MAB_1123	-	NE	MSMEG_5445	-	NE
MKAN_RS08220	-	NE	Rv1002c	-	GD	B6K05_05520	-	NE	MAB_1122c	-	NE	MSMEG_5447	-	NE
MKAN_RS08225	-	NE
MKAN_RS08230	arcA	NE	Rv1001	arcA	NE	B6K05_05515	arcA	NE	MAB_1121	-	NE	MSMEG_5448	arcA	NE
MKAN_RS08235	-	NE	Rv1000c	-	NE	B6K05_05510	-	NE	MAB_1120c	-	NE	MSMEG_5451	-	NE
MKAN_RS08240	-	NE	Rv0999	-	NE	B6K05_05505	-	NE	MAB_1119	-	NE	MSMEG_5452	-	NE
MKAN_RS08245	-	NE				B6K05_05500	-	NE				MSMEG_5453	-	NE
MKAN_RS08250	-	NE	Rv0998	-	NE	B6K05_05495	-	NE	MAB_1554	-	NE	MSMEG_5458	-	NE
MKAN_RS08255	-	NE	Rv0997	-	NE	B6K05_23795	-	NE	MAB_4018	-	NE	MSMEG_0098	-	GA
MKAN_RS08260	-	NE
MKAN_RS08265	-	NE	Rv0997a	-	NE
MKAN_RS08270	-	NE
MKAN_RS08275	-	NE				B6K05_18970	-	NE				MSMEG_6527	-	NE
MKAN_RS08280	-	NE				B6K05_18975	-	NE
MKAN_RS08285	-	NE	Rv2742c	-	NE	B6K05_15950	-	NE	MAB_1030	-	NE	MSMEG_0537	-	GA
MKAN_RS08290	-	GA				B6K05_05635	-	NE
MKAN_RS08295	-	NE
MKAN_RS08300	-	NE				B6K05_05625	-	NE	MAB_1020	-	NE	MSMEG_5984	-	NE
MKAN_RS08305	-	NE				B6K05_05620	-	NE
MKAN_RS08310	-	NE
MKAN_RS08315	-	NE				B6K05_05615	-	NE
MKAN_RS08320	-	NE				B6K05_05610	-	NE
MKAN_RS08325	-	NE
MKAN_RS08330	-	NE				B6K05_05650	-	NE
MKAN_RS08335	-	NE
MKAN_RS08340	-	NE				B6K05_05655	-	NE
MKAN_RS08345	-	NE
MKAN_RS08350	-	NE
MKAN_RS08355	-	NE										MSMEG_5971	-	NE
MKAN_RS08360	-	NE
MKAN_RS08365	-	NE
MKAN_RS08370	-	GA				B6K05_05570	-	NE
MKAN_RS08375	-	GA				B6K05_05565	-	NE
MKAN_RS08380	-	GA				B6K05_05555	-	NE
MKAN_RS08385	-	GA
MKAN_RS08390	-	GA
MKAN_RS08410	-	GA	Rv0996	-	NE	B6K05_05435	-	NE	MAB_1089	-	GD	MSMEG_5468	-	NE
MKAN_RS08415	-	GA	Rv0995	rimJ	NE	B6K05_05430	-	NE	MAB_1088	-	GA	MSMEG_5469	-	NE
MKAN_RS08420	-	GA	Rv0994	moeA1	NE	B6K05_05425	-	NE	MAB_1087	-	GA	MSMEG_5470	-	NE
MKAN_RS08425	-	ES	Rv0993	galU	ES	B6K05_05420	-	NE	MAB_1086	-	ES	MSMEG_5471	galU	NE
MKAN_RS08430	-	GA	Rv0992c	-	NE	B6K05_05415	-	NE	MAB_1085c	-	NE	MSMEG_5472	-	NE
MKAN_RS08435	-	GA	Rv0991c	-	NE	B6K05_05410	-	NE	MAB_1084c	-	NE	MSMEG_5479	-	NE
MKAN_RS08440	-	GA	Rv0990c	-	NE	B6K05_05405	-	NE	MAB_1083c	-	NE	MSMEG_5481	-	NE
MKAN_RS08445	mscL	GA	Rv0985c	mscL	NE	B6K05_05400	mscL	NE	MAB_1082c	-	NE	MSMEG_5482	mscL	NE
MKAN_RS08450	-	GA	Rv0984	moaB2	NE	B6K05_05395	-	NE	MAB_1079	-	NE	MSMEG_5485	-	NE
MKAN_RS08455	-	GA	Rv0983	pepD	NE	B6K05_05390	-	NE	MAB_4309c	-	NE	MSMEG_5486	-	NE
MKAN_RS08460	-	ES	Rv0982	mprB	ES	B6K05_05380	-	NE	MAB_1077	-	ES	MSMEG_5487	-	NE
MKAN_RS08465	mprA	NE	Rv0981	mprA	GA	B6K05_05375	-	NE	MAB_1076	-	NE	MSMEG_5488	-	NE
MKAN_RS08470	rpmF	NE	Rv0979A	rpmF	Uncertain	B6K05_05370	rpmF	NE	MAB_1075	rpmF	NE	MSMEG_5489	rpmF	NE
MKAN_RS08475	-	NE	Rv0976c	-	NE	B6K05_05365	-	NE	MAB_1074c	-	NE	MSMEG_5490	-	NE
MKAN_RS08480	-	NE	Rv0975c	fadE13	NE	B6K05_05360	-	NE	MAB_1073c	-	NE	MSMEG_5491	-	NE
MKAN_RS08485	-	NE	Rv0974c	accD2	NE	B6K05_05355	-	GD	MAB_1072c	-	NE	MSMEG_5492	-	NE
MKAN_RS08490	-	NE	Rv0973c	accA2	NE	B6K05_05350	-	GD	MAB_1071c	-	NE	MSMEG_5493	-	NE
MKAN_RS08495	-	NE	Rv0972c	fadE12	NE	B6K05_05345	-	NE	MAB_1070c	-	NE	MSMEG_5494	-	NE
MKAN_RS29455	-	NE	Rv0971c	echA7	NE	B6K05_05340	-	NE	MAB_1069c	-	NE	MSMEG_5495	-	NE
MKAN_RS08510	-	GD	Rv0966c	-	NE	B6K05_05335	-	NE	MAB_1068c	-	NE	MSMEG_5505	-	NE
MKAN_RS08515	-	NE	Rv0965c	-	NE
MKAN_RS29460	-	NE	Rv0963c	-	NE
MKAN_RS08525	-	NE	Rv0962c	lprP	NE
MKAN_RS08530	-	NE
MKAN_RS08535	-	NE
MKAN_RS08540	-	NE	Rv0959	-	NE	B6K05_05325	-	NE				MSMEG_5511	-	NE
MKAN_RS08545	-	NE	Rv0958	-	NE	B6K05_05320	-	NE				MSMEG_5512	-	NE
MKAN_RS08550	purH	ES	Rv0957	purH	ES	B6K05_05310	purH	ES	MAB_1064	-	ES	MSMEG_5515	purH	ES
MKAN_RS08555	purN	ES	Rv0956	purN	ES	B6K05_05305	purN	ES	MAB_1063	-	GD	MSMEG_5516	purN	NE
MKAN_RS08560	-	NE	Rv0955	-	NE	B6K05_05300	-	GA	MAB_1062	-	ES	MSMEG_5517	-	NE
MKAN_RS08565	-	NE	Rv0954	-	NE	B6K05_05295	-	GA
MKAN_RS08570	-	NE	Rv0953c	-	NE	B6K05_05290	-	NE	MAB_1059c	-	NE	MSMEG_5520	-	NE
MKAN_RS08575	-	NE
MKAN_RS08580	sucD	ES	Rv0952	sucD	ES	B6K05_05280	-	ES	MAB_1057	-	NE	MSMEG_5524	sucD	NE
MKAN_RS08585	sucC	ES	Rv0951	sucC	ES	B6K05_05275	sucC	ES	MAB_1056	-	NE	MSMEG_5525	sucC	NE
MKAN_RS08590	-	NE	Rv0950c	-	NE	B6K05_05270	-	GA	MAB_1055c	-	GA	MSMEG_5526	-	NE
MKAN_RS31290	-	NE				B6K05_05265	-	GA				MSMEG_5527	-	NE
MKAN_RS08600	pcrA	NE	Rv0949	uvrD1	NE	B6K05_05260	pcrA	ES	MAB_1054	-	GD	MSMEG_5534	pcrA	NE
MKAN_RS08605	-	NE
MKAN_RS08615	-	ES	Rv0948c	-	ES	B6K05_05255	-	NE	MAB_1053c	-	NE	MSMEG_5536	-	NE
MKAN_RS08620	-	GA
MKAN_RS08625	pgi	GD	Rv0946c	pgi	GD	B6K05_05250	pgi	NE	MAB_1051c	-	NE	MSMEG_5541	pgi	NE
MKAN_RS08630	-	NE	Rv0945	-	NE	B6K05_05245	-	NE	MAB_1039	-	NE	MSMEG_5544	-	NE
MKAN_RS08635	-	NE	Rv0944	-	NE	B6K05_05240	-	NE	MAB_1038	-	NE	MSMEG_5545	-	NE
MKAN_RS08640	-	NE	Rv1803c	PE_PGRS32	NE	B6K05_20460	-	N/D
MKAN_RS08645	cobF	GA				B6K05_05235	cobF	NE	MAB_1037	-	NE	MSMEG_5548	cobF	NE
MKAN_RS08650	-	NE				B6K05_05230	-	NE	MAB_1035c	-	NE	MSMEG_5549	-	NE
MKAN_RS08655	-	NE	Rv0943c	-	NE	B6K05_05225	-	NE
MKAN_RS08660	-	NE	Rv0941c	-	NE	B6K05_05220	-	NE
MKAN_RS08665	-	NE	Rv0940c	-	NE	B6K05_05215	-	NE	MAB_2449	-	GA
MKAN_RS08670	-	NE				B6K05_05210	-	NE	MAB_0834	-	NE
MKAN_RS08680	-	NE
MKAN_RS08685	-	NE	Rv0939	-	NE	B6K05_05200	-	NE	MAB_2020c	-	NE	MSMEG_6588	-	NE
MKAN_RS08690	-	NE	Rv0938	ligD	NE	B6K05_05195	-	NE	MAB_1033	-	NE	MSMEG_5570	-	NE
MKAN_RS08695	-	NE										MSMEG_6244	-	NE
MKAN_RS08700	-	NE										MSMEG_0117	-	GA
MKAN_RS08705	-	NE
MKAN_RS08710	-	NE							MAB_3311c	-	NE
MKAN_RS08715	-	NE
MKAN_RS08725	-	NE	Rv0937c	mku	NE	B6K05_05170	-	NE	MAB_1032c	-	NE	MSMEG_5580	-	NE
MKAN_RS08730	pstS	NE
MKAN_RS08735	-	GA	Rv0931c	pknD	GA
MKAN_RS08740	pstA	NE	Rv0930	pstA1	NE	B6K05_05165	pstA	NE	MAB_4850c	-	NE
MKAN_RS08745	pstC	NE	Rv0929	pstC2	NE	B6K05_05160	pstC	NE	MAB_4851c	-	NE
MKAN_RS08750	pstS	NE	Rv0928	pstS3	NE	B6K05_05155	pstS	NE	MAB_4852c	-	NE
MKAN_RS08755	-	NE	Rv0927c	-	NE	B6K05_05150	-	NE	MAB_4632	-	NE	MSMEG_5584	-	NE
MKAN_RS08760	-	NE	Rv0926c	-	NE	B6K05_05145	dapB	NE	MAB_4633	-	NE	MSMEG_5586	-	NE
MKAN_RS08765	-	NE	Rv0924c	mntH	NE	B6K05_05140	-	ES	MAB_1031c	-	NE	MSMEG_5589	-	NE
MKAN_RS08770	-	NE	Rv0923c	-	NE	B6K05_05135	-	NE				MSMEG_5591	-	NE
MKAN_RS08775	-	NE	Rv2893	-	NE	B6K05_05130	-	NE				MSMEG_5592	-	NE
MKAN_RS08780	-	NE
MKAN_RS08785	-	NE
MKAN_RS08795	-	N/A
MKAN_RS08800	-	NE
MKAN_RS08810	-	NE
MKAN_RS08815	-	NE
MKAN_RS08820	-	NE
MKAN_RS29465	-	NE
MKAN_RS08830	-	NE
MKAN_RS08845	-	NE
MKAN_RS08850	-	NE				B6K05_18325	-	NE	MAB_4485	-	NE	MSMEG_6027	-	NE
MKAN_RS08855	-	NE
MKAN_RS08860	-	NE	Rv0915c	PPE14	NE
MKAN_RS08865	-	NE	Rv0914c	-	NE							MSMEG_5608	-	NE
MKAN_RS08870	-	NE	Rv0913c	-	NE							MSMEG_5609	-	NE
MKAN_RS08875	-	NE
MKAN_RS08880	-	NE							MAB_2127c	-	GA
MKAN_RS08885	-	NE	Rv0912	-	NE	B6K05_05100	-	NE	MAB_0980	-	NE	MSMEG_5613	-	NE
MKAN_RS08890	-	NE	Rv0911	-	NE				MAB_0976	-	NE	MSMEG_5616	-	NE
MKAN_RS08895	-	NE	Rv0910	-	NE	B6K05_05095	-	NE	MAB_0966	-	NE	MSMEG_5634	-	NE
MKAN_RS08900	-	NE	Rv0909	-	NE	B6K05_05090	-	NE	MAB_0964	-	NE	MSMEG_5635	-	NE
MKAN_RS08905	-	NE
MKAN_RS08910	-	NE	Rv0908	ctpE	NE	B6K05_05085	-	NE	MAB_0962	-	NE	MSMEG_5636	-	NE
MKAN_RS08915	-	NE	Rv0907	-	NE	B6K05_05080	-	NE				MSMEG_5637	-	NE
MKAN_RS08920	-	NE	Rv0906	-	NE	B6K05_05075	-	NE	MAB_0960	-	NE	MSMEG_5638	-	NE
MKAN_RS08925	-	NE	Rv0905	echA6	NE	B6K05_05070	-	NE	MAB_0959	-	NE	MSMEG_5639	-	NE
MKAN_RS08930	-	NE	Rv0904c	accD3	NE	B6K05_05065	-	NE				MSMEG_5642	-	NE
MKAN_RS08935	-	NE	Rv0194	-	GA							MSMEG_5659	-	NE
MKAN_RS08940	-	NE										MSMEG_5660	-	NE
MKAN_RS08945	prrA	NE	Rv0903c	prrA	ES	B6K05_05040	-	NE	MAB_0956c	-	NE	MSMEG_5662	prrA	NE
MKAN_RS08950	prrB	NE	Rv0902c	prrB	ES	B6K05_05035	-	NE				MSMEG_5663	-	NE
MKAN_RS08955	-	NE	Rv0901	-	NE
MKAN_RS31075	-	NE
MKAN_RS08960	-	NE	Rv0899	ompA	NE
MKAN_RS08965	-	NE	Rv0898c	-	Uncertain	B6K05_05030	-	NE				MSMEG_5665	-	NE
MKAN_RS08970	-	NE	Rv0897c	-	NE	B6K05_05025	-	NE	MAB_0948c	-	NE	MSMEG_5667	-	NE
MKAN_RS08975	-	GA	Rv0896	gltA2	GD	B6K05_05020	-	NE	MAB_0944	-	NE	MSMEG_5672	gltA	NE
MKAN_RS30390	-	N/A
MKAN_RS08980	pdxH	GA				B6K05_05015	pdxH	NE	MAB_0933	-	GA
MKAN_RS08985	-	GA	Rv0889c	citA	NE	B6K05_05010	-	NE	MAB_0932c	-	GA	MSMEG_5676	-	NE
MKAN_RS08990	-	GA	Rv0888	-	NE
MKAN_RS08995	-	NE
MKAN_RS09000	-	NE
MKAN_RS09005	-	NE	Rv0887c	-	NE	B6K05_05005	-	NE	MAB_0931c	-	GA	MSMEG_5680	-	NE
MKAN_RS09010	-	NE	Rv0886	fprB	NE	B6K05_05000	-	NE	MAB_0930	-	GA	MSMEG_5681	-	NE
MKAN_RS09015	-	NE	Rv0885	-	NE	B6K05_04995	-	NE	MAB_0929	-	GA	MSMEG_5682	-	NE
MKAN_RS09020	serC	ES	Rv0884c	serC	ES	B6K05_04990	-	ES	MAB_0928c	-	ES	MSMEG_5684	-	ES
MKAN_RS09025	-	NE	Rv0883c	-	ES	B6K05_04985	-	NE	MAB_0883c	-	NE	MSMEG_5685	-	NE
MKAN_RS09030	-	NE	Rv0882	-	NE	B6K05_04980	-	NE	MAB_0882	-	NE	MSMEG_5686	-	N/A
MKAN_RS09035	-	NE	Rv0881	-	NE	B6K05_04975	-	NE	MAB_0881	-	NE	MSMEG_5687	-	NE
MKAN_RS09040	-	NE	Rv0880	-	Uncertain	B6K05_04970	-	N/A	MAB_0879	-	NE	MSMEG_5688	-	NE
MKAN_RS09045	-	NE
MKAN_RS09050	-	NE				B6K05_04960	-	NE	MAB_0877c	-	GA	MSMEG_5690	-	NE
MKAN_RS09055	-	NE	Rv0877	-	GA	B6K05_04955	-	NE	MAB_0876	-	GA	MSMEG_5691	-	NE
MKAN_RS09060	-	NE	Rv0876c	-	NE	B6K05_04950	-	NE	MAB_0875c	-	GA	MSMEG_5693	-	NE
MKAN_RS09065	-	NE	Rv0875c	-	NE	B6K05_04945	-	NE	MAB_0874c	-	GA	MSMEG_5694	-	NE
MKAN_RS09080	-	NE				B6K05_04935	-	NE	MAB_4580c	-	NE	MSMEG_5695	-	NE
MKAN_RS31080	-	NE
MKAN_RS09090	-	NE
MKAN_RS09095	-	NE	Rv1704c	cycA	NE							MSMEG_3587	-	NE
MKAN_RS09100	-	NE	Rv0873	fadE10	NE	B6K05_04930	-	NE
MKAN_RS09105	-	NE	Rv0871	cspB	NE	B6K05_04925	-	NE	MAB_0872	-	GA	MSMEG_5696	-	GA
MKAN_RS09110	-	NE	Rv0870c	-	NE	B6K05_04920	-	NE				MSMEG_5697	-	GA
MKAN_RS09115	moaA	NE	Rv0869c	moaA2	NE	B6K05_04915	-	NE	MAB_0871c	-	GA	MSMEG_5698	moaA	GA
MKAN_RS09120	-	NE	Rv0868c	moaD2	NE	B6K05_04910	-	NE	MAB_0870c	-	GA	MSMEG_5699	-	NE
MKAN_RS09125	-	NE	Rv0867c	rpfA	NE	B6K05_04905	-	N/D	MAB_0869c	-	NE	MSMEG_5700	-	NE
MKAN_RS09130	-	NE	Rv0866	moaE2	NE	B6K05_04895	moaE	NE	MAB_0866	-	NE	MSMEG_5701	moaE	NE
MKAN_RS09135	-	NE	Rv0865	mog	NE	B6K05_04890	-	NE	MAB_0865	-	NE	MSMEG_5702	-	NE
MKAN_RS09140	moaC	NE	Rv0864	moaC2	NE	B6K05_04885	moaC	NE	MAB_0864	-	NE	MSMEG_5703	moaC	NE
MKAN_RS09145	-	NE	Rv0863	-	NE	B6K05_04880	-	NE	MAB_0863	-	NE	MSMEG_5704	-	NE
MKAN_RS09150	-	NE	Rv0862c	-	NE	B6K05_04875	-	NE	MAB_0862c	-	NE	MSMEG_5705	-	NE
MKAN_RS09155	-	NE	Rv0861c	ercc3	NE	B6K05_04870	-	NE	MAB_0860c	-	NE	MSMEG_5706	-	NE
MKAN_RS09160	-	NE				B6K05_04865	-	NE				MSMEG_4778	-	NE
MKAN_RS09165	-	NE				B6K05_04860	-	NE				MSMEG_4777	-	NE
MKAN_RS09170	-	NE				B6K05_04855	-	NE				MSMEG_6890	-	GA
MKAN_RS09175	-	NE				B6K05_04850	-	NE	MAB_0858	-	NE	MSMEG_5715	-	NE
MKAN_RS09180	-	NE				B6K05_04845	-	NE	MAB_2677c	-	NE	MSMEG_5718	-	NE
MKAN_RS09185	-	NE				B6K05_04840	-	NE	MAB_2678	-	NE	MSMEG_5719	-	NE
MKAN_RS09190	-	NE
MKAN_RS09195	-	NE
MKAN_RS09200	-	NE	Rv0860	fadB	NE	B6K05_04825	-	NE	MAB_0851	-	NE	MSMEG_5720	-	NE
MKAN_RS09205	-	NE	Rv0859	fadA	NE	B6K05_04820	-	NE	MAB_0850	-	NE	MSMEG_5721	-	NE
MKAN_RS09210	-	NE	Rv0858c	dapC	NE	B6K05_04815	-	NE	MAB_0847c	-	NE	MSMEG_5725	-	NE
MKAN_RS09215	-	NE	Rv0857	-	NE	B6K05_04810	-	NE
MKAN_RS09220	-	NE	Rv0856	-	NE	B6K05_04805	-	NE
MKAN_RS09225	-	NE	Rv0855	far	NE	B6K05_04800	-	NE	MAB_0845	-	NE	MSMEG_5734	-	NE
MKAN_RS09230	-	NE	Rv0854	-	NE	B6K05_04795	-	NE	MAB_0831	-	NE	MSMEG_5736	-	NE
MKAN_RS09235	-	NE	Rv0853c	pdc	NE	B6K05_04790	-	NE				MSMEG_5735	-	NE
MKAN_RS09240	-	NE
MKAN_RS09245	-	NE	Rv0852	fadD16	NE	B6K05_04780	-	NE				MSMEG_3566	-	ES
MKAN_RS09250	-	NE										MSMEG_4770	-	NE
MKAN_RS09255	-	NE										MSMEG_4771	-	NE
MKAN_RS09260	-	NE				B6K05_04775	-	NE				MSMEG_4772	-	NE
MKAN_RS09265	-	NE				B6K05_04770	-	NE				MSMEG_4773	-	NE
MKAN_RS09270	-	NE				B6K05_04765	-	NE
MKAN_RS09275	-	NE				B6K05_04760	-	NE				MSMEG_4775	-	NE
MKAN_RS09280	-	NE				B6K05_04755	-	NE				MSMEG_2863	-	NE
MKAN_RS09285	-	NE				B6K05_04750	-	NE				MSMEG_4779	-	NE
MKAN_RS09290	-	NE				B6K05_04745	-	NE				MSMEG_4780	-	NE
MKAN_RS09295	-	NE
MKAN_RS09300	-	NE				B6K05_04740	-	NE
MKAN_RS09305	-	NE				B6K05_04735	-	NE				MSMEG_6530	-	NE
MKAN_RS09310	-	NE				B6K05_04730	-	NE				MSMEG_6529	-	NE
MKAN_RS09315	-	NE				B6K05_04725	-	NE				MSMEG_6528	-	NE
MKAN_RS09320	-	NE				B6K05_04720	-	NE				MSMEG_0227	-	NE
MKAN_RS30395	-	NE
MKAN_RS29475	-	NE
MKAN_RS09330	-	NE				B6K05_04715	-	NE				MSMEG_4783	-	NE
MKAN_RS09335	-	NE				B6K05_04710	-	NE
MKAN_RS09340	-	NE
MKAN_RS09345	-	NE				B6K05_04700	-	NE				MSMEG_4784	-	NE
MKAN_RS09350	-	NE				B6K05_04695	-	NE				MSMEG_4785	-	NE
MKAN_RS09355	-	NE				B6K05_04690	-	NE				MSMEG_4786	-	NE
MKAN_RS09360	-	NE				B6K05_04685	-	ES				MSMEG_4787	-	NE
MKAN_RS09365	-	NE				B6K05_04680	-	NE				MSMEG_2857	-	NE
MKAN_RS09370	-	NE				B6K05_04675	-	NE				MSMEG_4793	-	NE
MKAN_RS09375	-	NE				B6K05_04670	-	NE				MSMEG_4794	-	NE
MKAN_RS09380	-	NE				B6K05_04665	-	NE				MSMEG_4795	-	NE
MKAN_RS09385	-	NE				B6K05_04660	-	NE				MSMEG_2853	-	NE
MKAN_RS09390	-	NE				B6K05_04655	-	NE				MSMEG_4798	-	NE
MKAN_RS09395	-	NE				B6K05_04650	-	NE				MSMEG_4799	-	NE
MKAN_RS09400	-	NE				B6K05_04645	-	NE				MSMEG_4800	-	NE
MKAN_RS09405	-	NE				B6K05_04640	-	N/A				MSMEG_4802	-	NE
MKAN_RS09410	-	NE				B6K05_04635	-	NE				MSMEG_4803	-	NE
MKAN_RS09415	-	NE				B6K05_04610	-	NE				MSMEG_4805	-	NE
MKAN_RS09420	-	NE				B6K05_04605	-	NE				MSMEG_4806	-	NE
MKAN_RS09425	-	NE				B6K05_11170	-	NE				MSMEG_2245	-	NE
MKAN_RS09430	-	NE				B6K05_11165	-	NE				MSMEG_5233	-	NE
MKAN_RS09435	-	NE										MSMEG_6563	-	NE
MKAN_RS09440	-	NE
MKAN_RS09445	-	NE
MKAN_RS09450	-	NE				B6K05_04585	-	NE				MSMEG_4807	-	NE
MKAN_RS09455	-	NE				B6K05_04580	-	NE				MSMEG_4808	-	NE
MKAN_RS09460	-	NE				B6K05_04575	-	NE				MSMEG_4809	-	NE
MKAN_RS09465	-	NE				B6K05_04570	-	NE				MSMEG_4810	-	NE
MKAN_RS09470	-	NE				B6K05_04565	-	NE				MSMEG_4811	-	NE
MKAN_RS09475	-	NE				B6K05_04560	-	NE				MSMEG_4812	-	NE
MKAN_RS09480	-	NE				B6K05_04555	-	NE				MSMEG_4813	-	NE
MKAN_RS09485	-	NE				B6K05_17485	-	NE				MSMEG_2885	-	NE
MKAN_RS09490	-	NE				B6K05_17480	-	NE
MKAN_RS09495	-	NE				B6K05_17465	-	NE
MKAN_RS09500	-	NE				B6K05_17460	-	NE
MKAN_RS09505	-	NE				B6K05_04530	-	NE				MSMEG_4814	-	NE
MKAN_RS09510	-	NE				B6K05_04525	-	NE				MSMEG_4815	-	NE
MKAN_RS09515	-	NE				B6K05_04515	-	NE				MSMEG_4818	-	NE
MKAN_RS09520	-	NE				B6K05_04510	-	NE				MSMEG_4819	-	NE
MKAN_RS09525	-	NE				B6K05_04500	-	NE				MSMEG_4822	-	N/A
MKAN_RS09530	-	NE				B6K05_04495	-	NE				MSMEG_4823	-	NE
MKAN_RS09535	-	NE				B6K05_04480	-	NE				MSMEG_4833	-	NE
MKAN_RS09540	-	NE
MKAN_RS09545	-	NE
MKAN_RS09550	-	NE										MSMEG_3986	-	NE
MKAN_RS09555	-	NE										MSMEG_4020	-	NE
MKAN_RS09560	-	NE
MKAN_RS09565	-	NE
MKAN_RS09570	-	NE				B6K05_04475	-	NE				MSMEG_4836	-	NE
MKAN_RS09575	-	NE				B6K05_04470	-	NE				MSMEG_4837	-	NE
MKAN_RS09580	-	NE				B6K05_04465	pcaC	NE				MSMEG_4839	-	NE
MKAN_RS09585	-	NE				B6K05_04460	-	NE				MSMEG_4840	-	NE
MKAN_RS09590	-	NE				B6K05_04455	-	NE				MSMEG_0298	-	NE
MKAN_RS09595	-	NE				B6K05_04450	-	NE				MSMEG_4842	-	NE
MKAN_RS09600	-	NE				B6K05_04445	-	NE				MSMEG_4843	-	NE
MKAN_RS09605	-	NE				B6K05_04440	-	NE				MSMEG_4844	-	NE
MKAN_RS09610	-	NE				B6K05_04435	-	NE				MSMEG_4845	-	NE
MKAN_RS09615	-	NE
MKAN_RS09620	-	NE
MKAN_RS09625	-	NE	Rv1813c	-	NE
MKAN_RS09630	-	NE
MKAN_RS09635	-	NE				B6K05_04425	-	NE
MKAN_RS09640	-	NE				B6K05_04420	-	NE				MSMEG_4847	-	NE
MKAN_RS09645	-	NE				B6K05_12745	-	NE				MSMEG_4887	-	NE
MKAN_RS09650	-	NE				B6K05_04415	-	NE				MSMEG_4849	-	NE
MKAN_RS09655	-	NE	Rv0851c	-	NE	B6K05_04410	-	NE
MKAN_RS09665	-	NE				B6K05_04400	-	GD				MSMEG_4851	-	NE
MKAN_RS09670	-	NE				B6K05_12735	-	GD				MSMEG_4852	-	NE
MKAN_RS09675	-	NE				B6K05_04395	-	GD				MSMEG_4853	-	NE
MKAN_RS09680	-	NE				B6K05_04390	-	GD				MSMEG_4854	-	NE
MKAN_RS09685	-	NE				B6K05_04385	-	GD				MSMEG_4855	-	NE
MKAN_RS09690	-	NE				B6K05_04380	-	NE				MSMEG_4856	-	NE
MKAN_RS09695	-	NE				B6K05_04375	-	N/A				MSMEG_4857	-	N/A
MKAN_RS09700	-	NE				B6K05_04370	-	GD	MAB_0835c	-	NE	MSMEG_4858	-	NE
MKAN_RS09705	-	NE
MKAN_RS31085	-	NE
MKAN_RS09715	-	NE				B6K05_17600	-	NE
MKAN_RS09720	-	NE				B6K05_17605	-	NE
MKAN_RS09725	-	NE				B6K05_04365	-	GD				MSMEG_4859	-	NE
MKAN_RS09730	-	NE
MKAN_RS09740	-	NE	Rv0848	cysK2	NE				MAB_1273	-	NE
MKAN_RS09745	-	NE	Rv0847	lpqS	NE
MKAN_RS09750	-	NE	Rv0846c	-	NE	B6K05_04360	-	GD	MAB_0463c	-	NE
MKAN_RS09755	-	NE				B6K05_04355	-	GD				MSMEG_4860	-	NE
MKAN_RS09760	-	NE				B6K05_04350	-	GD	MAB_3566c	-	NE	MSMEG_4861	-	NE
MKAN_RS09765	-	NE				B6K05_04345	-	GD				MSMEG_4862	-	NE
MKAN_RS09770	-	NE				B6K05_04340	-	GD				MSMEG_4863	-	NE
MKAN_RS09775	-	NE				B6K05_04335	-	NE				MSMEG_4864	-	NE
MKAN_RS09780	-	NE				B6K05_04330	mhpB	NE	MAB_4372	-	NE	MSMEG_4865	mhpB	NE
MKAN_RS09785	-	NE				B6K05_04325	mhpA	NE				MSMEG_4866	mhpA	NE
MKAN_RS09790	-	NE				B6K05_04320	-	NE				MSMEG_4867	-	NE
MKAN_RS09795	-	NE				B6K05_04315	-	GD				MSMEG_4868	-	NE
MKAN_RS09800	-	NE				B6K05_04310	-	GD				MSMEG_4870	-	NE
MKAN_RS09805	-	NE	Rv0845	-	NE	B6K05_04305	-	NE
MKAN_RS09810	narL	NE	Rv0844c	narL	NE	B6K05_04300	-	NE	MAB_0060	-	NE	MSMEG_0105	-	GA
MKAN_RS09815	-	NE
MKAN_RS09820	-	NE	Rv0842	-	NE
MKAN_RS09825	-	NE
MKAN_RS09830	-	NE
MKAN_RS09835	-	NE
MKAN_RS09840	meaB	NE				B6K05_04290	-	NE				MSMEG_4869	-	NE
MKAN_RS09845	-	NE				B6K05_04285	-	NE				MSMEG_2224	-	NE
MKAN_RS09850	-	GA
MKAN_RS09855	-	GA
MKAN_RS09860	-	GA
MKAN_RS09865	-	NE	Rv0840c	pip	NE	B6K05_04275	-	NE				MSMEG_2681	-	NE
MKAN_RS09870	-	NE				B6K05_04270	-	NE				MSMEG_4873	-	NE
MKAN_RS09875	-	NE				B6K05_04265	-	NE				MSMEG_4874	-	NE
MKAN_RS09880	-	NE				B6K05_04260	-	NE				MSMEG_4875	-	NE
MKAN_RS09885	-	NE				B6K05_04255	-	NE				MSMEG_4876	-	NE
MKAN_RS09890	-	NE				B6K05_04250	-	NE				MSMEG_4878	-	NE
MKAN_RS09895	-	NE				B6K05_04245	-	NE
MKAN_RS28720	-	NE
MKAN_RS29505	-	NE	Rv2077c	-	NE	B6K05_07165	-	NE
MKAN_RS09915	-	NE
MKAN_RS29510	-	NE				B6K05_07165	-	NE				MSMEG_5460	-	NE
MKAN_RS30405	-	ES
MKAN_RS30410	-	NE
MKAN_RS09930	-	NE	Rv1951c	-	GA
MKAN_RS09940	-	NE
MKAN_RS09950	-	NE
MKAN_RS09955	-	NE				B6K05_04235	-	NE				MSMEG_4877	-	NE
MKAN_RS09960	-	NE				B6K05_04230	-	NE	MAB_1339	-	NE	MSMEG_4879	-	NE
MKAN_RS09965	-	NE				B6K05_04225	-	NE				MSMEG_4880	-	NE
MKAN_RS09970	-	NE				B6K05_04220	-	NE				MSMEG_4881	-	NE
MKAN_RS09975	-	NE										MSMEG_0485	-	NE
MKAN_RS09980	-	NE	Rv0839	-	NE	B6K05_04210	-	NE
MKAN_RS09985	-	NE	Rv0838	lpqR	NE	B6K05_04205	ddpX	NE	MAB_1843	-	NE	MSMEG_5879	-	NE
MKAN_RS29515	-	NE							MAB_1657c	-	NE
MKAN_RS29520	-	NE
MKAN_RS10000	-	NE										MSMEG_5282	-	NE
MKAN_RS10005	-	NE							MAB_2156	-	NE
MKAN_RS31470	-	NE
MKAN_RS10020	-	NE				B6K05_17185	-	GD
MKAN_RS10025	crtI	NE				B6K05_17190	-	GD				MSMEG_2347	-	NE
MKAN_RS10030	-	NE	Rv3397c	phyA	NE	B6K05_17195	-	NE				MSMEG_2346	-	NE
MKAN_RS10035	-	NE				B6K05_17200	-	NE
MKAN_RS10040	-	NE				B6K05_17205	-	GD
MKAN_RS10045	-	NE										MSMEG_5178	-	NE
MKAN_RS10050	-	NE				B6K05_17225	-	GD
MKAN_RS10055	fni	NE				B6K05_17230	fni	GD	MAB_3242	-	GA	MSMEG_1057	fni	GA
MKAN_RS10060	-	GA
MKAN_RS10065	-	GA
MKAN_RS29535	-	GA
MKAN_RS10075	-	GA							MAB_0290	-	NE
MKAN_RS10080	-	GA
MKAN_RS10085	-	GA				B6K05_15515	-	NE
MKAN_RS10090	-	GA				B6K05_15510	-	NE
MKAN_RS10095	-	GA				B6K05_15505	-	NE
MKAN_RS10100	-	GA				B6K05_15495	-	NE
MKAN_RS10105	-	GA
MKAN_RS10110	-	GA
MKAN_RS10115	-	GA
MKAN_RS10120	-	GA
MKAN_RS10130	-	GA
MKAN_RS10155	-	GA	Rv0831c	-	NE
MKAN_RS10160	-	GA	Rv0830	-	NE	B6K05_03570	-	NE
MKAN_RS10165	-	GA	Rv0828c	-	NE	B6K05_03565	-	NE	MAB_0053c	-	NE
MKAN_RS10170	-	GA	Rv0827c	kmtR	NE	B6K05_03560	-	NE	MAB_2602c	-	NE
MKAN_RS10180	-	GA	Rv0826	-	NE	B6K05_03550	-	NE	MAB_0757	-	NE	MSMEG_5767	-	NE
MKAN_RS10185	-	GA	Rv0825c	-	NE	B6K05_03545	-	NE	MAB_0756c	-	NE	MSMEG_5768	-	NE
MKAN_RS10190	-	GA	Rv0824c	desA1	ES	B6K05_03540	-	ES				MSMEG_5773	-	ES
MKAN_RS10195	dusB	GA	Rv0823c	-	GA	B6K05_03535	-	NE	MAB_0753c	-	NE	MSMEG_5774	-	GA
MKAN_RS10200	-	GA	Rv0822c	-	GA	B6K05_03525	-	NE	MAB_0752c	-	NE	MSMEG_5775	-	GA
MKAN_RS10205	phoU	GA	Rv0821c	phoY2	GA	B6K05_03520	phoU	NE	MAB_0751c	-	NE	MSMEG_5776	phoU	GD
MKAN_RS10210	pstB	GA	Rv0820	phoT	GA	B6K05_03510	pstB	NE	MAB_0749	-	NE	MSMEG_5779	pstB	NE
MKAN_RS10215	pstA	GA				B6K05_03505	pstA	NE	MAB_0748	-	NE	MSMEG_5780	pstA	NE
MKAN_RS10220	pstC	GA				B6K05_03500	-	NE	MAB_0747	-	NE	MSMEG_5781	pstC	NE
MKAN_RS10225	pstS	GA				B6K05_03495	-	NE	MAB_0746	-	NE	MSMEG_5782	pstS	NE
MKAN_RS10230	mshD	GA	Rv0819	mshD	GA	B6K05_03490	-	NE	MAB_0745	-	NE
MKAN_RS10235	-	GA	Rv0818	-	GA	B6K05_03485	-	NE	MAB_0744	-	NE	MSMEG_5784	-	NE
MKAN_RS31100	-	N/A
MKAN_RS10245	lmeA	GD	Rv0817c	-	GD	B6K05_03480	-	ES	MAB_0743c	-	GA	MSMEG_5785	-	NE
MKAN_RS10250	-	GA							MAB_0741c	-	GA
MKAN_RS10255	-	GA	Rv0815c	cysA2	GA	B6K05_03465	-	GA	MAB_0740c	-	GA	MSMEG_5789	-	NE
MKAN_RS10260	-	N/A	Rv0814c	sseC2	GA	B6K05_03460	-	GA	MAB_0739c	-	GA	MSMEG_5790	-	N/A
MKAN_RS10270	-	GA	Rv0813c	-	GA	B6K05_03455	-	GA	MAB_0732c	-	NE	MSMEG_5792	-	NE
MKAN_RS10275	-	GA
MKAN_RS10280	-	GA
MKAN_RS10290	-	NE				B6K05_00080	-	GA				MSMEG_4156	-	NE
MKAN_RS10295	-	NE				B6K05_00075	-	GA
MKAN_RS10300	-	NE	Rv1047	-	NE	B6K05_04145	-	GA
MKAN_RS10305	-	NE
MKAN_RS10310	-	NE
MKAN_RS10320	-	NE										MSMEG_1866	-	NE
MKAN_RS10325	-	NE	Rv1047	-	NE	B6K05_04145	-	GA
MKAN_RS10330	-	NE				B6K05_00075	-	GA
MKAN_RS10335	-	NE				B6K05_04135	-	GA				MSMEG_4156	-	NE
MKAN_RS28740	-	NE
MKAN_RS29540	-	NE										MSMEG_1236	-	NE
MKAN_RS10355	-	NE	Rv0812	-	GD	B6K05_03450	-	NE	MAB_0731	-	NE	MSMEG_5795	-	NE
MKAN_RS10365	-	ES	Rv0811c	-	ES	B6K05_03445	-	NE	MAB_0730c	-	ES	MSMEG_5796	-	NE
MKAN_RS10370	-	ES	Rv0810c	-	ES	B6K05_03440	-	NE	MAB_0729c	-	NE	MSMEG_5797	-	NE
MKAN_RS10375	-	GA
MKAN_RS10380	purM	ES	Rv0809	purM	ES	B6K05_03435	purM	GD	MAB_0728	-	ES	MSMEG_5798	purM	ES
MKAN_RS10385	purF	ES	Rv0808	purF	ES	B6K05_03430	purF	GD	MAB_0713	-	ES	MSMEG_5800	purF	ES
MKAN_RS10390	-	NE	Rv0807	-	NE	B6K05_03425	-	NE	MAB_0711	-	NE	MSMEG_5817	-	NE
MKAN_RS10395	-	NE	Rv0589	mce2A	NE	B6K05_20770	-	NE				MSMEG_0134	-	NE
MKAN_RS10400	-	NE	Rv1921c	lppF	NE				MAB_3785c	-	NE
MKAN_RS10405	-	NE	Rv0806c	cpsY	NE
[truncated: 3,354 more rows]
