# Supplementary material for: Comprehensive essentiality analysis of the Mycobacterium kansasii genome by saturation transposon mutagenesis and deep sequencing
Source: mBio. 2023 Jun 23;14(4):e00573-23. doi: 10.1128/mbio.00573-23 (PMC10470612; doi:10.1128/mbio.00573-23)
Supplement: Dataset S3 — M. kansasii, M. tuberculosis, M. avium subsp. hominissuis, M. abscessus, and M. smegmatis ORF orthologs predicted to be essential. [file mbio.00573-23-s0004.xlsx]

## Sheet: Sheet1
Dataset S3. M. kansasii, M. tuberculosis, M. avium subsp. Hominissuis, M. abscessus, and M. smegmatis ORF orthologs predicted to be essentiala.
aAs defined by this study (M. kansasii), Dejesus et al., 2017 (35) (M. tuberculosis), Dragset et al., 2019 (34) (M. avium subsp. Hominissuis), Rifat et al., 2021 (33) (M. abscessus), and Dragset et al., 2019 (36) (M. smegmatis).
M. kansasii ATCC 12478		M. tuberculosis H37Rv		M. avium subsp. Hominissuis MAH11		M. abscessus ATCC 19977		M. smegmatis MC2 155
Locus tag	Gene name	Locus tag	Gene name	Locus tag	Gene name	Locus tag	Gene name	Locus tag	Gene name
MKAN_RS00325	-	Rv1822	pgsA2	B6K05_12305	-	MAB_2398	-	MSMEG_3652	-
MKAN_RS02335	-	Rv2139	pyrD	B6K05_10465	pyrD	MAB_2104c	-	MSMEG_4198	pyrD
MKAN_RS02580	-	Rv2147c	-	B6K05_10275	-	MAB_2012	-	MSMEG_4219	-
MKAN_RS02600	ftsQ	Rv2151c	ftsQ	B6K05_10255	-	MAB_2008	-	MSMEG_4225	-
MKAN_RS02605	murC	Rv2152c	murC	B6K05_10250	murC	MAB_2007	-	MSMEG_4226	murC
MKAN_RS02610	murG	Rv2153c	murG	B6K05_10245	murG	MAB_2006	-	MSMEG_4227	murG
MKAN_RS02620	murD	Rv2155c	murD	B6K05_10235	murD	MAB_2004	-	MSMEG_4229	murD
MKAN_RS02625	mraY	Rv2156c	murX	B6K05_10230	mraY	MAB_2003	-	MSMEG_4230	mraY
MKAN_RS02630	-	Rv2157c	murF	B6K05_10225	-	MAB_2002	-	MSMEG_4231	-
MKAN_RS02635	-	Rv2158c	murE	B6K05_10220	murE	MAB_2001	-	MSMEG_4232	murE
MKAN_RS02720	-	Rv2182c	-	B6K05_10130	-	MAB_1984	-	MSMEG_4248	-
MKAN_RS02750	pimB	Rv2188c	pimB	B6K05_10100	-	MAB_1976	-	MSMEG_4253	-
MKAN_RS02975	glnA	Rv2220	glnA1	B6K05_09920	glnA	MAB_1933c	-	MSMEG_4290	glnA
MKAN_RS03225	-	Rv2244	acpM	B6K05_09735	acpP	MAB_1878c	-	MSMEG_4326	acpP
MKAN_RS03230	-	Rv2245	kasA	B6K05_09730	-	MAB_1877c	-	MSMEG_4327	-
MKAN_RS04565	-	Rv2357c	glyS	B6K05_09005	glyS	MAB_1702	-	MSMEG_4485	glyS
MKAN_RS04585	-	Rv2361c	-	B6K05_08985	uppS	MAB_1676	-	MSMEG_4490	uppS
MKAN_RS05150	-	Rv2448c	valS	B6K05_08335	valS	MAB_1603	-	MSMEG_4630	valS
MKAN_RS05190	clpX	Rv2457c	clpX	B6K05_08305	clpX	MAB_1583	-	MSMEG_4671	clpX
MKAN_RS05200	clpP2	Rv2460c	clpP2	B6K05_08295	clpP	MAB_1582	-	MSMEG_4672	clpP
MKAN_RS05205	clpP1	Rv2461c	clpP1	B6K05_08290	clpP	MAB_1581	-	MSMEG_4673	clpP
MKAN_RS05520	-	Rv2524c	fas	B6K05_07995	-	MAB_1512	-	MSMEG_4757	-
MKAN_RS06115	prfA	Rv1299	prfA	B6K05_07325	prfA	MAB_1442	-	MSMEG_4950	prfA
MKAN_RS06125	rho	Rv1297	rho	B6K05_07315	rho	MAB_1438	-	MSMEG_4954	rho
MKAN_RS06130	thrB	Rv1296	thrB	B6K05_07305	thrB	MAB_1437	-	MSMEG_4955	thrB
MKAN_RS06135	thrC	Rv1295	thrC	B6K05_07300	thrC	MAB_1436	-	MSMEG_4956	thrC
MKAN_RS06140	-	Rv1294	thrA	B6K05_07295	-	MAB_1435	-	MSMEG_4957	-
MKAN_RS06150	argS	Rv1292	argS	B6K05_07285	-	MAB_1433	-	MSMEG_4959	argS
MKAN_RS06765	dapE	Rv1202	dapE	B6K05_06660	dapE	MAB_1336	-	MSMEG_5103	dapE
MKAN_RS06995	-	Rv1166	lpqW	B6K05_06465	-	MAB_1315	-	MSMEG_5130	-
MKAN_RS07680	coaA	Rv1092c	coaA	B6K05_06020	coaA	MAB_1234c	-	MSMEG_5252	coaA
MKAN_RS08105	glmU	Rv1018c	glmU	B6K05_05730	glmU	MAB_1148c	-	MSMEG_5426	glmU
MKAN_RS08165	metG	Rv1007c	metS	B6K05_05665	metG	MAB_1128c	-	MSMEG_5441	metG
MKAN_RS08550	purH	Rv0957	purH	B6K05_05310	purH	MAB_1064	-	MSMEG_5515	purH
MKAN_RS09020	serC	Rv0884c	serC	B6K05_04990	-	MAB_0928c	-	MSMEG_5684	-
MKAN_RS10420	purL	Rv0803	purL	B6K05_03415	purL	MAB_0707	-	MSMEG_5824	purL
MKAN_RS10625	-	Rv0780	purC	B6K05_03315	purC	MAB_0689	-	MSMEG_5841	purC
MKAN_RS10645	purB	Rv0777	purB	B6K05_03300	purB	MAB_0687	-	MSMEG_5847	purB
MKAN_RS10720	purD	Rv0772	purD	B6K05_03275	purD	MAB_0682	-	MSMEG_5852	purD
MKAN_RS11795	clpC1	Rv3596c	clpC1	B6K05_02535	-	MAB_0546	-	MSMEG_6091	-
MKAN_RS11805	lysS	Rv3598c	lysS	B6K05_02525	lysS	MAB_0544	-	MSMEG_6094	lysS
MKAN_RS12005	-	Rv3634c	galE1	B6K05_02375	-	MAB_0503	-	MSMEG_6142	-
MKAN_RS12035	topA	Rv3646c	topA	B6K05_02350	topA	MAB_0489	-	MSMEG_6157	topA
MKAN_RS12770	-	Rv3712	-	B6K05_01865	-	MAB_0324c	-	MSMEG_6276	-
MKAN_RS12775	-	Rv3713	cobQ2	B6K05_01860	-	MAB_0323c	-	MSMEG_6277	-
MKAN_RS12815	-	Rv3721c	dnaZX	B6K05_01825	-	MAB_0309	-	MSMEG_6285	-
MKAN_RS12820	-	Rv3722c	-	B6K05_01820	-	MAB_0305	-	MSMEG_6286	-
MKAN_RS13395	-	Rv3781	rfbE	B6K05_01330	-	MAB_0203c	-	MSMEG_6366	-
MKAN_RS13440	-	Rv3790	dprE1	B6K05_01295	-	MAB_0192c	-	MSMEG_6382	-
MKAN_RS13470	embB	Rv3795	embB	B6K05_01255	-	MAB_0185c	-	MSMEG_6389	-
MKAN_RS13500	-	Rv3799c	accD4	B6K05_01230	-	MAB_0181	-	MSMEG_6391	-
MKAN_RS13505	-	Rv3800c	pks13	B6K05_01225	-	MAB_0180	-	MSMEG_6392	-
MKAN_RS13510	fadD32	Rv3801c	fadD32	B6K05_01220	-	MAB_0179	-	MSMEG_6393	-
MKAN_RS13535	-	Rv3806c	ubiA	B6K05_01195	-	MAB_0173	-	MSMEG_6401	-
MKAN_RS13545	-	Rv3808c	glfT2	B6K05_01185	-	MAB_0171	-	MSMEG_6403	-
MKAN_RS13550	glf	Rv3809c	glf	B6K05_01180	glf	MAB_0170	-	MSMEG_6404	glf
MKAN_RS13645	serS	Rv3834c	serS	B6K05_01105	serS	MAB_0153	-	MSMEG_6413	serS
MKAN_RS14040	-	Rv3909	-	B6K05_24155	-	MAB_4936	-	MSMEG_6928	-
MKAN_RS14090	-	Rv3915	-	B6K05_24185	-	MAB_4942	-	MSMEG_6935	-
MKAN_RS14130	dnaA	Rv0001	dnaA	B6K05_00005	dnaA	MAB_0001	dnaA	MSMEG_6947	dnaA
MKAN_RS14160	gyrA	Rv0006	gyrA	B6K05_00030	gyrA	MAB_0019	-	MSMEG_0006	gyrA
MKAN_RS14380	leuS	Rv0041	leuS	B6K05_00470	leuS	MAB_4923c	-	MSMEG_6917	leuS
MKAN_RS14425	-	Rv0046c	ino1	B6K05_00530	-	MAB_4907	-	MSMEG_6904	-
MKAN_RS14490	dnaB	Rv0058	dnaB	B6K05_00590	-	MAB_4895c	-	MSMEG_6892	-
MKAN_RS15900	-	Rv0226c	-	B6K05_22780	-	MAB_4475	-	MSMEG_0315	-
MKAN_RS15905	-	Rv0227c	-	B6K05_22775	-	MAB_4474	-	MSMEG_0317	-
MKAN_RS15965	-	Rv0236c	aftD	B6K05_22685	-	MAB_4472	-	MSMEG_0359	-
MKAN_RS16500	rfbA	Rv0334	rmlA	B6K05_22130	rfbA	MAB_4113	-	MSMEG_0384	rfbA
MKAN_RS16840	-	Rv0357c	purA	B6K05_21900	purA	MAB_4249c	-	MSMEG_0759	purA
MKAN_RS17250	groL	Rv0440	groEL2	B6K05_21555	groEL	MAB_0650	-	MSMEG_0880	groEL
MKAN_RS17475	-	Rv0482	murB	B6K05_21355	murB	MAB_4066c	-	MSMEG_0928	murB
MKAN_RS17655	hemB	Rv0512	hemB	B6K05_21190	hemB	MAB_3990c	-	MSMEG_0956	hemB
MKAN_RS18590	-	Rv0667	rpoB	B6K05_20530	rpoB	MAB_3869c	-	MSMEG_1367	rpoB
MKAN_RS18595	-	Rv0668	rpoC	B6K05_20525	rpoC	MAB_3868c	-	MSMEG_1368	rpoC
MKAN_RS18780	rplV	Rv0706	rplV	B6K05_20345	rplV	MAB_3815c	rplV	MSMEG_1441	-
MKAN_RS18785	rpsC	Rv0707	rpsC	B6K05_20340	rpsC	MAB_3814c	rpsC	MSMEG_1442	rpsC
MKAN_RS18790	rplP	Rv0708	rplP	B6K05_20335	rplP	MAB_3813c	rplP	MSMEG_1443	rplP
MKAN_RS18800	rpsQ	Rv0710	rpsQ	B6K05_20325	rpsQ	MAB_3811c	rpsQ	MSMEG_1445	-
MKAN_RS18830	rplN	Rv0714	rplN	B6K05_20290	rplN	MAB_3807c	rplN	MSMEG_1465	rplN
MKAN_RS18835	rplX	Rv0715	rplX	B6K05_20285	rplX	MAB_3806c	rplX	MSMEG_1466	rplX
MKAN_RS18840	rplE	Rv0716	rplE	B6K05_20280	rplE	MAB_3805c	rplE	MSMEG_1467	rplE
MKAN_RS18850	rpsH	Rv0718	rpsH	B6K05_20270	rpsH	MAB_3798c	rpsH	MSMEG_1469	rpsH
MKAN_RS18855	rplF	Rv0719	rplF	B6K05_20265	rplF	MAB_3797c	rplF	MSMEG_1470	rplF
MKAN_RS18860	rplR	Rv0720	rplR	B6K05_20260	rplR	MAB_3796c	rplR	MSMEG_1471	rplR
MKAN_RS18865	rpsE	Rv0721	rpsE	B6K05_20255	rpsE	MAB_3795c	rpsE	MSMEG_1472	rpsE
MKAN_RS18960	secY	Rv0732	secY	B6K05_20180	secY	MAB_3784c	-	MSMEG_1483	secY
MKAN_RS19085	rfbC	Rv3465	rmlC	B6K05_20045	rfbC	MAB_3780	-	MSMEG_1510	-
MKAN_RS19090	rfbB	Rv3464	rmlB	B6K05_20040	rfbB	MAB_3779	-	MSMEG_1512	rfbB
MKAN_RS19210	glmM	Rv3441c	mrsA	B6K05_19930	glmM	MAB_3750c	-	MSMEG_1559	glmM
MKAN_RS19240	glmS	Rv3436c	glmS	B6K05_19900	glmS	MAB_3743c	-	MSMEG_1568	glmS
MKAN_RS19440	guaA	Rv3396c	guaA	B6K05_19735	guaA	MAB_3718c	-	MSMEG_1610	guaA
MKAN_RS19700	trpS	Rv3336c	trpS	B6K05_19560	trpS	MAB_3683c	-	MSMEG_1657	trpS
MKAN_RS20085	-	Rv3285	accA3	B6K05_19290	-	MAB_3643	-	MSMEG_1807	-
MKAN_RS20115	-	Rv3280	accD5	B6K05_19265	-	MAB_3631	-	MSMEG_1813	-
MKAN_RS20275	-	Rv3257c	pmmA	B6K05_19115	-	MAB_3603c	-	MSMEG_1834	manB
MKAN_RS22395	ligA	Rv3014c	ligA	B6K05_17105	ligA	MAB_3345c	-	MSMEG_2362	ligA
MKAN_RS22415	gatA	Rv3011c	gatA	B6K05_17060	gatA	MAB_3341c	-	MSMEG_2365	gatA
MKAN_RS22520	gltX	Rv2992c	gltS	B6K05_16980	-	MAB_3298c	-	MSMEG_2383	gltX
MKAN_RS22640	-	Rv2969c	-	B6K05_16835	-	MAB_3269c	-	MSMEG_2410	-
MKAN_RS22645	-	Rv2968c	-	B6K05_16830	-	MAB_3268c	-	MSMEG_2411	-
MKAN_RS23225	rpsB	Rv2890c	rpsB	B6K05_16485	rpsB	MAB_3196c	rpsB	MSMEG_2519	rpsB
MKAN_RS23230	tsf	Rv2889c	tsf	B6K05_16480	tsf	MAB_3195c	-	MSMEG_2520	tsf
MKAN_RS23645	-	Rv2845c	proS	B6K05_16265	proS	MAB_3140c	-	MSMEG_2621	proS
MKAN_RS23810	-	Rv2786c	ribF	B6K05_16155	ribF	MAB_3109c	-	MSMEG_2653	ribF
MKAN_RS23825	-	Rv2783c	gpsI	B6K05_16145	gpsI	MAB_3106c	-	MSMEG_2656	gpsI
MKAN_RS24010	-	Rv2748c	ftsK	B6K05_15980	-	MAB_3074c	-	MSMEG_2690	-
MKAN_RS24220	-	Rv2703	sigA	B6K05_15765	-	MAB_3009	-	MSMEG_2758	-
MKAN_RS24340	dxs	Rv2682c	dxs1	B6K05_15680	dxs	MAB_2990c	-	MSMEG_2776	dxs
MKAN_RS24375	hemE	Rv2678c	hemE	B6K05_15660	hemE	MAB_2986c	-	MSMEG_2780	hemE
MKAN_RS24380	-	Rv2677c	hemY	B6K05_15655	-	MAB_2985c	-	MSMEG_2781	hemG
MKAN_RS24385	-	Rv2676c	-	B6K05_15650	-	MAB_2984c	-	MSMEG_2782	-
MKAN_RS24400	aftC	Rv2673	aftC	B6K05_15625	-	MAB_2978	-	MSMEG_2785	-
MKAN_RS24870	thrS	Rv2614c	thrS	B6K05_15225	thrS	MAB_2898c	-	MSMEG_2931	thrS
MKAN_RS25040	hisS	Rv2580c	hisS	B6K05_15065	hisS	MAB_2872c	-	MSMEG_2976	hisS
MKAN_RS25165	aspS	Rv2572c	aspS	B6K05_14985	aspS	MAB_2865c	-	MSMEG_3003	aspS
MKAN_RS25220	alaS	Rv2555c	alaS	B6K05_14885	alaS	MAB_2851c	-	MSMEG_3025	alaS
MKAN_RS25265	aroB	Rv2538c	aroB	B6K05_14810	aroB	MAB_2841c	-	MSMEG_3033	aroB
MKAN_RS25400	carA	Rv1383	carA	B6K05_14685	carA	MAB_2828c	-	MSMEG_3046	carA
MKAN_RS25405	carB	Rv1384	carB	B6K05_14680	carB	MAB_2827c	-	MSMEG_3047	carB
MKAN_RS25410	pyrF	Rv1385	pyrF	B6K05_14675	pyrF	MAB_2826c	-	MSMEG_3048	pyrF
MKAN_RS25440	metK	Rv1392	metK	B6K05_14645	metK	MAB_2820c	-	MSMEG_3055	metK
MKAN_RS25480	-	Rv1402	priA	B6K05_14610	priA	MAB_2813c	-	MSMEG_3061	priA
MKAN_RS25515	ribD	Rv1409	ribG	B6K05_14580	ribD	MAB_2808c	-	MSMEG_3067	ribD
MKAN_RS25535	-	Rv1415	ribA2	B6K05_14560	-	MAB_2796c	-	MSMEG_3072	-
MKAN_RS25870	sufB	Rv1461	-	B6K05_14335	sufB	MAB_2749c	-	MSMEG_3122	sufB
MKAN_RS25875	sufD	Rv1462	-	B6K05_14330	sufD	MAB_2748c	-	MSMEG_3123	sufD
MKAN_RS25955	-	Rv1475c	acn	B6K05_14260	acnA	MAB_2730	-	MSMEG_3143	acnA
MKAN_RS26000	fabI	Rv1484	inhA	B6K05_14215	-	MAB_2722c	-	MSMEG_3151	-
MKAN_RS26005	-	Rv1485	hemZ	B6K05_14210	hemH	MAB_2721c	-	MSMEG_3152	hemH
MKAN_RS26355	ileS	Rv1536	ileS	B6K05_13965	ileS	MAB_2705c	-	MSMEG_3169	ileS
MKAN_RS26420	dnaE	Rv1547	dnaE1	B6K05_13910	dnaE	MAB_2696c	-	MSMEG_3178	dnaE
MKAN_RS26635	-	Rv1609	trpE	B6K05_13680	trpE	MAB_2647c	-	MSMEG_3217	trpE
MKAN_RS26650	trpB	Rv1612	trpB	B6K05_13665	trpB	MAB_2644c	-	MSMEG_3220	trpB
MKAN_RS26655	trpA	Rv1613	trpA	B6K05_13660	trpA	MAB_2643c	-	MSMEG_3221	trpA
MKAN_RS26755	rpsA	Rv1630	rpsA	B6K05_13565	rpsA	MAB_2296	rpsA	MSMEG_3833	rpsA
MKAN_RS26845	infC	Rv1641	infC	B6K05_13420	infC	MAB_2321	-	MSMEG_3793	infC
MKAN_RS26855	rplT	Rv1643	rplT	B6K05_13410	rplT	MAB_2323	rplT	MSMEG_3791	rplT
MKAN_RS27040	tyrS	Rv1689	tyrS	B6K05_13195	tyrS	MAB_2354	-	MSMEG_3758	tyrS
MKAN_RS27095	-	Rv1699	pyrG	B6K05_13145	pyrG	MAB_2364	-	MSMEG_3746	pyrG
