# Supplementary material for: Comprehensive essentiality analysis of the Mycobacterium kansasii genome by saturation transposon mutagenesis and deep sequencing
Source: mBio. 2023 Jun 23;14(4):e00573-23. doi: 10.1128/mbio.00573-23 (PMC10470612; doi:10.1128/mbio.00573-23)
Supplement: Dataset S4 — Essentiality of M. kansasii non-ORF annotated genes. [file mbio.00573-23-s0005.xlsx]

## Sheet: Sheet1
Dataset S4. Essentiality of M. kansasii non-ORF annotated genes. Final state call key: ES, essential; GD, growth-defect; NE, nonessential; GA, growth-advantage; and N/A, not assessable. a, see Results section.
Locus tag	Gene ID	Final state call by TRANSIT	Final state call by manual scrutiny of insertion dataa
MKAN_RS02385	tRNA Leu	NE	ES
MKAN_RS03190	tRNA Val	NE	GD
MKAN_RS04245	tRNA Ile	NE	ES
MKAN_RS04485	tRNA Asn	NE	ES
MKAN_RS05215	tRNA Pro	NE	ES
MKAN_RS05220	tRNA Gly	NE	ES
MKAN_RS05340	tRNA Arg	NE	ES
MKAN_RS05455	tRNA His	NE	ES
MKAN_RS05475	tRNA Lys	NE	ES
MKAN_RS05860	tRNA Leu	NE	ES
MKAN_RS06155	tRNA Arg	NE	ES
MKAN_RS07955	tRNA Leu	NE	ES
MKAN_RS08100	tRNA Gln	GA	ES
MKAN_RS08405	tRNA Ala	ES	ES
MKAN_RS08805	tRNA Arg	NE	ES
MKAN_RS10135	tRNA Phe	ES	ES
MKAN_RS10140	tRNA Asp	ES	ES
MKAN_RS10145	tRNA Glu	ES	ES
MKAN_RS10150	tRNA Lys	ES	ES
MKAN_RS10825	tRNA Thr	NE	ES
MKAN_RS12020	tRNA Thr	NE	ES
MKAN_RS12270	tRNA Pro	NE	ES
MKAN_RS12580	tRNA Sec	N/A	N/A
MKAN_RS12825	tRNA Ser	NE	ES
MKAN_RS13175	tRNA Ser	NE	ES
MKAN_RS13315	tRNA Arg	GA	ES
MKAN_RS13320	tRNA Ser	GA	ES
MKAN_RS13370	tRNA Ser	NE	ES
MKAN_RS14180	tRNA Ile	ES	ES
MKAN_RS14185	tRNA Ala	GA	ES
MKAN_RS14275	tRNA Leu	N/A	N/A
MKAN_RS16420	tRNA Gly	GA	GA
MKAN_RS18045	tRNA Tyr	NE	ES
MKAN_RS18445	tRNA Thr	ES	ES
MKAN_RS18450	tRNA Met	ES	ES
MKAN_RS18475	tRNA Trp	NE	ES
MKAN_RS20815	tRNA Met	NE	ES
MKAN_RS21735	tRNA Ala	NE	ES
MKAN_RS22525	tRNA Gln	NE	ES
MKAN_RS22530	tRNA Glu	NE	ES
MKAN_RS24515	tRNA Val	ES	ES
MKAN_RS24520	tRNA Cys	N/A	N/A
MKAN_RS24525	tRNA Gly	ES	ES
MKAN_RS24530	tRNA Val	N/A	N/A
MKAN_RS26730	tRNA Leu	NE	ES
MKAN_RS27285	tRNA Pro	NE	ES
MKAN_RS06025	5S ribosomal RNA	ES	ES
MKAN_RS06030	23S ribosomal RNA	ES	ES
MKAN_RS06035	16S ribosomal RNA	ES	ES
MKAN_RS29000	rnpB	NE	ES
MKAN_RS29660	ffs	ES	ES
MKAN_RS29940	transfer messenger RNA	ES	ES
