# Supplementary material for: Comprehensive essentiality analysis of the Mycobacterium kansasii genome by saturation transposon mutagenesis and deep sequencing
Source: mBio. 2023 Jun 23;14(4):e00573-23. doi: 10.1128/mbio.00573-23 (PMC10470612; doi:10.1128/mbio.00573-23)
Supplement: Dataset S5 — M. kansasii intergenic regions containing four or more consecutive unoccupied TA sites (CUTA segment). [file mbio.00573-23-s0006.xlsx]

## Sheet: Sheet1
Dataset S5. M. kansasii intergenic regions containing four or more consecutive unoccupied TA sites (CUTA segment). Final state call key: ES, essential; GD, growth-defect; NE, nonessential; GA, growth-advantage; and N/A, not assessable.
Region #	Region coordinates	TA site coordinates	Insertion count	Matches nonpermissive motif	TA site state call	5' Flanking gene				3' Flanking gene
						Strand	Locus tag	Description	Final state call	Strand	Locus tag	Description	Final state call
		5104	242		NE
		5113	25		NE
		5123	15		NE
1	5082-5215	5135	1		NE	-	MKAN_RS00035	thiol reductase thioredoxin	NE	+	MKAN_RS00040	metal-sensitive transcriptional regulator	NE
	134 nt	5137	0		NE
		5165	0		NE
		5177	0		NE
		5180	0		NE
		5188	1244		NE
		15086	119		NE
		15118	13		GD
		15126	0		GD
		15141	0		GD
		15144	0		GD
		15170	0		GD
		15185	0		GD
		15188	0		GD
		15192	0		GD
		15202	0		GD
		15204	0		GD
2	15071-15518	15226	0		GD	-	MKAN_RS00080	PE family protein	NE	-	MKAN_RS30150	PE domain-containing protein	NE
	448 nt	15235	0		GD
		15280	0		GD
		15287	6		GD
		15291	84		GD
		15299	121		GD
		15343	172		GD
		15406	0		GD
		15454	0		GD
		15458	121		GD
		15465	0		GD
		15483	0		GD
		15516	632		NE
		136460	0		NE
		136462	0		NE
		136470	0		NE
		136482	0		NE
3	136446-136516	136486	150		NE	-	MKAN_RS28550	hypothetical protein	NE	+	MKAN_RS00570	TetR/AcrR family transcriptional regulator	NE
	71 nt	136489	0		NE
		136499	4		NE
		136501	0		NE
		338304	0		GD
		338312	32		GD
		338325	0		GD
		338341	1		GD
4	338285-338429	338356	0		GD	-	MKAN_RS01510	MerR family transcriptional regulator	NE	+	MKAN_RS01515	Hsp20 family protein	NE
	145 nt	338358	0		GD
		338367	0		GD
		338373	0		GD
		338375	0		GD
		338385	73		GD
		403254	0		NE
		403265	0		NE
		403273	0		NE
		403292	0	YES	NE
		403313	0		NE
		403336	74		NE
		403416	22	YES	NE
		403444	80		NE
5	403132-404181	403465	259		NE	+	MKAN_RS01765	PE family protein	NE	+	MKAN_RS01775	CobG, precorrin-3B synthase	NE
	1,050 nt	403596	800		NE
	Pseudogenes:	403613	1		NE
	MKAN_RS31270	403689	0		NE
	MKAN_RS01770	403764	0		NE
		403816	601		NE
		403995	2055		NE
		404020	1085		NE
		404126	409		NE
		404139	147		NE
		404170	1324		NE
		764080	198		NE
		764121	853		NE
		764126	347		NE
		764141	0		ES
6	764051-764222	764150	0		ES	+	MKAN_RS03215	PucR family transcriptional regulator	ES	+	MKAN_RS03220	ACP S-malonyltransferase	ES
	172 nt	764160	0		ES
		764174	0		ES
		764182	0		ES
		764216	0		ES
		813294	3018		NE
		813318	0	YES	ES
		813357	5		ES
7	813173-813468	813374	0		ES	+	MKAN_RS03435	serine/threonine-protein kinase PknD	NE	+	MKAN_RS03440	PE family protein	NE
	296 nt	813382	0		ES
		813386	0		ES
		813394	0		ES
		813402	0		ES
		1125648	1522		NE
		1125650	528		NE
		1125673	208		NE
		1125723	2136		NE
		1125753	533		NE
		1125771	1932		NE
		1125794	708		NE
		1125819	348		NE
		1125836	185		NE
		1125859	0		NE
		1125867	0		NE
		1125875	0		NE
		1125882	0		NE
		1125884	0		NE
		1125895	0		NE
		1126091	1187		NE
		1126152	1837		NE
8	1125595-1127926	1126204	490		NE	-	MKAN_RS04780	hypothetical protein	NE	+	MKAN_RS04790	phosphoadenylyl-sulfate reductase	NE
	2,332 nt	1126385	95		NE
	Pseudogenes:	1126398	338		NE
	MKAN_RS04785	1126421	150		NE
		1126467	1276		NE
		1126488	595		NE
		1126539	2647		NE
		1126665	1795		NE
		1126845	1036		NE
		1126884	1730		NE
		1127002	0	YES	NE
		1127089	568		NE
		1127100	754		NE
		1127106	23	YES	NE
		1127159	197	YES	NE
		1127193	626		NE
		1127248	131		NE
		1127306	0		NE
		1127320	0	YES	NE
		1127332	1723		NE
		1127394	9		NE
		1127419	244		NE
		1127623	75		NE
		1127639	215		NE
		1127832	421		NE
		1322120	0		ES
		1322125	0		ES
		1322128	0		ES
9	1322068-1322151	1322134	0		ES	-	MKAN_RS05605	LLM class flavin-dependent oxidoreductase	NE	+	MKAN_RS05610	acyl-CoA/acyl-ACP dehydrogenase	NE
	84 nt	1322137	0		ES
		1322142	0		ES
		1322151	4		ES
		1342393	2046		NE
		1342474	604		NE
		1342488	41		NE
		1342491	115		NE
10	1342334-1342586	1342518	0		NE	-	MKAN_RS05680	MarR family transcriptional regulator	NE	+	MKAN_RS05685	PE family protein	NE
	253 nt	1342525	0		NE
		1342527	0		NE
		1342531	0		NE
		1342536	0		NE
		1352701	133		NE
		1352720	0		ES
		1352754	10		ES
		1352758	0		ES
11	1352693-1352797	1352760	0		ES	-	MKAN_RS05735	Rieske (2Fe-2S) protein	NE	+	MKAN_RS05740	cytochrome P450	NE
	105 nt	1352763	0		ES
		1352765	0		ES
		1352768	0		ES
		1352781	0		ES
		1414681	0		ES
		1414704	0	YES	ES
		1414710	0		ES
12	1414664-1414939	1414744	0		ES	-	MKAN_RS06030	rRNA-23S ribosomal RNA	ES	-	MKAN_RS06035	rRNA-16S ribosomal RNA	ES
	276 nt	1414828	4		ES
		1414875	0		ES
		1414937	1		ES
		1416483	0	YES	ES
		1416497	0		ES
		1416509	0		ES
		1416528	1		ES
		1416542	0		ES
13	1416471-1416754	1416550	0		ES	-	MKAN_RS06035	rRNA-16S ribosomal RNA	ES	-	MKAN_RS06040	murA, UDP-N-acetylglucosamine 1-carboxyvinyltransferase	ES
	284 nt	1416577	0		ES
		1416603	0		ES
		1416617	1		ES
		1416679	0		ES
		1416682	0		ES
		1416752	1045		NE
		1629868	3485		NE
		1629872	5423		NE
		1629896	1346		NE
		1629912	5160		NE
		1629924	2065		NE
		1629973	662		NE
		1630034	1536		NE
		1630047	1367		NE
		1630082	1250		NE
		1630150	467		NE
		1630181	1414		NE
		1630295	2408		NE
		1630450	226		NE
		1630456	0		NE
		1630492	0		NE
14	1629862-1630973	1630504	60		NE	-	MKAN_RS06920	MFS transporter	NE	+	MKAN_RS06925	PPE family protein	NE
	1,112 nt	1630510	0		NE
		1630524	0		NE
		1630546	0		NE
		1630558	0	YES	NE
		1630619	138		NE
		1630637	332		NE
		1630641	646		NE
		1630704	0		NE
		1630717	2		NE
		1630723	0		NE
		1630741	168		NE
		1630751	0		NE
		1630757	0		NE
		1630778	0		NE
		1630782	0		NE
		1630818	288		NE
		1630911	131		NE
		1736859	0		NE
		1736880	230		NE
		1736893	60		GD
		1736948	0		GD
		1736975	0		GD
		1737002	43		GD
		1737017	0		GD
		1737035	0		GD
		1737037	0		GD
		1737049	0		GD
		1737130	2		GD
		1737167	0		GD
		1737182	0		GD
		1737184	14		GD
		1737202	0		GD
		1737227	0		GD
15	1736837-1737768	1737229	0		GD	-	MKAN_RS07350	PPE family protein	NE	+	MKAN_RS07355	PE family protein	NE
	932 nt	1737244	0		GD
		1737288	0	YES	GD
		1737366	114		GD
		1737393	0		GD
		1737399	0		GD
		1737403	0		GD
		1737414	0		GD
		1737424	0		GD
		1737429	129		GD
		1737431	0		GD
		1737438	1		GD
		1737449	38		GD
		1737483	90		GD
		1737520	52		GD
		1737538	285		GD
		1737603	1		GD
		1737610	0		GD
		1737671	379		NE
		1737733	0	YES	NE
		1737757	538		NE
		1755900	0		NE
		1755920	0		NE
		1755930	0		NE
		1755940	0		NE
		1755945	0		NE
		1755948	0		NE
		1755955	596		NE
16	1755862-1756914	1755964	981		NE	-	MKAN_RS07410	PE family protein	NE	-	MKAN_RS07420	PPE family protein	NE
	1,053 nt	1756045	4294		NE
	Pseudogenes:	1756058	54		NE
	MKAN_RS31385	1756282	12	YES	NE
		1756351	154	YES	NE
		1756435	1703		NE
		1756477	6546		NE
		1756681	6609		NE
		1756820	272		NE
		1756849	1618		NE
		1756895	80		NE
		1871697	407		NE
		1871712	0		NE
		1871724	0		NE
		1871730	375		NE
		1871735	59		NE
17	1871672-1872017	1871749	0		NE	-	MKAN_RS07950	cytochrome P450	NE	-	MKAN_RS07955	tRNA-Leu	NE
	346 nt	1871787	0		NE
		1871811	0		NE
		1871825	0		NE
		1871862	9212		NE
		1871884	1142		NE
		1872000	1216		NE
		2015322	251		NE
		2015347	0	YES	NE
		2015376	13		NE
		2015383	128		NE
		2015420	64		NE
18	2015311-2015663	2015442	184		NE	+	MKAN_RS08535	glycoside hydrolase family 15 protein	NE	-	MKAN_RS08540	VWA domain-containing protein	NE
	353 nt	2015450	0		NE
		2015503	0		NE
		2015561	0		NE
		2015616	0		NE
		2043152	6503		GA
		2043169	0		GD
		2043173	122		GD
		2043189	0		GD
19	2043141-2043264	2043193	0		GD	-	MKAN_RS08645	CobF, precorrin-6A synthase (deacetylating)	GA	+	MKAN_RS08650	diiron oxygenase	NE
	124 nt	2043196	0		GD
		2043205	0		GD
		2043212	0		GD
		2043230	402		NE
		2060165	1		NE
		2060176	0		NE
		2060180	43		NE
		2060185	39		NE
20	2060147-2060215	2060187	0		NE	-	MKAN_RS08710	carboxymuconolactone decarboxylase family protein	NE	+	MKAN_RS08715	TetR/AcrR family transcriptional regulator	NE
	69 nt	2060191	0		NE
		2060195	0		NE
		2060200	0		NE
		2060203	2		NE
		2134047	2169		NE
		2134064	0		NE
		2134073	0	YES	NE
21	2134012-2134229	2134082	0		NE	-	MKAN_RS09015	diiron oxygenase	NE	+	MKAN_RS09020	serC, phosphoserine transaminase	ES
	218 nt	2134127	0		NE
		2134179	1156		NE
		2134217	1438		NE
		2495145	0		NE
		2495151	0		NE
		2495157	0	YES	NE
22	2495145-2495174	2495163	0		NE	+	MKAN_RS28750	lass II aldolase/adducin family protein	NE	+	MKAN_RS10680	hypothetical protein	NE
	30 nt	2495165	108		NE
		2495174	256		NE
		2653596	0	YES	NE
		2653617	153		NE
		2653648	1152		NE
		2653652	1904		NE
		2653655	569		NE
		2653857	216		NE
23	2653592-2654032	2653873	395		NE	+	MKAN_RS11400	MarR family transcriptional regulator	NE	+	MKAN_RS11405	SDR family oxidoreductase	NE
	441 nt	2653910	0		NE
		2653937	0		NE
		2653964	0		NE
		2653970	0		NE
		2653975	0		NE
		2653977	0		NE
		2654015	60		NE
		2676294	3168		NE
		2676320	0		NE
		2676324	74		NE
		2676327	0		NE
24	2676138-2676400	2676331	0		NE	+	MKAN_RS11500	DsbA family protein	NE	+	MKAN_RS11505	redoxin domain-containing protein	NE
	263 nt	2676335	0		NE
		2676339	0		NE
		2676343	0		NE
		2676346	0		NE
		2693542	0		ES
		2693545	0		ES
		2693553	0		ES
		2693556	0		ES
		2693563	0		ES
		2693567	0		ES
25	2693515-2693667	2693577	0		ES	-	MKAN_RS11580	NADP-dependent isocitrate dehydrogenase	NE	+	MKAN_RS11585	TetR family transcriptional regulator	NE
	153 nt	2693580	0		ES
		2693589	2		ES
		2693632	634		NE
		2693635	986		NE
		2693655	1750		NE
		2720738	0		NE
		2720759	8		NE
		2720813	430		NE
		2720878	0		NE
		2720897	0		NE
26	2720613-2720990	2720920	0		NE	+	MKAN_RS11715	A/G-specific adenine glycosylase	NE	+	MKAN_RS11720	hypothetical protein	NE
	378 nt	2720923	0		NE
		2720925	0		NE
		2720934	0		NE
		2720961	1597		NE
		2756937	3605		NE
		2756960	2370		NE
		2756991	230		NE
		2757006	3767		NE
		2757010	937		NE
		2757021	1387		NE
		2757042	94		NE
		2757072	484		NE
		2757081	118		NE
		2757096	398		NE
		2757105	164		NE
		2757123	82		NE
		2757138	394		NE
		2757162	310		NE
		2757177	51		NE
		2757186	818		NE
27	2756934-2758034	2757201	68		NE	-	MKAN_RS11895	PPE family protein	NE	+	MKAN_RS11905	hypothetical protein	NE
	1,101 nt	2757210	1091		NE
	Pseudogenes:	2757222	702		NE
	MKAN_RS30450	2757358	957		NE
		2757400	2931		NE
		2757484	998		NE
		2757503	303		NE
		2757518	2160		NE
		2757576	2157		NE
		2757651	1838		NE
		2757663	780		NE
		2757757	1501		NE
		2757853	191		NE
		2757880	26		NE
		2757883	0		ES
		2757889	0		ES
		2757916	0		ES
		2757926	0		ES
		2757945	0		ES
		2757957	0		ES
		2757968	0		ES
		2758009	101		NE
		2758023	538		NE
		2762543	646		NE
		2762557	256		NE
		2762627	113		NE
		2762640	884		NE
		2762685	34		NE
		2762728	188		NE
		2762733	0		NE
		2762742	0		NE
28	2762540-2763020	2762755	0		NE	-	MKAN_RS11920	PE family protein	NE	-	MKAN_RS11925	MKAN_RS11925	NE
	481 nt	2762761	0		NE
		2762771	0		NE
		2762803	208		NE
		2762808	886		NE
		2762853	380		NE
		2762861	26	YES	NE
		2762912	194	YES	NE
		2762971	1848		NE
		3088541	400		NE
		3088587	138		NE
		3088589	97		NE
		3088595	456		NE
29	3088507-3088624	3088597	106		NE	+	MKAN_RS13490	hypothetical protein	GA	+	MKAN_RS13495	acyl-CoA dehydrogenase family protein	NE
	118 nt	3088599	0		NE
		3088606	0		NE
		3088610	0		NE
		3088613	0		NE
		3278926	0		ES
		3278938	0		ES
		3278940	0		ES
		3278983	0		ES
30	3278898-3279041	3278985	0		ES	-	MKAN_RS14310	WhiB family transcriptional regulator	NE	+	MKAN_RS14315	helix-turn-helix transcriptional regulator	ES
	144 nt	3278987	0		ES
		3278989	0		ES
		3279014	3849		NE
		3279017	2		NE
		3279025	34		NE
		3396245	18771		NE
		3396274	739		NE
		3396313	3766		NE
		3396361	306		NE
		3396475	480		NE
		3396567	50	YES	NE
31	3396244-3396801	3396623	0	YES	NE	-	MKAN_RS14845	PPE family protein	NE	+	MKAN_RS14850	glycosyltransferase	NE
	558 nt	3396633	0		NE
		3396637	0		NE
		3396642	0		NE
		3396652	0	YES	NE
		3396732	1124		NE
		3396780	0		NE
		3396790	0		NE
		3407075	85	YES	NE
		3407163	1254		NE
		3407240	0		NE
		3407250	0	YES	NE
32	3407069-3407378	3407273	0		NE	-	MKAN_RS14890	PPE family protein	NE	-	MKAN_RS14895	MFS transporter	NE
	310 nt	3407279	0		NE
		3407283	0		NE
		3407341	1432		NE
		3407357	874		NE
		3587341	316		NE
		3587352	0		NE
		3587379	0		NE
		3587381	0		NE
		3587387	0		NE
33	3587341-3587612	3587401	261		NE	-	MKAN_RS15660	NAD(P)H-binding protein	NE	+	MKAN_RS15665	hypothetical protein	NE
	272 nt	3587404	0		NE
		3587487	0		NE
		3587502	0		NE
		3587526	0		NE
		3587528	1		NE
		3587556	170		NE
		3779388	65		NE
		3779440	2339		NE
		3779480	443		NE
		3779494	263		NE
34	3779351-3779622	3779523	0		NE	+	MKAN_RS16470	class I SAM-dependent methyltransferase	NE	+	MKAN_RS16475	NAD(P)/FAD-dependent oxidoreductase	NE
	272 nt	3779527	1		NE
		3779530	0		NE
		3779537	0		NE
		3779541	0		NE
		3779550	0		NE
		3787718	2737		NE
		3787725	0		ES
		3787729	0		ES
35	3787692-3787823	3787736	0		ES	-	MKAN_RS16515	transcriptional regulator	NE	+	MKAN_RS16520	hypothetical protein	NE
	132 nt	3787739	0		ES
		3787746	0		ES
		3787749	0		ES
		3787751	0		ES
		3991704	2237		GA
		3991834	593		GA
		3991866	2797		GA
		3991977	303		GA
		3991998	352		GA
		3992038	3337		GA
		3992041	2897		GA
		3992062	0		ES
		3992065	0		ES
		3992072	0		ES
36	3991700-3992452	3992074	0		ES	-	MKAN_RS17375	PPE domain-containing protein	GA	-	MKAN_RS17380	hypothetical protein	GA
	753 nt	3992077	15		ES
		3992079	0		ES
		3992084	0		ES
		3992092	0		ES
		3992100	0		ES
		3992108	3784		GA
		3992129	2058		GA
		3992145	9203		GA
		3992162	136	YES	GA
		3992197	10408		GA
		3992218	6856		GA
		3992324	4225		GA
		3992375	2111		GA
		4174404	662		NE
		4174464	237		NE
		4174543	709		NE
		4174551	0	YES	NE
		4174602	655		NE
		4174652	1562		NE
		4174694	0		ES
		4174696	0		ES
37	4174261-4174967	4174698	1		ES	-	MKAN_RS18255	hypothetical protein	NE	-	MKAN_RS18260	IS1634 family transposase	NE
	707 nt	4174706	0		ES
		4174709	0		ES
		4174718	0		ES
		4174726	0		ES
		4174735	0		ES
		4174859	702		NE
		4174868	186		NE
		4174876	82		NE
		4174887	405		NE
		4174898	226		NE
		4210113	548		NE
		4210125	153		NE
		4210139	1102		NE
		4210219	218		NE
		4210308	24		NE
		4210313	98		NE
38	4210112-4210352	4210317	0		ES	-	MKAN_RS18335	MFS transporter	NE	-	MKAN_RS18340	SEC-C domain-containing protein	NE
	241 nt	4210324	0		ES
		4210332	0		ES
		4210340	0		ES
		4210342	1		ES
		4210346	17		ES
		4210348	0		ES
		4265784	233	YES	GA
		4265794	83	YES	GA
		4265879	2828		GA
		4265925	3863		GA
		4265935	1879		GA
		4265968	1869		GA
		4266001	14881		GA
		4266007	3425		GA
39	4265777-4266306	4266055	8346		GA	+	MKAN_RS18585	ABC transporter ATP-binding protein	GA	+	MKAN_RS18590	DNA-directed RNA polymerase subunit beta	ES
	530 nt	4266061	2650		GA
		4266065	7460		GA
		4266091	135		GA
		4266096	0		ES
		4266113	0		ES
		4266153	0		ES
		4266225	0		ES
		4266238	1		ES
		4266277	0		ES
		4350994	253		NE
		4351019	0		NE
		4351027	0	YES	NE
		4351032	0		NE
		4351035	0		NE
		4351039	0		NE
		4351175	406		NE
		4351409	89		NE
40	4350983-4352492	4351699	1319		NE	-	MKAN_RS19025	CoA-acylating methylmalonate-semialdehyde dehydrogenase	NE	+	MKAN_RS30660	cyclic nucleotide-binding domain-containing protein	NE
	1,510 nt	4351778	149		NE
	Pseudogenes:	4352045	6399		NE
	MKAN_RS31320	4352106	0	YES	NE
		4352172	0		NE
		4352247	2383		NE
		4352250	303		NE
		4352351	2518		NE
		4352454	736		NE
		4372308	1178		NE
		4372354	2	YES	GD
		4372372	70		GD
		4372381	28		GD
		4372395	0		GD
41	4372217-4372425	4372397	0		GD	-	MKAN_RS19145	PPE domain-containing protein	NE	-	MKAN_RS19150	allantoin permease	NE
	209 nt	4372402	0		GD
		4372404	0		GD
		4372410	15		GD
		4372416	0		GD
		4372423	0		GD
		4439856	0		ES
		4439862	0		ES
		4439865	0		ES
42	4439845-4439923	4439870	0		ES	-	MKAN_RS19430	MFS transporter	NE	+	MKAN_RS19435	helix-turn-helix transcriptional regulator	NE
	79 nt	4439873	0		ES
		4439882	0		ES
		4439885	0		ES
		4439912	80		NE
		4511393	1		NE
		4511399	196		NE
		4511408	0		NE
		4511424	136		NE
43	4511353-4511470	4511433	0		NE	-	MKAN_RS19665	DUF1772 domain-containing protein	NE	+	MKAN_RS19670	TetR/AcrR family transcriptional regulator	NE
	118 nt	4511442	0		NE
		4511446	0		NE
		4511451	0		NE
		4511460	169		NE
		4511463	0		NE
		4546781	416		NE
		4546786	0		NE
		4546805	0		NE
		4546813	0		NE
		4546819	0		NE
		4546848	99		NE
		4546851	279		NE
		4546866	23		NE
		4546885	0		NE
		4546888	1		NE
		4546908	1075		NE
		4546915	5373		NE
		4546928	2045		NE
		4546959	3947		NE
		4547092	2853		NE
		4547139	362		NE
		4547167	3039		NE
		4547201	142		NE
		4547362	2147		NE
		4547454	152		NE
		4547511	878		NE
		4547541	1172		NE
		4547565	659		NE
		4547586	1416		NE
44	4546756-4548738	4547659	3709		NE	+	MKAN_RS19840	cytidine deaminase	NE	+	MKAN_RS31395	glycosyl hydrolase family 12	NE
	1,983 nt	4547682	601		NE
	Pseudogenes:	4547701	884		NE
	MKAN_RS19845	4547715	280		NE
		4547721	489		NE
		4547814	74		NE
		4547821	3177		NE
		4547842	2360		NE
		4547908	594		NE
		4547967	110		NE
		4547997	80	YES	NE
		4548006	1964		NE
		4548051	400	YES	NE
		4548060	2136		NE
		4548105	1239		NE
		4548135	480		NE
		4548147	0	YES	NE
		4548171	792		NE
		4548183	0	YES	NE
		4548253	3468		NE
		4548295	1475		NE
		4548309	675		NE
		4548415	1868		NE
		4548436	3009		NE
		4548502	1071		NE
		4548549	0		NE
		4548564	0	YES	NE
		4548681	13	YES	NE
		4548709	134		NE
		4548736	5010		NE
		4683434	427		NE
		4683447	224		NE
		4683471	15	YES	NE
		4683696	753		NE
		4683772	77		NE
45	4683424-4683873	4683776	121		NE	+	MKAN_RS20415	membrane protein	NE	-	MKAN_RS20420	hypothetical protein	NE
	450 nt	4683782	1		NE
		4683787	0		NE
		4683806	0		NE
		4683812	0		NE
		4683841	0		NE
		4710026	0		NE
		4710034	0		NE
		4710044	0		NE
46	4710010-4710103	4710046	0		NE	-	MKAN_RS20545	thiolase family protein	NE	+	MKAN_RS20550	helix-turn-helix transcriptional regulator	NE
	94 nt	4710054	0		NE
		4710056	153		NE
		4710068	100		NE
		4710070	200		NE
		4804671	2808		NE
		4804733	0		GD
		4804740	0		GD
		4804752	0		GD
		4804768	1		GD
		4804788	0		GD
		4804795	0		GD
		4804807	2		GD
		4804810	0		GD
		4804833	0	YES	GD
		4804843	17		GD
		4804846	227		GD
		4804852	0		GD
		4804897	427		GD
		4804923	0		GD
		4804927	154		GD
		4804939	0		GD
		4804947	0		GD
		4804966	326		GD
		4804974	12		GD
		4804996	0		GD
47	4804669-4805603	4805004	0		GD	-	MKAN_RS20980	thioester reductase domain-containing protein	NE	+	MKAN_RS20985	hypothetical protein	GA
	935 nt	4805016	164		GD
		4805019	0		GD
		4805024	0		GD
		4805043	0		GD
		4805079	0	YES	GD
		4805098	27		GD
		4805105	0		GD
		4805124	0		GD
		4805135	0		GD
		4805146	0		GD
		4805156	35		GD
		4805168	0		GD
		4805267	52	YES	GD
		4805295	1556		GA
		4805371	506		GA
		4805464	2	YES	GA
		4805522	1275		GA
		4805542	1757		GA
		4805548	1471		GA
		4805550	2590		GA
		4805564	109		GA
		4805572	3705		GA
		4805578	53		GA
		4910725	0		GD
		4910730	0		GD
		4910740	0		GD
48	4910688-4910792	4910745	0		GD	-	MKAN_RS21330	bifunctional 3-(3-hydroxy-phenyl)propionate/3-hydroxycinnamic acid hydroxylase	NE	+	MKAN_RS21335	TetR/AcrR family transcriptional regulator	GD
	105 nt	4910750	0		GD
		4910760	0		GD
		4910764	100		GD
		4910778	0		GD
		5095259	0		NE
		5095266	0		NE
49	5095157-5095327	5095282	0		NE	+	MKAN_RS22150	phosphoserine phosphatase SerB	GD	+	MKAN_RS22155	metalloregulator ArsR/SmtB family transcription factor	NE
	171 nt	5095294	0		NE
		5095296	0		NE
		5095311	10		NE
		5606654	149		GD
		5606694	0		GD
		5606746	0		GD
		5606756	0		GD
		5606779	0		GD
		5606799	0		GD
		5606899	8		GD
50	5606640-5607160	5606917	97		GD	-	MKAN_RS24310	PPE domain-containing protein	NE	-	MKAN_RS24315	DUF421 domain-containing protein	NE
	521 nt	5606944	1		GD
		5606953	70		GD
		5606968	0	YES	GD
		5607012	330		NE
		5607056	0		NE
		5607158	175		NE
		5669852	0	YES	NE
		5669912	0		NE
		5669915	0		NE
51	5669832-5670160	5669925	0		NE	-	MKAN_RS24630	Rieske 2Fe-2S domain-containing protein	NE	+	KAN_RS24635	Rieske 2Fe-2S domain-containing protein	NE
	329 nt	5669934	0		NE
		5669947	0		NE
		5670063	1244		NE
		5670071	784		NE
		5709847	21		NE
		5709869	51		NE
		5709876	1714		NE
52	5709836-5709922	5709885	2		NE	-	MKAN_RS24840	helix-turn-helix domain-containing protein	NE	+	MKAN_RS24845	DoxX family membrane protein	NE
	87 nt	5709890	0		NE
		5709897	0		NE
		5709905	0		NE
		5709907	0		NE
		5741063	1374		NE
		5741081	0		NE
53	5741021-5741163	5741089	0	YES	NE	-	MKAN_RS24980	carboxylic acid reductase	NE	-	MKAN_RS24985	winged helix DNA-binding protein	NE
	143 nt	5741098	0		NE
		5741104	0		NE
		5884763	1659		NE
		5884836	995		NE
		5884840	1095		NE
		5884861	236		NE
		5885151	326		NE
		5885181	172		NE
		5885408	0	YES	NE
		5885501	112		NE
		5885617	298		NE
		5885722	1522		NE
		5885756	727		NE
		5885767	92		NE
		5885801	0		NE
		5885810	300		NE
		5885866	493		NE
		5885916	278		NE
		5885970	0	YES	NE
		5886285	879		NE
		5886298	812		NE
		5886363	0	YES	NE
		5886379	358		NE
		5886442	8975		NE
		5886503	642		NE
		5886581	736		NE
		5886620	1641		NE
		5886624	4304		NE
		5886697	0	YES	NE
		5886818	638		NE
		5886953	2168		NE
		5886969	4563		NE
		5886992	3805		NE
		5887037	1866		NE
		5887083	1914		NE
		5887096	4755		NE
		5887098	1122		NE
54	5884705-5888926	5887158	4881		NE	+	MKAN_RS25575	istA, IS21 family transposase	NE	+	MKAN_RS25600	protease inhibitor I42 family protein	NE
	4,222 nt	5887209	740		NE
	Pseudogenes:	5887253	4427		NE
	MKAN_RS25580	5887260	2825		NE
	MKAN_RS25585	5887339	167		NE
	MKAN_RS25590	5887346	81		NE
	MKAN_RS25595	5887443	507		NE
	MKAN_RS30830	5887477	42	YES	NE
		5887634	2466		NE
		5887708	293		NE
		5887767	342		NE
		5887781	233		NE
		5887806	430		NE
		5887906	40		NE
		5887965	2018		NE
		5888085	969		NE
		5888189	2442		NE
		5888349	783		NE
		5888367	613		NE
		5888371	1008		NE
		5888389	1		ES
		5888399	0		ES
		5888419	0		ES
		5888428	6		ES
		5888440	2		ES
		5888449	0		ES
		5888462	0		ES
		5888479	0		ES
		5888489	0		ES
		5888493	136		NE
		5888514	1705		NE
		5888516	54		NE
		5888535	1294		NE
		5888558	481		NE
		5888569	17	YES	NE
		5888578	273		NE
		5888628	5881		NE
		5888692	1595		NE
		5888711	0	YES	NE
		5888741	3534		NE
		5888753	1256		NE
		5888808	503	YES	NE
		5888856	3088		NE
		5888894	3316		NE
		5888897	568		NE
		5888926	1975		NE
		5907890	0		NE
		5907952	591		NE
		5907961	1714		NE
		5907964	15		NE
		5907967	0		NE
55	5907771-5908085	5908004	0		NE	-	MKAN_RS25665	TetR/AcrR family transcriptional regulator	NE	+	MKAN_RS25670	glucose 1-dehydrogenase	NE
	315 nt	5908025	0		NE
		5908034	0		NE
		5908038	15		NE
		5908042	0		NE
		5908058	591		NE
		5908071	466		NE
		6250320	0		NE
		6250327	0		NE
		6250343	0		NE
56	6250236-6250556	6250345	0		NE	+	MKAN_RS27000	MFS transporter	NE	+	MKAN_RS27005	coiled-coil structural protein	NE
	321 nt	6250359	15		NE
		6250387	3483		NE
		6250453	930		NE
		6250551	484		NE
		6356881	731		NE
		6356893	283		NE
		6356919	181		NE
		6357000	1499		NE
		6357034	764		NE
		6357079	2252		NE
		6357088	403		NE
		6357175	206		NE
		6357272	1360		NE
		6357316	1020		NE
		6357516	821		NE
		6357572	1646		NE
		6357588	3463		NE
		6357624	158		NE
		6357636	927		NE
		6357658	46	YES	NE
		6357693	148	YES	NE
		6357850	86		NE
57	6356880-6359065	6357866	0		NE	-	MKAN_RS27445	glycoside hydrolase family 3 C-terminal domain-containing protein	NE	-	MKAN_RS27460	glycoside hydrolase	NE
	2,186 nt	6357872	0		NE
	Pseudogenes:	6357942	431		NE
	MKAN_RS27455	6358137	400		NE
		6358207	721		NE
		6358420	307		NE
		6358425	872		NE
		6358497	3745		NE
		6358504	69	YES	NE
		6358703	145		NE
		6358753	1066		NE
		6358768	2		NE
		6358806	0		NE
		6358836	0		NE
		6358879	0	YES	NE
		6358903	0	YES	NE
