# Supplementary material for: Comprehensive essentiality analysis of the Mycobacterium kansasii genome by saturation transposon mutagenesis and deep sequencing
Source: mBio. 2023 Jun 23;14(4):e00573-23. doi: 10.1128/mbio.00573-23 (PMC10470612; doi:10.1128/mbio.00573-23)
Supplement: Dataset S6 — Essentiality calls based on the motif-dependent Hidden Markov Model of essentiality for all TA sites and annotated genes in the M. kansasii ATCC 12478 plasmid pMK12478. [file mbio.00573-23-s0007.xlsx]

## Sheet: TA site essentiality data
Dataset S6. List of essentiality calls based on the motif-dependent Hidden Markov Model of essentiality for all TA sites in the M. kansasii ATCC 12478 plasmid pMK12478. State call key: ES, essential; GD, growth-defect; NE, nonessential; GA, growth-advantage.
TA site coordinate	Matches nonpermissive motif	Number of datasets with insertions	Sum of normalized read counts	Mean normalized read count among replicates with insertions	Annotated locs tag (gene name)	TA site state call
54		11	802.1	72.9182		NE
233		12	5610.8	467.567		NE
329		8	516.4	64.55		NE
394		12	1440.5	120.042		NE
419		12	6951.8	579.317		NE
611		12	3063.8	255.317		NE
617	YES	3	86.3	28.7667		NE
720		12	3531.4	294.283		NE
922		8	689.6	86.2		NE
945		12	831.8	69.3167		NE
962		12	2049.7	170.808		NE
978	YES	0	0	0		NE
1072		12	5428.8	452.4		NE
1075		12	1072.4	89.3667		NE
1223		12	2376.1	198.008		NE
1226		12	12727.3	1060.61		NE
1230		11	1004.1	91.2818		NE
1545		11	531.5	48.3182		NE
1758	YES	1	85.5	85.5		NE
1783		12	9846.3	820.525		NE
1850		9	364.9	40.5444		NE
2064		12	3023.6	251.967		NE
2312		12	2145.5	178.792		NE
2359	YES	0	0	0	MKAN_RS27765 (MKAN_RS27765)	NE
2566		12	6297.5	524.792	MKAN_RS27765 (MKAN_RS27765)	NE
2590		12	2834.5	236.208	MKAN_RS27765 (MKAN_RS27765)	NE
2602		4	99.9	24.975	MKAN_RS27765 (MKAN_RS27765)	NE
2667		10	1098.4	109.84	MKAN_RS27765 (MKAN_RS27765)	NE
2782		10	1562.7	156.27	MKAN_RS27765 (MKAN_RS27765)	NE
2790		12	1699.1	141.592	MKAN_RS27765 (MKAN_RS27765)	NE
2824		11	1987.9	180.718	MKAN_RS27765 (MKAN_RS27765)	NE
3090		12	2567.6	213.967	MKAN_RS27765 (MKAN_RS27765)	NE
3404		12	2169.4	180.783		NE
3411		12	12742.9	1061.91		NE
3722		4	20.5	5.125	MKAN_RS27770 (MKAN_RS27770)	NE
3857		10	775.6	77.56	MKAN_RS27770 (MKAN_RS27770)	NE
3877		6	105.8	17.6333	MKAN_RS27770 (MKAN_RS27770)	NE
3888		5	526.3	105.26	MKAN_RS27770 (MKAN_RS27770)	NE
3947		8	559	69.875	MKAN_RS27770 (MKAN_RS27770)	NE
3990		11	809	73.5455	MKAN_RS27770 (MKAN_RS27770)	NE
4016	YES	1	2.3	2.3	MKAN_RS27770 (MKAN_RS27770)	NE
4221		11	1755.8	159.618	MKAN_RS27770 (MKAN_RS27770)	NE
4258		10	485.4	48.54	MKAN_RS27770 (MKAN_RS27770)	NE
4269		10	493.9	49.39	MKAN_RS27770 (MKAN_RS27770)	NE
4347		11	754.8	68.6182	MKAN_RS27770 (MKAN_RS27770)	NE
4636		6	73.9	12.3167	MKAN_RS27775 (MKAN_RS27775)	NE
4768		12	1112.4	92.7	MKAN_RS27775 (MKAN_RS27775)	NE
4991	YES	1	323.6	323.6	MKAN_RS27775 (MKAN_RS27775)	NE
5247		3	73.5	24.5		NE
5259		2	19	9.5		NE
5329		1	179.6	179.6		NE
5608		12	1809.1	150.758	MKAN_RS27780 (MKAN_RS27780)	NE
5704		10	811.3	81.13	MKAN_RS27780 (MKAN_RS27780)	NE
5762		7	399.4	57.0571		NE
5775		9	860.6	95.6222		NE
5789		0	0	0		NE
5794		1	0.6	0.6		NE
5804		2	64	32		NE
5811		0	0	0		NE
5838		12	1044.9	87.075		NE
5862		11	928.3	84.3909	MKAN_RS27785 (MKAN_RS27785)	NE
5873	YES	1	72	72	MKAN_RS27785 (MKAN_RS27785)	NE
5987		12	2781.1	231.758	MKAN_RS27785 (MKAN_RS27785)	NE
5993		3	53.4	17.8	MKAN_RS27785 (MKAN_RS27785)	NE
6006		3	139.2	46.4	MKAN_RS27785 (MKAN_RS27785)	NE
6037		6	560.1	93.35	MKAN_RS27785 (MKAN_RS27785)	NE
6065		7	292.9	41.8429	MKAN_RS27785 (MKAN_RS27785)	NE
6092		9	855.9	95.1	MKAN_RS27785 (MKAN_RS27785)	NE
6371		4	50.1	12.525	MKAN_RS27785 (MKAN_RS27785)	NE
6416		12	2778.2	231.517	MKAN_RS27785 (MKAN_RS27785)	NE
6506		10	960.9	96.09	MKAN_RS27785 (MKAN_RS27785)	NE
6519		5	158.2	31.64	MKAN_RS27785 (MKAN_RS27785)	NE
6533		0	0	0	MKAN_RS27785 (MKAN_RS27785)	NE
6665		3	96.2	32.0667	MKAN_RS27785 (MKAN_RS27785)	NE
6728		2	127.5	63.75	MKAN_RS27785 (MKAN_RS27785)	NE
6774		1	21.6	21.6		NE
6848		1	7.6	7.6		NE
6892		0	0	0		NE
6950		1	0.9	0.9		NE
6962		4	96	24	MKAN_RS27790 (MKAN_RS27790)	NE
7032		2	85.7	42.85	MKAN_RS27790 (MKAN_RS27790)	NE
7083		7	311.7	44.5286	MKAN_RS27790 (MKAN_RS27790)	NE
7140		12	1534.9	127.908	MKAN_RS27790 (MKAN_RS27790)	NE
7384		9	695.7	77.3	MKAN_RS27790 (MKAN_RS27790)	NE
7420		12	2895.1	241.258	MKAN_RS27790 (MKAN_RS27790)	NE
7524		11	1188.8	108.073		NE
7575		10	220.9	22.09		NE
7596		0	0	0		NE
7603		1	16.6	16.6		NE
7606		1	45.7	45.7		NE
7611		0	0	0		NE
7656		11	946.4	86.0364		NE
7725		2	16.2	8.1	MKAN_RS27795 (MKAN_RS27795)	NE
7838		8	137.6	17.2	MKAN_RS27795 (MKAN_RS27795)	NE
7961		12	804.5	67.0417	MKAN_RS27795 (MKAN_RS27795)	NE
8084		12	1991.2	165.933	MKAN_RS27795 (MKAN_RS27795)	NE
8183		12	1112.7	92.725	MKAN_RS27795 (MKAN_RS27795)	NE
8271		12	10914.5	909.542		NE
8273		11	1805.3	164.118		NE
8388		12	2092.6	174.383	MKAN_RS27800 (MKAN_RS27800)	NE
8460		12	6361.3	530.108	MKAN_RS27800 (MKAN_RS27800)	NE
8466		12	1042.7	86.8917	MKAN_RS27800 (MKAN_RS27800)	NE
8863		12	330.9	27.575	MKAN_RS27800 (MKAN_RS27800)	NE
8912		9	447.4	49.7111	MKAN_RS27800 (MKAN_RS27800)	NE
8999		10	493.3	49.33	MKAN_RS27805 (MKAN_RS27805)	NE
9148		9	571.4	63.4889	MKAN_RS27805 (MKAN_RS27805)	NE
9417		12	720.6	60.05	MKAN_RS27805 (MKAN_RS27805)	NE
9485		12	3354.9	279.575	MKAN_RS27805 (MKAN_RS27805)	NE
9601		10	901.1	90.11	MKAN_RS27805 (MKAN_RS27805), MKAN_RS27810 (MKAN_RS27810)	NE
9649		12	733.3	61.1083	MKAN_RS27810 (MKAN_RS27810)	NE
9718		11	1385	125.909	MKAN_RS27810 (MKAN_RS27810)	NE
9796		12	1422.7	118.558	MKAN_RS27810 (MKAN_RS27810)	NE
9890		12	4046.5	337.208		NE
10331		8	302.8	37.85	MKAN_RS27815 (MKAN_RS27815)	NE
10625		12	1710.5	142.542	MKAN_RS27815 (MKAN_RS27815)	NE
10670		10	612.6	61.26	MKAN_RS27815 (MKAN_RS27815)	NE
10727		3	39.3	13.1	MKAN_RS27815 (MKAN_RS27815)	NE
10733		7	246.2	35.1714	MKAN_RS27815 (MKAN_RS27815)	NE
10799		11	1384.3	125.845	MKAN_RS27815 (MKAN_RS27815)	NE
10829		11	1137.5	103.409	MKAN_RS27815 (MKAN_RS27815)	NE
10847		10	403.3	40.33	MKAN_RS27815 (MKAN_RS27815)	NE
10948		3	105.1	35.0333		NE
10953		0	0	0		NE
10963		1	14.2	14.2		NE
11385		2	42.6	21.3	MKAN_RS27820 (MKAN_RS27820)	NE
11510		8	421.2	52.65	MKAN_RS27820 (MKAN_RS27820)	NE
11543		1	64	64	MKAN_RS27820 (MKAN_RS27820)	NE
11558		0	0	0	MKAN_RS27820 (MKAN_RS27820)	NE
11577	YES	0	0	0	MKAN_RS27820 (MKAN_RS27820)	NE
11673		0	0	0	MKAN_RS27820 (MKAN_RS27820)	NE
11708		9	287.1	31.9	MKAN_RS27820 (MKAN_RS27820)	NE
11789		3	88.6	29.5333	MKAN_RS27820 (MKAN_RS27820)	NE
11807		11	1243.1	113.009	MKAN_RS27820 (MKAN_RS27820)	NE
11940		3	54.5	18.1667		NE
12036		10	1039.1	103.91		NE
12114		10	1763.5	176.35		NE
12118		12	3695.9	307.992		NE
12222		12	2489.8	207.483		NE
12279		12	1109.3	92.4417		NE
12495		12	1624.3	135.358		NE
12499		12	5966.3	497.192		NE
12649	YES	5	31.3	6.26		NE
12813		12	1097	91.4167		NE
12837		12	1271.9	105.992		NE
12858		12	2315	192.917		NE
13096		12	1366.1	113.842		NE
13108		11	1490.2	135.473		NE
13162		0	0	0		NE
13167		0	0	0		NE
13177		0	0	0		NE
13338		8	750.9	93.8625	MKAN_RS27835 (MKAN_RS27835)	NE
13342		12	1346.1	112.175	MKAN_RS27835 (MKAN_RS27835)	NE
13516		7	29	4.14286	MKAN_RS27835 (MKAN_RS27835)	NE
13536		10	97.2	9.72	MKAN_RS27835 (MKAN_RS27835)	NE
13612		12	2696.3	224.692	MKAN_RS27835 (MKAN_RS27835), MKAN_RS27840 (MKAN_RS27840)	NE
13899		12	1389.9	115.825	MKAN_RS27840 (MKAN_RS27840)	NE
13909		3	91	30.3333	MKAN_RS27840 (MKAN_RS27840)	NE
13977		9	155.2	17.2444	MKAN_RS27840 (MKAN_RS27840)	NE
14104		12	2154.8	179.567	MKAN_RS27840 (MKAN_RS27840)	NE
14151		10	438.8	43.88	MKAN_RS27840 (MKAN_RS27840)	NE
14207	YES	2	15.4	7.7	MKAN_RS27840 (MKAN_RS27840)	NE
14250		4	163.4	40.85		NE
14288		10	622.3	62.23		NE
14312		7	430.2	61.4571		NE
14345		12	3658.1	304.842		NE
14366		11	1528.4	138.945		NE
14520		8	526.4	65.8	MKAN_RS27845 (MKAN_RS27845)	NE
14616		12	2574.3	214.525	MKAN_RS27845 (MKAN_RS27845)	NE
14637		12	4145.3	345.442	MKAN_RS27845 (MKAN_RS27845)	NE
14849		6	111.7	18.6167	MKAN_RS27845 (MKAN_RS27845)	NE
14865		11	367.5	33.4091	MKAN_RS27845 (MKAN_RS27845)	NE
15062		8	173.1	21.6375		NE
15079		7	293	41.8571		NE
15131		3	3.4	1.13333		NE
15263		12	1320.9	110.075		NE
15321		7	445.6	63.6571		NE
15342	YES	2	23.2	11.6		NE
15381		12	1490.9	124.242		NE
15591		9	774.4	86.0444		NE
15653		10	620.9	62.09		NE
15846		12	2200.8	183.4		NE
15876		12	3913.3	326.108		NE
15933		12	3001.7	250.142		NE
15951		12	3027	252.25		NE
16044		11	485.2	44.1091		NE
16206		8	460.9	57.6125		NE
16245		10	941.9	94.19		NE
16255	YES	2	1.4	0.7	MKAN_RS27855 (MKAN_RS27855)	NE
16314		12	6639.4	553.283	MKAN_RS27855 (MKAN_RS27855)	NE
16320		12	3410.9	284.242	MKAN_RS27855 (MKAN_RS27855)	NE
16482		11	985.5	89.5909	MKAN_RS27855 (MKAN_RS27855)	NE
16783		6	273.6	45.6	MKAN_RS27855 (MKAN_RS27855)	NE
17061		12	1398.3	116.525	MKAN_RS27855 (MKAN_RS27855)	NE
17105		12	1052.9	87.7417	MKAN_RS27855 (MKAN_RS27855), MKAN_RS27860 (MKAN_RS27860)	NE
17129		10	1181	118.1	MKAN_RS27855 (MKAN_RS27855), MKAN_RS27860 (MKAN_RS27860)	NE
17256	YES	3	68.7	22.9	MKAN_RS27860 (MKAN_RS27860)	NE
17390		5	264.2	52.84	MKAN_RS27860 (MKAN_RS27860)	NE
17665		7	256.8	36.6857	MKAN_RS27860 (MKAN_RS27860)	NE
17821		4	104.1	26.025		NE
17836		12	2693.5	224.458		NE
18172		9	639.7	71.0778	MKAN_RS27865 (MKAN_RS27865)	NE
18246		4	80.1	20.025	MKAN_RS27865 (MKAN_RS27865)	NE
18356		6	182.6	30.4333	MKAN_RS27865 (MKAN_RS27865)	NE
18372		11	984.1	89.4636	MKAN_RS27865 (MKAN_RS27865)	NE
18418		11	1713.6	155.782	MKAN_RS27865 (MKAN_RS27865)	NE
18431		10	1354.9	135.49	MKAN_RS27865 (MKAN_RS27865)	NE
18438		8	286.2	35.775	MKAN_RS27865 (MKAN_RS27865)	NE
18498		11	960.2	87.2909	MKAN_RS27865 (MKAN_RS27865)	NE
18570		11	1690.9	153.718	MKAN_RS27865 (MKAN_RS27865)	NE
18658		12	2934.5	244.542	MKAN_RS27865 (MKAN_RS27865)	NE
18716		12	808.9	67.4083	MKAN_RS27865 (MKAN_RS27865)	NE
18718		12	3833.9	319.492	MKAN_RS27865 (MKAN_RS27865)	NE
18730		11	1031.5	93.7727	MKAN_RS27865 (MKAN_RS27865)	NE
18767		11	1624.4	147.673	MKAN_RS27865 (MKAN_RS27865)	NE
18801		12	3913.1	326.092	MKAN_RS27865 (MKAN_RS27865)	NE
18852	YES	4	138.4	34.6		NE
18902		12	2512.1	209.342		NE
18920		12	2879.9	239.992		NE
18924		12	4108.2	342.35		NE
18934		3	18.9	6.3		NE
18945		12	2019.7	168.308		NE
18949		12	4045.8	337.15		NE
18955		12	2176.9	181.408		NE
18966		11	636.6	57.8727		NE
19105		12	1014.6	84.55		NE
19143	YES	7	161.9	23.1286		NE
19211		12	2902.5	241.875		NE
19245		12	2119.1	176.592		NE
19296		10	572.7	57.27		NE
19363		7	640.6	91.5143		NE
19374		11	815.5	74.1364		NE
19390		12	1725.7	143.808		NE
19402		9	643.4	71.4889		NE
19621	YES	1	1.3	1.3	MKAN_RS27870 (MKAN_RS27870)	NE
19672		1	5	5	MKAN_RS27870 (MKAN_RS27870)	NE
19696		7	92.1	13.1571	MKAN_RS27870 (MKAN_RS27870)	NE
19703		3	41.9	13.9667	MKAN_RS27870 (MKAN_RS27870)	NE
19767		4	101.9	25.475	MKAN_RS27870 (MKAN_RS27870)	NE
19780		11	834.4	75.8545		NE
19912		12	2839.7	236.642		NE
20027		4	41.3	10.325		NE
20036		10	750.1	75.01		NE
20048		11	1384.3	125.845		NE
20138		12	4884	407		NE
20297		11	1069.7	97.2455	MKAN_RS29005 (MKAN_RS29005)	NE
20334		10	982.9	98.29	MKAN_RS29005 (MKAN_RS29005)	NE
20342		12	6101.7	508.475	MKAN_RS29005 (MKAN_RS29005)	GA
20405		12	4720.5	393.375	MKAN_RS29005 (MKAN_RS29005)	GA
20457		12	1927.8	160.65	MKAN_RS29005 (MKAN_RS29005)	GA
20608		12	2642.2	220.183	MKAN_RS29010 (MKAN_RS29010)	GA
20716		12	1663.4	138.617	MKAN_RS29010 (MKAN_RS29010)	GA
20722		12	5356.6	446.383	MKAN_RS29010 (MKAN_RS29010)	GA
20847		12	7314.4	609.533		GA
20995		12	1501.5	125.125	MKAN_RS27880 (MKAN_RS27880)	GA
21010		5	341.2	68.24	MKAN_RS27880 (MKAN_RS27880)	GA
21193		12	6697.9	558.158	MKAN_RS27880 (MKAN_RS27880)	GA
21451		12	3831.8	319.317	MKAN_RS27880 (MKAN_RS27880)	GA
21457		12	11352.6	946.05	MKAN_RS27880 (MKAN_RS27880)	GA
21566		12	2188.9	182.408	MKAN_RS27880 (MKAN_RS27880)	GA
21634		8	365.5	45.6875		GA
21663		5	248.9	49.78		GA
21685		4	134.1	33.525		GA
21730		12	3937.5	328.125	MKAN_RS27885 (MKAN_RS27885)	GA
21811		12	2051.8	170.983	MKAN_RS27885 (MKAN_RS27885)	GA
21829		12	2818.5	234.875	MKAN_RS27885 (MKAN_RS27885)	GA
21850		12	3732.2	311.017	MKAN_RS27885 (MKAN_RS27885)	GA
21996		10	952.2	95.22	MKAN_RS27885 (MKAN_RS27885)	GA
22036		12	8882.3	740.192	MKAN_RS27885 (MKAN_RS27885)	GA
22057		12	2925.1	243.758	MKAN_RS27885 (MKAN_RS27885)	GA
22114		12	1698.2	141.517	MKAN_RS27885 (MKAN_RS27885)	GA
22171		12	1574.2	131.183	MKAN_RS27885 (MKAN_RS27885)	GA
22357		12	4486.5	373.875	MKAN_RS31260 (MKAN_RS31260)	GA
22373		12	1124.4	93.7	MKAN_RS31260 (MKAN_RS31260)	GA
22544		1	68.5	68.5	MKAN_RS31260 (MKAN_RS31260)	GA
22604		12	6692.7	557.725	MKAN_RS31260 (MKAN_RS31260)	GA
22628		12	4059.8	338.317	MKAN_RS31260 (MKAN_RS31260)	GA
22801		6	270.7	45.1167		GA
22892		12	3144.6	262.05		GA
22985		12	5895.1	491.258		GA
23068		11	698.3	63.4818	MKAN_RS27895 (MKAN_RS27895)	GA
23091		12	1092.9	91.075	MKAN_RS27895 (MKAN_RS27895)	GA
23118	YES	3	106.2	35.4	MKAN_RS27895 (MKAN_RS27895)	GA
23157		6	240.6	40.1	MKAN_RS27895 (MKAN_RS27895)	GA
23264		12	1901.5	158.458	MKAN_RS27895 (MKAN_RS27895)	GA
23275		12	3355.1	279.592	MKAN_RS27895 (MKAN_RS27895)	GA
23315		10	1037.2	103.72	MKAN_RS27895 (MKAN_RS27895)	GA
23387		10	576.5	57.65	MKAN_RS27895 (MKAN_RS27895)	GA
23516		12	3622.5	301.875	MKAN_RS27895 (MKAN_RS27895)	GA
23531		12	2191.1	182.592	MKAN_RS27895 (MKAN_RS27895)	GA
23556		12	3019.7	251.642	MKAN_RS27895 (MKAN_RS27895)	GA
23845		11	773.3	70.3	MKAN_RS27900 (MKAN_RS27900)	GA
24006		12	1828.5	152.375	MKAN_RS27900 (MKAN_RS27900)	GA
24111	YES	6	186.9	31.15	MKAN_RS27900 (MKAN_RS27900)	GA
24120		12	1976.1	164.675	MKAN_RS27900 (MKAN_RS27900)	GA
24191		8	413.1	51.6375	MKAN_RS27900 (MKAN_RS27900)	GA
24197		12	6569.5	547.458	MKAN_RS27900 (MKAN_RS27900)	GA
24321		12	3413.2	284.433	MKAN_RS27900 (MKAN_RS27900)	GA
24461		12	5082.9	423.575	MKAN_RS27900 (MKAN_RS27900)	GA
24513		12	4041.9	336.825		GA
24639		12	4345.2	362.1		GA
24660		12	1416.4	118.033		GA
24667		12	1518.8	126.567		GA
24675		12	1077	89.75		GA
24701		12	10736.4	894.7	MKAN_RS27910 (MKAN_RS27910)	GA
24856		9	1080.4	120.044	MKAN_RS27910 (MKAN_RS27910)	GA
24889		8	633.8	79.225	MKAN_RS27910 (MKAN_RS27910)	GA
24993		12	4091.1	340.925	MKAN_RS27910 (MKAN_RS27910)	GA
25004		12	2714.7	226.225	MKAN_RS27910 (MKAN_RS27910)	GA
25037		12	12808.5	1067.38	MKAN_RS27910 (MKAN_RS27910)	GA
25041		12	7561.5	630.125	MKAN_RS27910 (MKAN_RS27910)	GA
25098		12	1592.5	132.708	MKAN_RS27910 (MKAN_RS27910)	NE
25110		12	2248.3	187.358	MKAN_RS27910 (MKAN_RS27910)	NE
25144		12	3003.1	250.258	MKAN_RS27910 (MKAN_RS27910)	NE
25213		12	1209.8	100.817	MKAN_RS27910 (MKAN_RS27910)	NE
25253		9	416.4	46.2667	MKAN_RS27910 (MKAN_RS27910)	NE
25350		12	3122.1	260.175	MKAN_RS27910 (MKAN_RS27910)	NE
25376		10	739.6	73.96	MKAN_RS27910 (MKAN_RS27910)	NE
25378		12	2498	208.167	MKAN_RS27910 (MKAN_RS27910)	NE
25383		10	1715.6	171.56	MKAN_RS27910 (MKAN_RS27910)	NE
25452		12	1887.2	157.267	MKAN_RS27910 (MKAN_RS27910)	NE
25455		12	4832.4	402.7		NE
25465		12	1539.1	128.258		NE
25589		11	847.3	77.0273		NE
25637		12	2570.1	214.175		NE
25662		12	2486	207.167		NE
25790		12	2153.4	179.45		NE
25856		12	2013.6	167.8		NE
25949		11	1221.8	111.073		NE
25959		11	1011.3	91.9364		NE
25965	YES	0	0	0		NE
26076		6	216.2	36.0333		NE
26108		6	601	100.167		NE
26123		9	313.5	34.8333		NE
26206		12	5716.4	476.367		NE
26261		12	2099.8	174.983		NE
26302		10	304.9	30.49		NE
26323		8	382.8	47.85		NE
26368		6	179.2	29.8667		NE
26399		11	1379.2	125.382		NE
26439		10	817.8	81.78	MKAN_RS27925 (MKAN_RS27925)	NE
26549		10	814.6	81.46	MKAN_RS27925 (MKAN_RS27925)	NE
26556		12	1127.3	93.9417	MKAN_RS27925 (MKAN_RS27925)	NE
26558		12	4807.2	400.6	MKAN_RS27925 (MKAN_RS27925)	NE
26642		11	2052.1	186.555	MKAN_RS27925 (MKAN_RS27925)	NE
26680		12	2473.9	206.158	MKAN_RS27925 (MKAN_RS27925)	NE
26716		12	1107.4	92.2833	MKAN_RS27925 (MKAN_RS27925)	NE
26856		12	592.9	49.4083		NE
26918		11	780.8	70.9818		NE
26969		8	606.6	75.825		NE
27119		4	116.6	29.15		NE
27219		9	425.6	47.2889		NE
27236		12	1371.3	114.275		NE
27242		1	5.4	5.4		NE
27306		11	389.1	35.3727		NE
27354		5	308.9	61.78		NE
27404		3	133.5	44.5	MKAN_RS27935 (MKAN_RS27935)	NE
27465		8	155.4	19.425	MKAN_RS27935 (MKAN_RS27935)	NE
27516		8	478.6	59.825	MKAN_RS27935 (MKAN_RS27935)	NE
27645		8	210.2	26.275	MKAN_RS27935 (MKAN_RS27935)	NE
27679		8	556.7	69.5875	MKAN_RS27935 (MKAN_RS27935)	NE
27726		10	1239	123.9	MKAN_RS27935 (MKAN_RS27935)	NE
28268		12	1357.5	113.125	MKAN_RS27935 (MKAN_RS27935)	NE
28305		9	495.2	55.0222	MKAN_RS27935 (MKAN_RS27935)	NE
28440		11	983.7	89.4273	MKAN_RS27935 (MKAN_RS27935)	NE
28470		12	1515.3	126.275	MKAN_RS27935 (MKAN_RS27935)	NE
28536		7	160.5	22.9286	MKAN_RS27935 (MKAN_RS27935)	NE
28563		6	259.5	43.25	MKAN_RS27935 (MKAN_RS27935)	NE
28657		6	291.1	48.5167	MKAN_RS27935 (MKAN_RS27935)	NE
28761	YES	1	4.4	4.4	MKAN_RS27940 (MKAN_RS27940)	NE
28874		12	1729.8	144.15	MKAN_RS27940 (MKAN_RS27940)	NE
29025	YES	2	46.9	23.45	MKAN_RS27940 (MKAN_RS27940)	NE
29142		4	142.5	35.625	MKAN_RS27940 (MKAN_RS27940)	NE
29165		8	814.1	101.763	MKAN_RS27940 (MKAN_RS27940)	NE
29221		12	799.1	66.5917	MKAN_RS27940 (MKAN_RS27940)	NE
29232		12	2333.7	194.475	MKAN_RS27940 (MKAN_RS27940)	NE
29265	YES	3	43.6	14.5333	MKAN_RS27940 (MKAN_RS27940)	NE
29634		7	255	36.4286	MKAN_RS27940 (MKAN_RS27940)	NE
29687		11	588.9	53.5364	MKAN_RS27940 (MKAN_RS27940)	NE
29857	YES	1	0.5	0.5	MKAN_RS27940 (MKAN_RS27940)	NE
29865		7	416.5	59.5	MKAN_RS27940 (MKAN_RS27940)	NE
29876		8	683.1	85.3875	MKAN_RS27940 (MKAN_RS27940)	NE
29882		10	1053.4	105.34	MKAN_RS27940 (MKAN_RS27940)	NE
29897		9	570.8	63.4222	MKAN_RS27940 (MKAN_RS27940)	NE
29905		11	956.9	86.9909	MKAN_RS27945 (MKAN_RS27945)	NE
29986		8	368.2	46.025	MKAN_RS27945 (MKAN_RS27945)	NE
30025		9	732.1	81.3444	MKAN_RS27945 (MKAN_RS27945)	NE
30064		12	1960.6	163.383	MKAN_RS27945 (MKAN_RS27945)	NE
30085		12	475.7	39.6417	MKAN_RS27945 (MKAN_RS27945)	NE
30287		12	5211.5	434.292	MKAN_RS27945 (MKAN_RS27945)	NE
30318		3	130.5	43.5	MKAN_RS27945 (MKAN_RS27945)	NE
30400		9	813	90.3333	MKAN_RS27945 (MKAN_RS27945)	NE
30410		9	373.6	41.5111	MKAN_RS27945 (MKAN_RS27945)	NE
30419		9	597	66.3333	MKAN_RS27945 (MKAN_RS27945)	NE
30456		12	2256	188	MKAN_RS27945 (MKAN_RS27945)	NE
30745		12	3223.5	268.625	MKAN_RS27945 (MKAN_RS27945)	NE
30828		7	280.9	40.1286	MKAN_RS27945 (MKAN_RS27945)	NE
30841		12	3285	273.75	MKAN_RS27945 (MKAN_RS27945)	NE
30923		12	3473.7	289.475	MKAN_RS27945 (MKAN_RS27945)	NE
30946		8	557.4	69.675	MKAN_RS27945 (MKAN_RS27945)	NE
30973		12	6429.5	535.792	MKAN_RS27945 (MKAN_RS27945)	NE
31020		6	252.1	42.0167	MKAN_RS27945 (MKAN_RS27945)	NE
31090		12	7566.1	630.508	MKAN_RS27945 (MKAN_RS27945)	NE
31111		11	1354.8	123.164	MKAN_RS27945 (MKAN_RS27945)	NE
31157	YES	2	47.9	23.95	MKAN_RS27945 (MKAN_RS27945)	NE
31228		12	2184	182	MKAN_RS27945 (MKAN_RS27945)	NE
31249		12	1826.1	152.175	MKAN_RS27945 (MKAN_RS27945)	NE
31266		11	210.2	19.1091	MKAN_RS27945 (MKAN_RS27945)	NE
31273		12	1331.6	110.967	MKAN_RS27945 (MKAN_RS27945)	NE
31383		10	550.2	55.02		NE
31396		11	542.6	49.3273		NE
31400		6	165.1	27.5167		NE
31428		11	1064.4	96.7636		NE
31431		6	400.1	66.6833		NE
31473	YES	2	28.5	14.25		NE
31514		8	622.1	77.7625		NE
31520		9	489.6	54.4		NE
31556	YES	1	30.4	30.4		NE
31577		11	1446.3	131.482		NE
31589		12	7229.3	602.442	MKAN_RS27950 (MKAN_RS27950)	NE
31628		12	4403.6	366.967	MKAN_RS27950 (MKAN_RS27950)	NE
31667	YES	5	169.6	33.92	MKAN_RS27950 (MKAN_RS27950)	NE
31688	YES	1	0.6	0.6	MKAN_RS27950 (MKAN_RS27950)	NE
31774		6	314.8	52.4667	MKAN_RS27950 (MKAN_RS27950)	NE
31801		6	313.8	52.3	MKAN_RS27950 (MKAN_RS27950)	NE
31866		4	228.3	57.075	MKAN_RS27950 (MKAN_RS27950)	NE
31877		12	1753	146.083	MKAN_RS27950 (MKAN_RS27950)	NE
31890		1	30.3	30.3	MKAN_RS27950 (MKAN_RS27950)	NE
31898		4	57.9	14.475	MKAN_RS27950 (MKAN_RS27950)	NE
32033		7	746.5	106.643	MKAN_RS27950 (MKAN_RS27950)	NE
32081		12	2110.9	175.908	MKAN_RS27950 (MKAN_RS27950)	NE
32105		12	2194.5	182.875	MKAN_RS27950 (MKAN_RS27950)	NE
32138		12	5795.4	482.95	MKAN_RS27950 (MKAN_RS27950)	NE
32150		12	3159.8	263.317	MKAN_RS27950 (MKAN_RS27950)	NE
32160		11	939.7	85.4273	MKAN_RS27950 (MKAN_RS27950)	NE
32193		12	1057.4	88.1167	MKAN_RS27950 (MKAN_RS27950)	NE
32207		12	2449.1	204.092	MKAN_RS27950 (MKAN_RS27950)	NE
32214		11	894.7	81.3364	MKAN_RS27950 (MKAN_RS27950)	NE
32277		12	3550.5	295.875	MKAN_RS27950 (MKAN_RS27950)	NE
32279		12	1600.9	133.408	MKAN_RS27950 (MKAN_RS27950)	NE
32339		10	457.5	45.75	MKAN_RS27950 (MKAN_RS27950)	NE
32408		12	3186.7	265.558	MKAN_RS27950 (MKAN_RS27950)	NE
32411		12	4420	368.333	MKAN_RS27950 (MKAN_RS27950)	NE
32428		9	283.8	31.5333	MKAN_RS27950 (MKAN_RS27950)	NE
32502		10	884	88.4	MKAN_RS27950 (MKAN_RS27950)	NE
32509		8	138.9	17.3625	MKAN_RS27950 (MKAN_RS27950)	NE
32585		11	335.9	30.5364	MKAN_RS27950 (MKAN_RS27950)	NE
32623		12	2311.8	192.65		NE
32658		12	9576	798		NE
32703		11	672.1	61.1		NE
32740		12	2185.4	182.117		NE
32754		12	1498.5	124.875		NE
32762		11	1187.1	107.918		NE
32845		12	1646.5	137.208		NE
32954		10	749.7	74.97		NE
32957		12	2894.4	241.2		NE
33057		11	777.4	70.6727		NE
33121		6	186.4	31.0667		NE
33143	YES	2	12.8	6.4		NE
33210		3	30.6	10.2		NE
33258		9	391.3	43.4778	MKAN_RS27960 (MKAN_RS27960)	NE
33267		7	484.7	69.2429	MKAN_RS27960 (MKAN_RS27960)	NE
33477		12	5422.3	451.858	MKAN_RS27960 (MKAN_RS27960)	NE
33479		12	3859.8	321.65	MKAN_RS27960 (MKAN_RS27960)	NE
33543		12	4002.6	333.55	MKAN_RS27960 (MKAN_RS27960)	NE
33549		9	577.5	64.1667	MKAN_RS27960 (MKAN_RS27960)	NE
33607		11	924.2	84.0182	MKAN_RS27960 (MKAN_RS27960)	NE
33629		12	3032.4	252.7	MKAN_RS27960 (MKAN_RS27960)	NE
33707		11	1155.8	105.073	MKAN_RS27960 (MKAN_RS27960)	NE
33748		11	499.3	45.3909	MKAN_RS27960 (MKAN_RS27960)	NE
33830		10	1364.3	136.43	MKAN_RS27960 (MKAN_RS27960)	NE
33905		12	1799.5	149.958	MKAN_RS27960 (MKAN_RS27960)	NE
34115		12	1989.8	165.817	MKAN_RS27960 (MKAN_RS27960)	NE
34128		4	94.8	23.7	MKAN_RS27960 (MKAN_RS27960)	NE
34173		12	3285.9	273.825	MKAN_RS27960 (MKAN_RS27960)	NE
34179		1	2	2	MKAN_RS27960 (MKAN_RS27960)	NE
34285		6	433.4	72.2333	MKAN_RS27965 (MKAN_RS27965)	NE
34343		10	903.9	90.39	MKAN_RS27965 (MKAN_RS27965)	NE
34486		12	1552.2	129.35	MKAN_RS27965 (MKAN_RS27965)	NE
34551		11	1046.6	95.1455	MKAN_RS27965 (MKAN_RS27965)	NE
34553		12	3519.3	293.275	MKAN_RS27965 (MKAN_RS27965)	NE
34598		12	2368.6	197.383	MKAN_RS27965 (MKAN_RS27965)	NE
34702		12	5591.8	465.983	MKAN_RS27965 (MKAN_RS27965)	NE
34738		8	636.2	79.525	MKAN_RS27965 (MKAN_RS27965)	NE
34777		12	2312.7	192.725		NE
34822		11	3379.9	307.264		NE
35179		12	1986.1	165.508		NE
35225		11	1328.9	120.809		NE
35248		12	2382.6	198.55		NE
35290		12	8490.7	707.558		NE
35361	YES	6	320.5	53.4167		NE
35386		11	1677.4	152.491		NE
35435		12	1515.3	126.275		NE
35441		12	2549.8	212.483		NE
35460		10	1167.1	116.71		NE
35484		12	3052.6	254.383		NE
35501		12	2267.9	188.992		NE
35518		9	815.4	90.6		NE
35567		12	2003.6	166.967		NE
35577		0	0	0		NE
35912		12	4283.1	356.925	MKAN_RS27975 (MKAN_RS27975)	NE
35960	YES	8	303.7	37.9625		NE
36019		2	13.6	6.8		NE
36332		2	157.8	78.9	MKAN_RS27980 (MKAN_RS27980)	NE
36349		1	58.6	58.6	MKAN_RS27980 (MKAN_RS27980)	NE
36449		2	70.9	35.45	MKAN_RS27980 (MKAN_RS27980)	NE
36577		12	1464.4	122.033	MKAN_RS27980 (MKAN_RS27980)	NE
36672		12	2746.1	228.842	MKAN_RS27980 (MKAN_RS27980)	NE
36751	YES	2	144.4	72.2	MKAN_RS27980 (MKAN_RS27980)	NE
36809		12	2638	219.833	MKAN_RS27980 (MKAN_RS27980)	NE
36862		9	250.7	27.8556	MKAN_RS27980 (MKAN_RS27980)	NE
37002		3	33.3	11.1	MKAN_RS27980 (MKAN_RS27980)	NE
37030		9	444.5	49.3889	MKAN_RS27980 (MKAN_RS27980)	NE
37054		9	300	33.3333		NE
37070		1	0.8	0.8		NE
37181		12	6765.9	563.825		NE
37241		11	602.8	54.8		NE
37275		9	407.7	45.3		NE
37331		12	2494.9	207.908		NE
37415		12	2451.8	204.317		NE
37428		6	117.2	19.5333		NE
37439		12	1097.5	91.4583		NE
37553		12	3169.5	264.125		NE
37688		1	40.4	40.4		NE
37714		5	189.3	37.86		NE
37784		9	228.1	25.3444		NE
37845		12	3289.3	274.108		NE
37865		11	1269.8	115.436		NE
37953		10	966.9	96.69	MKAN_RS27990 (MKAN_RS27990)	NE
38090		11	834.7	75.8818	MKAN_RS27990 (MKAN_RS27990)	NE
38126		12	1937.4	161.45	MKAN_RS27990 (MKAN_RS27990)	NE
38167		12	1459.4	121.617	MKAN_RS27990 (MKAN_RS27990)	NE
38173		9	371.2	41.2444	MKAN_RS27990 (MKAN_RS27990)	NE
38207		12	1039.9	86.6583	MKAN_RS27990 (MKAN_RS27990)	NE
38226		12	3238	269.833	MKAN_RS27990 (MKAN_RS27990)	NE
38264		12	1694.5	141.208	MKAN_RS27990 (MKAN_RS27990)	NE
38276		12	3369.9	280.825	MKAN_RS27990 (MKAN_RS27990)	NE
38330		12	2989.1	249.092	MKAN_RS27990 (MKAN_RS27990)	NE
38409		10	745.5	74.55	MKAN_RS27990 (MKAN_RS27990)	NE
38417		10	1126.5	112.65	MKAN_RS27990 (MKAN_RS27990)	NE
38456		5	97.6	19.52	MKAN_RS27990 (MKAN_RS27990)	NE
38521	YES	11	544	49.4545		NE
38536		10	424.9	42.49		NE
38551		9	1292.5	143.611		NE
38569		12	1930.7	160.892		NE
38636		7	590.4	84.3429		NE
38643		12	2091.5	174.292		NE
38651		12	1218.7	101.558		NE
38680		12	1373.1	114.425		NE
38844		12	2665.3	222.108	MKAN_RS27995 (MKAN_RS27995)	NE
38854	YES	5	113.6	22.72	MKAN_RS27995 (MKAN_RS27995)	NE
38868		12	6556.2	546.35	MKAN_RS27995 (MKAN_RS27995)	NE
38904		7	387	55.2857	MKAN_RS27995 (MKAN_RS27995)	NE
38924		12	1952.5	162.708	MKAN_RS27995 (MKAN_RS27995)	NE
39029		12	1037.1	86.425	MKAN_RS27995 (MKAN_RS27995)	NE
39079		8	484.4	60.55	MKAN_RS27995 (MKAN_RS27995)	NE
39106		12	2102.7	175.225	MKAN_RS27995 (MKAN_RS27995)	NE
39200		12	3724.4	310.367	MKAN_RS27995 (MKAN_RS27995)	NE
39350		12	639.6	53.3	MKAN_RS27995 (MKAN_RS27995)	NE
39446		12	1239	103.25	MKAN_RS27995 (MKAN_RS27995)	NE
39470		8	250.2	31.275	MKAN_RS27995 (MKAN_RS27995)	NE
39620		12	1157.4	96.45	MKAN_RS27995 (MKAN_RS27995)	NE
39697		11	688.6	62.6	MKAN_RS27995 (MKAN_RS27995)	NE
39782		12	1366.7	113.892	MKAN_RS27995 (MKAN_RS27995)	NE
39845	YES	0	0	0	MKAN_RS27995 (MKAN_RS27995)	NE
39965		9	414.1	46.0111	MKAN_RS27995 (MKAN_RS27995)	NE
40155		12	1190.5	99.2083	MKAN_RS28000 (MKAN_RS28000)	NE
40215		7	364.1	52.0143	MKAN_RS28000 (MKAN_RS28000)	NE
40277		11	1174.9	106.809	MKAN_RS28000 (MKAN_RS28000)	NE
40357		11	3116.1	283.282	MKAN_RS28000 (MKAN_RS28000)	NE
40405		12	2118.7	176.558	MKAN_RS28000 (MKAN_RS28000)	NE
40423		4	253.7	63.425	MKAN_RS28000 (MKAN_RS28000)	NE
40493		10	497.8	49.78	MKAN_RS28000 (MKAN_RS28000)	NE
40685		9	899	99.8889		NE
40747		12	5335.5	444.625	MKAN_RS28005 (MKAN_RS28005)	NE
40756		12	1375.9	114.658	MKAN_RS28005 (MKAN_RS28005)	NE
40905		12	1457.2	121.433	MKAN_RS28005 (MKAN_RS28005)	NE
40908		12	1764.6	147.05	MKAN_RS28005 (MKAN_RS28005)	NE
40917		12	707.2	58.9333	MKAN_RS28005 (MKAN_RS28005)	NE
40925		10	986.5	98.65	MKAN_RS28005 (MKAN_RS28005)	NE
40932		12	1392.5	116.042	MKAN_RS28005 (MKAN_RS28005)	NE
40950		9	350.8	38.9778	MKAN_RS28005 (MKAN_RS28005)	NE
41063		12	2384	198.667	MKAN_RS28005 (MKAN_RS28005)	NE
41067		12	2676.7	223.058	MKAN_RS28005 (MKAN_RS28005)	NE
41091		8	454.5	56.8125	MKAN_RS28005 (MKAN_RS28005)	NE
41119	YES	0	0	0	MKAN_RS28005 (MKAN_RS28005)	NE
41180		11	605.9	55.0818	MKAN_RS28005 (MKAN_RS28005)	NE
41196		3	90	30	MKAN_RS28005 (MKAN_RS28005)	NE
41284		8	452.1	56.5125		NE
41311		9	841	93.4444		NE
41323		6	321.3	53.55		NE
41334		9	136.2	15.1333		NE
41364		11	716.7	65.1545		NE
41391		3	239.4	79.8		NE
41425		6	163.5	27.25		NE
41438		9	248.1	27.5667		NE
41528		7	235	33.5714		NE
41534		8	530.1	66.2625		NE
41536		11	597.3	54.3		NE
41568		10	572.3	57.23		NE
41614		5	203.4	40.68		NE
41628		7	253	36.1429		NE
41658		7	168.6	24.0857		NE
41697		8	361.7	45.2125		NE
41726		2	39.4	19.7		NE
41825		6	174.8	29.1333	MKAN_RS31355 (MKAN_RS31355)	NE
41859		10	633.4	63.34	MKAN_RS31355 (MKAN_RS31355)	NE
41901		9	700.9	77.8778	MKAN_RS31355 (MKAN_RS31355)	NE
41936		12	1299.5	108.292		NE
41966		9	583.9	64.8778		NE
42140		5	77.9	15.58	MKAN_RS28020 (MKAN_RS28020)	NE
42143		11	513	46.6364	MKAN_RS28020 (MKAN_RS28020)	NE
42195		9	1091.1	121.233	MKAN_RS28020 (MKAN_RS28020)	NE
42233		5	314.6	62.92	MKAN_RS28020 (MKAN_RS28020)	NE
42253		5	102.6	20.52	MKAN_RS28020 (MKAN_RS28020)	NE
42314		11	989	89.9091	MKAN_RS28020 (MKAN_RS28020)	NE
42319	YES	1	1.1	1.1	MKAN_RS28020 (MKAN_RS28020)	NE
42335		7	329.7	47.1	MKAN_RS28020 (MKAN_RS28020)	NE
42379	YES	0	0	0	MKAN_RS28020 (MKAN_RS28020)	NE
42417		9	440.4	48.9333	MKAN_RS28020 (MKAN_RS28020)	NE
42442		8	205	25.625	MKAN_RS28020 (MKAN_RS28020)	NE
42459		7	239.4	34.2	MKAN_RS28020 (MKAN_RS28020)	NE
42484		12	1794.3	149.525	MKAN_RS28020 (MKAN_RS28020)	NE
42509		4	123.2	30.8	MKAN_RS28020 (MKAN_RS28020)	NE
42527		10	342.5	34.25	MKAN_RS28020 (MKAN_RS28020)	NE
42558		3	98.7	32.9	MKAN_RS28020 (MKAN_RS28020)	NE
42643		4	84.8	21.2	MKAN_RS28020 (MKAN_RS28020)	NE
42680		8	195.7	24.4625		NE
42733		4	54.8	13.7	MKAN_RS30895 (MKAN_RS30895)	NE
42742		9	304.8	33.8667	MKAN_RS30895 (MKAN_RS30895)	NE
42825		2	5	2.5	MKAN_RS30895 (MKAN_RS30895)	NE
42996		1	7.2	7.2	MKAN_RS28025 (MKAN_RS28025)	NE
43074		1	8.6	8.6	MKAN_RS28025 (MKAN_RS28025)	NE
43120		5	347.2	69.44	MKAN_RS28025 (MKAN_RS28025)	NE
43136		12	1062.5	88.5417	MKAN_RS28025 (MKAN_RS28025)	NE
43184		8	240	30	MKAN_RS28025 (MKAN_RS28025)	NE
43219		3	45.9	15.3	MKAN_RS28025 (MKAN_RS28025)	NE
43258		6	150.2	25.0333	MKAN_RS28025 (MKAN_RS28025)	NE
43301		12	665.2	55.4333		NE
43390		0	0	0		NE
43411	YES	2	2.9	1.45		NE
43423		2	54.9	27.45		NE
43432		3	19	6.33333		NE
43547	YES	3	62.6	20.8667	MKAN_RS30140 (MKAN_RS30140)	NE
43642		9	599.2	66.5778	MKAN_RS30140 (MKAN_RS30140)	NE
43652		11	661.3	60.1182	MKAN_RS30140 (MKAN_RS30140)	NE
43705		9	615.8	68.4222	MKAN_RS30140 (MKAN_RS30140)	NE
43891		8	828	103.5	MKAN_RS30140 (MKAN_RS30140)	NE
43939		11	2508.7	228.064	MKAN_RS30140 (MKAN_RS30140)	NE
43978		4	11.3	2.825	MKAN_RS30140 (MKAN_RS30140)	NE
44077	YES	1	0.6	0.6	MKAN_RS30140 (MKAN_RS30140)	NE
44088		9	397.3	44.1444	MKAN_RS30140 (MKAN_RS30140)	NE
44202		12	1858.5	154.875	MKAN_RS30140 (MKAN_RS30140)	NE
44249		9	612.5	68.0556	MKAN_RS30140 (MKAN_RS30140)	NE
44302		9	603.8	67.0889	MKAN_RS30140 (MKAN_RS30140)	NE
44333	YES	1	18	18	MKAN_RS30140 (MKAN_RS30140)	NE
44353		10	477.7	47.77	MKAN_RS30140 (MKAN_RS30140)	NE
44381		8	196.2	24.525	MKAN_RS30140 (MKAN_RS30140)	NE
44412		1	11.3	11.3	MKAN_RS30140 (MKAN_RS30140)	NE
44461		8	231.7	28.9625	MKAN_RS30140 (MKAN_RS30140)	NE
44494		12	2620.9	218.408	MKAN_RS30140 (MKAN_RS30140)	NE
44573		11	1056.7	96.0636		NE
44600		12	1723.9	143.658		NE
44662		12	1935.5	161.292		NE
44725		5	61.5	12.3		NE
44738		7	386.5	55.2143		NE
44752		2	73.9	36.95		NE
44779		5	98.8	19.76		NE
44910		8	329.7	41.2125	MKAN_RS28040 (MKAN_RS28040)	NE
44992		10	245.3	24.53	MKAN_RS28040 (MKAN_RS28040)	NE
45173		11	877.4	79.7636	MKAN_RS28045 (MKAN_RS28045)	NE
45176		10	462	46.2	MKAN_RS28045 (MKAN_RS28045)	NE
45224		11	320.4	29.1273	MKAN_RS28045 (MKAN_RS28045)	NE
45249		8	235.3	29.4125	MKAN_RS28045 (MKAN_RS28045)	NE
45354		2	2.7	1.35	MKAN_RS28045 (MKAN_RS28045)	NE
45486		10	592.7	59.27	MKAN_RS28045 (MKAN_RS28045)	NE
45531		9	500.9	55.6556	MKAN_RS28045 (MKAN_RS28045)	NE
45543		12	856.7	71.3917	MKAN_RS28045 (MKAN_RS28045)	NE
45854		6	187.1	31.1833	MKAN_RS28045 (MKAN_RS28045)	NE
45972		12	1550.3	129.192	MKAN_RS28045 (MKAN_RS28045)	NE
46089		12	2157.6	179.8	MKAN_RS28045 (MKAN_RS28045)	NE
46275		6	405.9	67.65	MKAN_RS28045 (MKAN_RS28045)	NE
46287		4	39.7	9.925	MKAN_RS28045 (MKAN_RS28045)	NE
46298		0	0	0	MKAN_RS28045 (MKAN_RS28045)	NE
46391		9	481.6	53.5111	MKAN_RS28045 (MKAN_RS28045)	NE
46512		9	1203.7	133.744	MKAN_RS28045 (MKAN_RS28045)	NE
46533		12	7918.4	659.867	MKAN_RS28045 (MKAN_RS28045)	NE
46541		12	2296.1	191.342	MKAN_RS28050 (MKAN_RS28050)	NE
46696		9	472.6	52.5111	MKAN_RS28050 (MKAN_RS28050)	NE
46724		9	357.6	39.7333	MKAN_RS28050 (MKAN_RS28050)	NE
46880		1	19.9	19.9	MKAN_RS28050 (MKAN_RS28050)	NE
46903		1	47.3	47.3	MKAN_RS28050 (MKAN_RS28050)	NE
46932		9	415.2	46.1333	MKAN_RS28050 (MKAN_RS28050)	NE
46974		2	12.4	6.2	MKAN_RS28050 (MKAN_RS28050)	NE
47000		5	78.8	15.76	MKAN_RS28050 (MKAN_RS28050)	NE
47010		2	4	2	MKAN_RS28050 (MKAN_RS28050)	NE
47024		3	92.4	30.8	MKAN_RS28050 (MKAN_RS28050)	NE
47037		5	38.3	7.66	MKAN_RS28050 (MKAN_RS28050)	NE
47073		2	1.9	0.95	MKAN_RS28050 (MKAN_RS28050)	NE
47095		0	0	0	MKAN_RS28050 (MKAN_RS28050)	NE
47134		6	50.4	8.4	MKAN_RS28050 (MKAN_RS28050)	NE
47136		6	120.8	20.1333	MKAN_RS28050 (MKAN_RS28050)	NE
47151		2	149.7	74.85	MKAN_RS28050 (MKAN_RS28050)	NE
47228		12	2042.9	170.242	MKAN_RS29020 (MKAN_RS29020)	NE
47241		12	3983.4	331.95	MKAN_RS29020 (MKAN_RS29020)	NE
47299		2	43.3	21.65	MKAN_RS29020 (MKAN_RS29020)	NE
47375		2	3.5	1.75	MKAN_RS29020 (MKAN_RS29020)	NE
47497		12	1768	147.333	MKAN_RS29020 (MKAN_RS29020)	NE
47499		12	3588.2	299.017	MKAN_RS29020 (MKAN_RS29020)	NE
47597		6	29.4	4.9	MKAN_RS29020 (MKAN_RS29020)	NE
47635		0	0	0		NE
47651		4	71.8	17.95		NE
47659		1	0.7	0.7		NE
47672		5	40.2	8.04		NE
47679		8	202.5	25.3125		NE
47691		3	18.2	6.06667		NE
47732		1	2.4	2.4	MKAN_RS28060 (MKAN_RS28060)	NE
47905		4	104.3	26.075	MKAN_RS28060 (MKAN_RS28060)	NE
48051		12	1255.7	104.642	MKAN_RS28065 (MKAN_RS28065)	NE
48054		12	3847.3	320.608	MKAN_RS28065 (MKAN_RS28065)	NE
48203		8	524.5	65.5625	MKAN_RS28065 (MKAN_RS28065)	NE
48307		10	1199.5	119.95	MKAN_RS28065 (MKAN_RS28065)	NE
48444		9	1034.7	114.967	MKAN_RS28065 (MKAN_RS28065)	NE
48605		11	869.1	79.0091	MKAN_RS28065 (MKAN_RS28065)	NE
48645		10	687.7	68.77	MKAN_RS28065 (MKAN_RS28065)	NE
49236		12	1358	113.167	MKAN_RS28065 (MKAN_RS28065)	NE
49447		10	1183.9	118.39	MKAN_RS28070 (MKAN_RS28070)	NE
49684		12	1887.1	157.258	MKAN_RS28070 (MKAN_RS28070)	NE
49687		10	1020.1	102.01	MKAN_RS28070 (MKAN_RS28070)	NE
49705		12	1596.5	133.042	MKAN_RS28070 (MKAN_RS28070)	NE
49714		12	3209.9	267.492	MKAN_RS28070 (MKAN_RS28070)	NE
49736		7	322	46	MKAN_RS28070 (MKAN_RS28070)	NE
49786		11	957.2	87.0182	MKAN_RS28070 (MKAN_RS28070)	NE
49879		12	2774.5	231.208	MKAN_RS28070 (MKAN_RS28070)	NE
49918		11	692.1	62.9182	MKAN_RS28070 (MKAN_RS28070)	NE
50035		10	300.8	30.08	MKAN_RS28070 (MKAN_RS28070)	NE
50056		9	565	62.7778	MKAN_RS28070 (MKAN_RS28070)	NE
50110		12	2607.5	217.292	MKAN_RS28070 (MKAN_RS28070)	NE
50179		7	243.6	34.8	MKAN_RS28070 (MKAN_RS28070)	NE
50235		8	241.6	30.2	MKAN_RS28075 (MKAN_RS28075)	NE
50276		12	4971.9	414.325	MKAN_RS28075 (MKAN_RS28075)	NE
50282		12	882.2	73.5167	MKAN_RS28075 (MKAN_RS28075)	NE
50425		2	1	0.5		NE
50453		4	218.5	54.625	MKAN_RS30900 (MKAN_RS30900)	NE
50694		0	0	0	MKAN_RS30900 (MKAN_RS30900)	NE
50710		9	1028.6	114.289		NE
50716		6	257.6	42.9333		NE
50783		11	552	50.1818	MKAN_RS28080 (MKAN_RS28080)	NE
50796		8	708.9	88.6125	MKAN_RS28080 (MKAN_RS28080)	NE
50815		9	370.8	41.2	MKAN_RS28080 (MKAN_RS28080)	NE
50892		1	9.2	9.2	MKAN_RS28080 (MKAN_RS28080)	NE
50930		6	128	21.3333	MKAN_RS28080 (MKAN_RS28080)	NE
50939		12	1194.4	99.5333	MKAN_RS28080 (MKAN_RS28080)	NE
50999		7	288.6	41.2286	MKAN_RS28080 (MKAN_RS28080)	NE
51069		2	63	31.5		NE
51094		10	926.1	92.61		NE
51123		9	623.9	69.3222		NE
51177		7	380.6	54.3714		NE
51252		12	1065	88.75		NE
51440		12	3444.2	287.017		NE
51444		12	3673.1	306.092		NE
51453		11	767.9	69.8091		NE
51474		11	1172	106.545		NE
51477		12	2442	203.5		NE
51559		8	310.3	38.7875		NE
51574		2	35.8	17.9		NE
51699		12	1619.7	134.975	MKAN_RS28085 (MKAN_RS28085)	NE
51778		4	57.5	14.375	MKAN_RS28085 (MKAN_RS28085)	NE
51819		11	889.9	80.9	MKAN_RS28085 (MKAN_RS28085)	NE
51946		4	30.6	7.65	MKAN_RS28085 (MKAN_RS28085)	NE
51959		6	231.4	38.5667	MKAN_RS28085 (MKAN_RS28085)	NE
52114		8	345	43.125	MKAN_RS28085 (MKAN_RS28085)	NE
52227		1	10.5	10.5	MKAN_RS28085 (MKAN_RS28085)	NE
52239		12	1376.4	114.7	MKAN_RS28085 (MKAN_RS28085)	NE
52363		4	154.9	38.725	MKAN_RS28085 (MKAN_RS28085)	NE
52369		2	34.3	17.15	MKAN_RS28085 (MKAN_RS28085)	NE
52497		12	965	80.4167	MKAN_RS28085 (MKAN_RS28085)	NE
52537		12	1302.4	108.533	MKAN_RS28085 (MKAN_RS28085)	NE
52590		12	1306.5	108.875	MKAN_RS28085 (MKAN_RS28085)	NE
52650		2	97.9	48.95	MKAN_RS28085 (MKAN_RS28085)	NE
52807		4	145.1	36.275	MKAN_RS28085 (MKAN_RS28085)	NE
52917		1	0.9	0.9	MKAN_RS28085 (MKAN_RS28085)	NE
52929		4	23.5	5.875	MKAN_RS28085 (MKAN_RS28085)	NE
53112		3	94.1	31.3667	MKAN_RS28085 (MKAN_RS28085)	NE
53124		11	2191.6	199.236	MKAN_RS28085 (MKAN_RS28085)	NE
53176		6	376.9	62.8167	MKAN_RS28085 (MKAN_RS28085)	NE
53244		12	2556.2	213.017	MKAN_RS28085 (MKAN_RS28085)	NE
53487		12	1212.7	101.058	MKAN_RS28085 (MKAN_RS28085)	NE
53529		12	3970.2	330.85	MKAN_RS28085 (MKAN_RS28085)	NE
53548		10	463.8	46.38	MKAN_RS28085 (MKAN_RS28085)	NE
53679		11	1143.1	103.918	MKAN_RS28085 (MKAN_RS28085)	NE
53829		10	331.8	33.18	MKAN_RS28085 (MKAN_RS28085)	NE
53946		4	156.6	39.15	MKAN_RS28085 (MKAN_RS28085)	NE
53992	YES	0	0	0	MKAN_RS28085 (MKAN_RS28085)	NE
54027		1	33.3	33.3	MKAN_RS28085 (MKAN_RS28085)	NE
54095		2	46.1	23.05	MKAN_RS28090 (MKAN_RS28090)	NE
54104		2	39.7	19.85	MKAN_RS28090 (MKAN_RS28090)	NE
54275		12	4152.6	346.05	MKAN_RS28090 (MKAN_RS28090)	NE
54278		12	3468.3	289.025	MKAN_RS28090 (MKAN_RS28090)	NE
54434		12	3943.9	328.658	MKAN_RS28090 (MKAN_RS28090)	NE
54579		10	529.8	52.98	MKAN_RS28090 (MKAN_RS28090)	NE
54716		10	305.5	30.55	MKAN_RS28090 (MKAN_RS28090)	NE
54732		4	246.1	61.525	MKAN_RS28090 (MKAN_RS28090)	NE
54799		7	406.6	58.0857	MKAN_RS28090 (MKAN_RS28090)	NE
54870		6	443.2	73.8667	MKAN_RS28090 (MKAN_RS28090)	NE
54901		5	24.8	4.96	MKAN_RS28090 (MKAN_RS28090)	NE
54926		9	352.6	39.1778	MKAN_RS28090 (MKAN_RS28090)	NE
55064		9	579.5	64.3889	MKAN_RS28090 (MKAN_RS28090)	NE
55103		12	1350.9	112.575	MKAN_RS28090 (MKAN_RS28090)	NE
55112		10	774.2	77.42	MKAN_RS28090 (MKAN_RS28090)	NE
55118		12	1496.5	124.708	MKAN_RS28090 (MKAN_RS28090)	NE
55128		12	793.5	66.125	MKAN_RS28090 (MKAN_RS28090)	NE
55254		9	412.5	45.8333	MKAN_RS28090 (MKAN_RS28090)	NE
55262		11	1256	114.182	MKAN_RS28090 (MKAN_RS28090)	NE
55271		12	7049.9	587.492	MKAN_RS28090 (MKAN_RS28090)	NE
55322		7	204.8	29.2571	MKAN_RS28090 (MKAN_RS28090)	NE
55362		7	189.9	27.1286	MKAN_RS28090 (MKAN_RS28090)	NE
55493		11	575.4	52.3091	MKAN_RS28090 (MKAN_RS28090)	NE
55514		8	335.7	41.9625	MKAN_RS28090 (MKAN_RS28090)	NE
55582	YES	1	35.5	35.5	MKAN_RS28090 (MKAN_RS28090)	NE
55864		7	87.2	12.4571	MKAN_RS28090 (MKAN_RS28090)	NE
56050		2	91.2	45.6	MKAN_RS28090 (MKAN_RS28090)	NE
56157		3	89.3	29.7667	MKAN_RS28095 (MKAN_RS28095)	NE
56160		3	161.8	53.9333	MKAN_RS28095 (MKAN_RS28095)	NE
56206		1	1.4	1.4	MKAN_RS28095 (MKAN_RS28095)	NE
56306		8	268.5	33.5625	MKAN_RS28095 (MKAN_RS28095)	NE
56335		10	510.2	51.02	MKAN_RS28095 (MKAN_RS28095)	NE
56343		12	631.7	52.6417	MKAN_RS28095 (MKAN_RS28095)	NE
56370		12	2383.6	198.633	MKAN_RS28095 (MKAN_RS28095)	NE
56377		2	14.7	7.35	MKAN_RS28095 (MKAN_RS28095)	NE
56390		12	1172.3	97.6917		NE
56406		3	48	16		NE
56521		11	1055.7	95.9727	MKAN_RS28100 (MKAN_RS28100)	NE
56637		10	1404.7	140.47	MKAN_RS28100 (MKAN_RS28100)	NE
56667	YES	4	88.5	22.125	MKAN_RS28100 (MKAN_RS28100)	NE
56692		12	2629.9	219.158	MKAN_RS28100 (MKAN_RS28100)	NE
56696		12	1134.4	94.5333	MKAN_RS28100 (MKAN_RS28100)	NE
56713		7	374.3	53.4714	MKAN_RS28100 (MKAN_RS28100)	NE
56777		9	490.3	54.4778	MKAN_RS28100 (MKAN_RS28100)	NE
56786		6	219.8	36.6333	MKAN_RS28105 (eccA)	NE
56922		4	59.6	14.9	MKAN_RS28105 (eccA)	NE
56992		11	561.3	51.0273	MKAN_RS28105 (eccA)	NE
56998		2	1.1	0.55	MKAN_RS28105 (eccA)	NE
57044		4	8.9	2.225	MKAN_RS28105 (eccA)	NE
57152		10	441	44.1	MKAN_RS28105 (eccA)	NE
57208		4	111.5	27.875	MKAN_RS28105 (eccA)	NE
57233		6	172.8	28.8	MKAN_RS28105 (eccA)	NE
57276		11	752.2	68.3818	MKAN_RS28105 (eccA)	NE
57278		12	1477.5	123.125	MKAN_RS28105 (eccA)	NE
57311		6	37.4	6.23333	MKAN_RS28105 (eccA)	NE
57329		4	173.9	43.475	MKAN_RS28105 (eccA)	NE
57428		11	736.4	66.9455	MKAN_RS28105 (eccA)	NE
57704		11	835.7	75.9727	MKAN_RS28105 (eccA)	NE
57745		2	1.6	0.8	MKAN_RS28105 (eccA)	NE
57878		4	163.7	40.925	MKAN_RS28105 (eccA)	NE
57947		11	708.4	64.4	MKAN_RS28105 (eccA)	NE
57973		6	147.6	24.6	MKAN_RS28105 (eccA)	NE
58024		3	74.1	24.7	MKAN_RS28105 (eccA)	NE
58039	YES	1	1.7	1.7	MKAN_RS28105 (eccA)	NE
58076		6	297.5	49.5833	MKAN_RS28105 (eccA)	NE
58088		0	0	0	MKAN_RS28105 (eccA)	NE
58166		12	2772.2	231.017	MKAN_RS28105 (eccA)	NE
58238		10	686	68.6	MKAN_RS28105 (eccA)	NE
58268		11	709	64.4545	MKAN_RS28105 (eccA)	NE
58360		3	17.2	5.73333	MKAN_RS28105 (eccA)	NE
58414		10	538.3	53.83	MKAN_RS28105 (eccA)	NE
58465		12	2401.5	200.125	MKAN_RS28105 (eccA)	NE
58521		3	31.6	10.5333	MKAN_RS28105 (eccA)	NE
58608		11	1091.8	99.2545	MKAN_RS28105 (eccA)	NE
58625		7	149.7	21.3857		NE
58633		5	385.4	77.08		NE
58641		4	138.9	34.725	MKAN_RS28110 (eccE)	NE
58683		9	656.8	72.9778	MKAN_RS28110 (eccE)	NE
58759		7	258.1	36.8714	MKAN_RS28110 (eccE)	NE
58848		9	264.2	29.3556	MKAN_RS28110 (eccE)	NE
58860		12	3806.2	317.183	MKAN_RS28110 (eccE)	NE
58866		12	1158.5	96.5417	MKAN_RS28110 (eccE)	NE
58977		2	73.8	36.9	MKAN_RS28110 (eccE)	NE
59132	YES	1	39.1	39.1	MKAN_RS28110 (eccE)	NE
59289		10	360.9	36.09	MKAN_RS28110 (eccE)	NE
59314		5	52.9	10.58	MKAN_RS28110 (eccE)	NE
59323	YES	0	0	0	MKAN_RS28110 (eccE)	NE
59424		12	3100.2	258.35	MKAN_RS28110 (eccE)	NE
59436		9	263.9	29.3222	MKAN_RS28110 (eccE)	NE
59554		9	347.5	38.6111	MKAN_RS28110 (eccE)	NE
59721		11	1972.1	179.282	MKAN_RS28110 (eccE)	NE
59733		11	940.3	85.4818	MKAN_RS28110 (eccE)	NE
59792		12	2901.1	241.758	MKAN_RS28110 (eccE)	NE
59868		5	399.1	79.82	MKAN_RS28110 (eccE)	NE
59918		0	0	0	MKAN_RS28110 (eccE)	NE
59976		7	178.6	25.5143	MKAN_RS28110 (eccE)	NE
60008		12	1157.9	96.4917	MKAN_RS28110 (eccE)	NE
60155		11	541.3	49.2091	MKAN_RS28110 (eccE)	NE
60212		8	302.3	37.7875	MKAN_RS28110 (eccE)	NE
60319	YES	3	116.8	38.9333	MKAN_RS28115 (mycP)	NE
60419		12	2462.4	205.2	MKAN_RS28115 (mycP)	NE
60433	YES	1	4	4	MKAN_RS28115 (mycP)	NE
60465	YES	4	77	19.25	MKAN_RS28115 (mycP)	NE
60539		10	473.1	47.31	MKAN_RS28115 (mycP)	NE
60571		6	259.4	43.2333	MKAN_RS28115 (mycP)	NE
60770		11	1872.1	170.191	MKAN_RS28115 (mycP)	NE
60792		6	156.9	26.15	MKAN_RS28115 (mycP)	NE
60846		4	80.7	20.175	MKAN_RS28115 (mycP)	NE
60848		10	863.4	86.34	MKAN_RS28115 (mycP)	NE
60864		7	276.2	39.4571	MKAN_RS28115 (mycP)	NE
60947		6	274.4	45.7333	MKAN_RS28115 (mycP)	NE
60999		12	1719	143.25	MKAN_RS28115 (mycP)	NE
61077	YES	0	0	0	MKAN_RS28115 (mycP)	NE
61297		10	302.1	30.21	MKAN_RS28115 (mycP)	NE
61580		12	1999	166.583	MKAN_RS28115 (mycP)	NE
61706		12	2468.8	205.733	MKAN_RS28115 (mycP)	NE
61724		10	758.3	75.83	MKAN_RS28115 (mycP)	NE
61731		0	0	0	MKAN_RS28115 (mycP)	NE
61900	YES	1	9.5	9.5	MKAN_RS28115 (mycP)	NE
61950	YES	0	0	0	MKAN_RS28120 (eccD)	NE
61956	YES	0	0	0	MKAN_RS28120 (eccD)	NE
62022		11	2054	186.727	MKAN_RS28120 (eccD)	NE
62061		9	698.1	77.5667	MKAN_RS28120 (eccD)	NE
62126	YES	3	124.4	41.4667	MKAN_RS28120 (eccD)	NE
62169		12	2079.5	173.292	MKAN_RS28120 (eccD)	NE
62385		9	334.8	37.2	MKAN_RS28120 (eccD)	NE
62647		12	3793.7	316.142	MKAN_RS28120 (eccD)	NE
62710		11	542.3	49.3	MKAN_RS28120 (eccD)	NE
62732		12	1052.5	87.7083	MKAN_RS28120 (eccD)	NE
62801	YES	1	0.7	0.7	MKAN_RS28120 (eccD)	NE
62943		12	6333.8	527.817	MKAN_RS28120 (eccD)	NE
62973		1	5	5	MKAN_RS28120 (eccD)	NE
63564		11	1776.5	161.5	MKAN_RS28120 (eccD)	NE
63639		12	2220.8	185.067		NE
63648		12	3561.9	296.825		NE
63872		12	2645.4	220.45		NE
63902		12	1343.2	111.933		NE
63964		12	1718.9	143.242		NE
63989		11	1416.7	128.791		NE
64007		8	353.4	44.175		NE
64091		12	2791.3	232.608		NE
64214		12	4641.5	386.792		NE
64440		12	1837.7	153.142		NE
64760		12	924.7	77.0583		NE
64901		11	420.4	38.2182		NE
64936		11	703	63.9091		NE
64945		5	66.4	13.28		NE
64958		5	304.5	60.9		NE
64961		12	6865	572.083		NE
64973		8	232.6	29.075		NE
64991		5	136.8	27.36		NE
64993		10	446.4	44.64		NE
65009		3	46.8	15.6		NE
65041	YES	0	0	0		NE
65195		8	510.5	63.8125	MKAN_RS28130 (MKAN_RS28130)	NE
65282		12	2231.6	185.967	MKAN_RS28130 (MKAN_RS28130)	NE
65311		12	3071.7	255.975	MKAN_RS28130 (MKAN_RS28130)	GA
65418		12	2386.3	198.858	MKAN_RS28130 (MKAN_RS28130)	GA
65500		12	3175.2	264.6	MKAN_RS28130 (MKAN_RS28130)	GA
65552		12	15897.2	1324.77	MKAN_RS28130 (MKAN_RS28130)	GA
65640		12	3647.5	303.958	MKAN_RS28130 (MKAN_RS28130)	GA
65748		9	494.4	54.9333	MKAN_RS28130 (MKAN_RS28130)	GA
65849		11	628	57.0909	MKAN_RS28130 (MKAN_RS28130)	GA
65973		12	1425.6	118.8	MKAN_RS28130 (MKAN_RS28130)	GA
66053		11	416.2	37.8364	MKAN_RS28135 (MKAN_RS28135)	GA
66143		12	4285.7	357.142	MKAN_RS28135 (MKAN_RS28135)	GA
66323		12	6127.1	510.592	MKAN_RS28135 (MKAN_RS28135)	GA
66342		12	12693.9	1057.83		GA
66357		11	1942.6	176.6		GA
66367		4	55.6	13.9		GA
66382		11	2910.9	264.627	MKAN_RS28140 (MKAN_RS28140)	GA
66424		12	9733.4	811.117	MKAN_RS28140 (MKAN_RS28140)	GA
66509		12	6774.9	564.575	MKAN_RS28140 (MKAN_RS28140)	GA
66517		12	7709.8	642.483	MKAN_RS28140 (MKAN_RS28140)	GA
66662		11	633.8	57.6182	MKAN_RS28140 (MKAN_RS28140)	GA
66677		11	853	77.5455	MKAN_RS28140 (MKAN_RS28140)	GA
66680		10	705.2	70.52		GA
66692		4	143.4	35.85		GA
66709		2	44.6	22.3		GA
66736		7	398.9	56.9857		GA
66749		7	179.3	25.6143		GA
66776		11	302.6	27.5091		GA
66822	YES	2	51.3	25.65	MKAN_RS28145 (MKAN_RS28145)	GA
66833		7	213.9	30.5571	MKAN_RS28145 (MKAN_RS28145)	GA
66855		2	76.7	38.35	MKAN_RS28145 (MKAN_RS28145)	GA
66895		11	963.2	87.5636	MKAN_RS28145 (MKAN_RS28145)	GA
66921		12	18253.4	1521.12	MKAN_RS28145 (MKAN_RS28145)	GA
67009		12	2271.1	189.258	MKAN_RS28145 (MKAN_RS28145)	GA
67012		12	1846.2	153.85	MKAN_RS28145 (MKAN_RS28145)	GA
67192		12	1538.3	128.192	MKAN_RS28145 (MKAN_RS28145)	GA
67201		10	740.7	74.07	MKAN_RS28145 (MKAN_RS28145)	GA
67524		12	3098.7	258.225	MKAN_RS28145 (MKAN_RS28145)	GA
67560		12	1667	138.917	MKAN_RS28145 (MKAN_RS28145)	GA
67764		12	3959.9	329.992	MKAN_RS28145 (MKAN_RS28145)	GA
67932		12	9040	753.333	MKAN_RS28145 (MKAN_RS28145)	GA
67968		12	3518	293.167	MKAN_RS28145 (MKAN_RS28145)	GA
67988	YES	5	119.2	23.84		GA
68000		11	914.8	83.1636		GA
68006		12	4989.6	415.8	MKAN_RS28150 (MKAN_RS28150)	GA
68045		12	1403	116.917	MKAN_RS28150 (MKAN_RS28150)	GA
68120		12	5758.6	479.883	MKAN_RS28150 (MKAN_RS28150)	GA
68230	YES	4	73.4	18.35	MKAN_RS28150 (MKAN_RS28150)	GA
68284		12	6037.6	503.133	MKAN_RS28150 (MKAN_RS28150)	GA
68314		10	656.6	65.66		GA
68356		12	2234.9	186.242		GA
68374		12	1738	144.833		GA
68396		12	3155.4	262.95	MKAN_RS28155 (MKAN_RS28155)	GA
68426		12	2216	184.667	MKAN_RS28155 (MKAN_RS28155)	GA
68454		11	866.5	78.7727	MKAN_RS28155 (MKAN_RS28155)	GA
68627		12	7281.8	606.817	MKAN_RS28155 (MKAN_RS28155)	GA
68782		11	1104.8	100.436	MKAN_RS28155 (MKAN_RS28155)	GA
68876		12	7832	652.667	MKAN_RS28155 (MKAN_RS28155)	GA
68883		12	5362.4	446.867	MKAN_RS28155 (MKAN_RS28155)	GA
68899		12	5072.2	422.683	MKAN_RS28155 (MKAN_RS28155)	GA
68973		6	166.5	27.75	MKAN_RS28155 (MKAN_RS28155)	GA
68996		12	2652.6	221.05	MKAN_RS28155 (MKAN_RS28155)	GA
69207		12	10696.4	891.367	MKAN_RS28155 (MKAN_RS28155)	GA
69225		12	1621.3	135.108	MKAN_RS28155 (MKAN_RS28155)	NE
69334		12	2732.1	227.675	MKAN_RS28155 (MKAN_RS28155)	NE
69350		10	946.7	94.67	MKAN_RS28155 (MKAN_RS28155)	NE
69411		9	785.2	87.2444	MKAN_RS28155 (MKAN_RS28155)	NE
69471		12	1158.3	96.525	MKAN_RS28155 (MKAN_RS28155)	NE
69587		12	2003.3	166.942	MKAN_RS28155 (MKAN_RS28155)	NE
69594	YES	4	221.7	55.425	MKAN_RS28155 (MKAN_RS28155)	NE
69608		12	9370.9	780.908	MKAN_RS28155 (MKAN_RS28155)	NE
69638		5	224.6	44.92	MKAN_RS28155 (MKAN_RS28155)	NE
69786		12	2231.2	185.933	MKAN_RS28155 (MKAN_RS28155)	NE
69820	YES	3	74.1	24.7	MKAN_RS28155 (MKAN_RS28155)	NE
69834		12	4920	410	MKAN_RS28155 (MKAN_RS28155)	NE
69866		8	465.6	58.2	MKAN_RS28155 (MKAN_RS28155)	NE
70070		12	1335.8	111.317	MKAN_RS28155 (MKAN_RS28155)	NE
70097		12	3796.1	316.342	MKAN_RS28155 (MKAN_RS28155)	NE
70157		5	121	24.2	MKAN_RS28155 (MKAN_RS28155)	NE
70248	YES	0	0	0	MKAN_RS28155 (MKAN_RS28155)	NE
70370		7	543	77.5714	MKAN_RS28155 (MKAN_RS28155)	NE
70433		1	0.5	0.5	MKAN_RS28155 (MKAN_RS28155)	NE
70502		7	636.6	90.9429	MKAN_RS28155 (MKAN_RS28155)	NE
70569		10	1225.6	122.56	MKAN_RS28155 (MKAN_RS28155)	NE
70592	YES	1	19	19	MKAN_RS28155 (MKAN_RS28155)	NE
70606		8	462.2	57.775	MKAN_RS28155 (MKAN_RS28155)	NE
70664		7	267.2	38.1714	MKAN_RS28155 (MKAN_RS28155)	NE
70691		10	597.3	59.73	MKAN_RS28155 (MKAN_RS28155)	NE
70725		12	1446.1	120.508	MKAN_RS28155 (MKAN_RS28155)	NE
70762		4	193.2	48.3	MKAN_RS28155 (MKAN_RS28155)	NE
70826		12	6550.9	545.908	MKAN_RS28155 (MKAN_RS28155)	NE
70828		11	999.4	90.8545	MKAN_RS28155 (MKAN_RS28155)	NE
70861		11	668.4	60.7636	MKAN_RS28155 (MKAN_RS28155)	NE
71184	YES	0	0	0	MKAN_RS28155 (MKAN_RS28155)	NE
71226		8	232.3	29.0375	MKAN_RS28155 (MKAN_RS28155)	NE
71256		6	276	46	MKAN_RS28155 (MKAN_RS28155)	NE
71279		6	137.7	22.95	MKAN_RS28155 (MKAN_RS28155)	NE
71282		9	365.6	40.6222	MKAN_RS28155 (MKAN_RS28155)	NE
71339		12	1599.7	133.308	MKAN_RS28155 (MKAN_RS28155)	NE
71414		7	278	39.7143	MKAN_RS28155 (MKAN_RS28155)	NE
71501		12	4740.8	395.067	MKAN_RS28155 (MKAN_RS28155)	NE
71545		9	709.4	78.8222	MKAN_RS28155 (MKAN_RS28155)	NE
71655		11	1433.4	130.309	MKAN_RS28155 (MKAN_RS28155)	NE
71753		11	1123.2	102.109	MKAN_RS28155 (MKAN_RS28155)	NE
71809		8	504.4	63.05	MKAN_RS28155 (MKAN_RS28155)	NE
71944		12	1122.6	93.55	MKAN_RS28155 (MKAN_RS28155)	NE
71951		3	200.6	66.8667	MKAN_RS28155 (MKAN_RS28155)	NE
71993		8	272.8	34.1	MKAN_RS28155 (MKAN_RS28155)	NE
72008		10	1016	101.6	MKAN_RS28155 (MKAN_RS28155)	NE
72057	YES	0	0	0	MKAN_RS28155 (MKAN_RS28155)	NE
72153		12	7592.6	632.717	MKAN_RS28155 (MKAN_RS28155)	NE
72189		12	1513.1	126.092	MKAN_RS28155 (MKAN_RS28155)	NE
72230		12	1992.8	166.067	MKAN_RS28155 (MKAN_RS28155)	NE
72426		1	94.2	94.2	MKAN_RS28155 (MKAN_RS28155)	NE
72573		6	158.6	26.4333	MKAN_RS28155 (MKAN_RS28155)	NE
72828	YES	0	0	0	MKAN_RS28160 (eccB)	NE
72869		2	31.8	15.9	MKAN_RS28160 (eccB)	NE
72886		10	1081	108.1	MKAN_RS28160 (eccB)	NE
72895		8	650.5	81.3125	MKAN_RS28160 (eccB)	NE
72910		11	660.6	60.0545	MKAN_RS28160 (eccB)	NE
73019		11	406.9	36.9909	MKAN_RS28160 (eccB)	NE
73079	YES	3	83.6	27.8667	MKAN_RS28160 (eccB)	NE
73100	YES	3	43.2	14.4	MKAN_RS28160 (eccB)	NE
73261		8	518	64.75	MKAN_RS28160 (eccB)	NE
73293		10	892.7	89.27	MKAN_RS28160 (eccB)	NE
73398		12	813.8	67.8167	MKAN_RS28160 (eccB)	NE
73528		7	262.7	37.5286	MKAN_RS28160 (eccB)	NE
73697		10	907.8	90.78	MKAN_RS28160 (eccB)	NE
73718		10	797.8	79.78	MKAN_RS28160 (eccB)	NE
73828		9	541.4	60.1556	MKAN_RS28160 (eccB)	NE
73852		12	3402.9	283.575	MKAN_RS28160 (eccB)	NE
74079		10	1058.8	105.88		NE
74132		4	12.2	3.05		NE
74160		0	0	0		NE
74170		4	46.2	11.55		NE
74178	YES	1	1.1	1.1	MKAN_RS28165 (MKAN_RS28165)	NE
74226		8	205	25.625	MKAN_RS28165 (MKAN_RS28165)	NE
74365		12	2670.4	222.533	MKAN_RS28165 (MKAN_RS28165)	NE
74385		12	2944.6	245.383	MKAN_RS28165 (MKAN_RS28165)	NE
74421		4	52.9	13.225	MKAN_RS28165 (MKAN_RS28165)	NE
74451		12	1416.9	118.075	MKAN_RS28165 (MKAN_RS28165)	NE
74481		12	2289.9	190.825	MKAN_RS28165 (MKAN_RS28165)	NE
74630	YES	8	266.4	33.3	MKAN_RS28165 (MKAN_RS28165)	NE
74716		12	1845.3	153.775	MKAN_RS28165 (MKAN_RS28165)	NE
74751	YES	10	200.4	20.04	MKAN_RS28165 (MKAN_RS28165)	NE
74857		12	1357.7	113.142	MKAN_RS28165 (MKAN_RS28165)	NE
75036		12	3363.3	280.275	MKAN_RS28165 (MKAN_RS28165)	NE
75228		12	689.8	57.4833		NE
75281		12	5522.9	460.242		NE
75325		12	3789	315.75	MKAN_RS29025 (MKAN_RS29025)	NE
75370		12	2577.3	214.775	MKAN_RS29025 (MKAN_RS29025)	NE
75377		12	3858.9	321.575	MKAN_RS29025 (MKAN_RS29025)	NE
75429		11	1161.1	105.555	MKAN_RS29025 (MKAN_RS29025)	NE
75521		12	1246.5	103.875	MKAN_RS29025 (MKAN_RS29025)	NE
75535	YES	2	31.6	15.8	MKAN_RS29025 (MKAN_RS29025)	NE
75620		10	664.3	66.43	MKAN_RS29025 (MKAN_RS29025)	NE
75652		11	1040.6	94.6	MKAN_RS29025 (MKAN_RS29025)	NE
75840		9	359.1	39.9	MKAN_RS29025 (MKAN_RS29025)	NE
75905		12	2206.5	183.875	MKAN_RS29025 (MKAN_RS29025)	NE
75940	YES	10	218.7	21.87	MKAN_RS29025 (MKAN_RS29025)	NE
76170	YES	6	135.9	22.65	MKAN_RS29025 (MKAN_RS29025)	NE
76225		12	3402.6	283.55	MKAN_RS29025 (MKAN_RS29025)	NE
76417		12	418.8	34.9		NE
76471		8	98.8	12.35	MKAN_RS28180 (MKAN_RS28180)	NE
76513		12	1555.7	129.642	MKAN_RS28180 (MKAN_RS28180)	NE
76520		12	2265.1	188.758	MKAN_RS28180 (MKAN_RS28180)	NE
76522		12	6850	570.833	MKAN_RS28180 (MKAN_RS28180)	NE
76576		12	10597.8	883.15	MKAN_RS28180 (MKAN_RS28180)	NE
76591		12	1288.7	107.392	MKAN_RS28180 (MKAN_RS28180)	NE
76621		12	711.5	59.2917	MKAN_RS28180 (MKAN_RS28180)	NE
76687		12	9646.3	803.858	MKAN_RS28180 (MKAN_RS28180)	NE
76714		12	1446	120.5	MKAN_RS28180 (MKAN_RS28180)	NE
76732		12	2425.1	202.092	MKAN_RS28180 (MKAN_RS28180)	NE
76756		8	508.4	63.55	MKAN_RS28180 (MKAN_RS28180)	NE
76786		12	2479.8	206.65	MKAN_RS28180 (MKAN_RS28180)	NE
76822		12	5365	447.083	MKAN_RS28180 (MKAN_RS28180)	NE
76852		12	3557.9	296.492	MKAN_RS28180 (MKAN_RS28180)	NE
76888		12	1557.2	129.767	MKAN_RS28180 (MKAN_RS28180)	NE
76922		12	2296.3	191.358	MKAN_RS28180 (MKAN_RS28180)	NE
76984		10	969.8	96.98	MKAN_RS28180 (MKAN_RS28180)	NE
77026		12	1875.9	156.325	MKAN_RS28180 (MKAN_RS28180)	NE
77147		9	560.3	62.2556	MKAN_RS28180 (MKAN_RS28180)	NE
77269		12	1734.6	144.55	MKAN_RS28180 (MKAN_RS28180)	NE
77286		12	1624.4	135.367	MKAN_RS28180 (MKAN_RS28180)	NE
77455		11	561.8	51.0727		NE
77466		10	259.2	25.92		NE
77513		0	0	0		NE
77534		1	0.6	0.6		NE
77541		8	241.4	30.175		NE
77639		7	178.4	25.4857	MKAN_RS28185 (MKAN_RS28185)	NE
77733		10	461.5	46.15	MKAN_RS28185 (MKAN_RS28185)	NE
77786		9	276.9	30.7667	MKAN_RS28185 (MKAN_RS28185)	NE
77863		12	2649.3	220.775	MKAN_RS28190 (MKAN_RS28190)	NE
77993		12	1342	111.833	MKAN_RS28190 (MKAN_RS28190)	NE
78061		12	1656	138	MKAN_RS28190 (MKAN_RS28190)	NE
78070		11	525.6	47.7818	MKAN_RS28190 (MKAN_RS28190)	NE
78103		12	1754	146.167	MKAN_RS28190 (MKAN_RS28190)	NE
78121		12	2019.7	168.308	MKAN_RS28190 (MKAN_RS28190)	NE
78211		9	354.8	39.4222	MKAN_RS28190 (MKAN_RS28190)	NE
78226		7	150.8	21.5429	MKAN_RS28190 (MKAN_RS28190)	NE
78239		11	1024.7	93.1545		NE
78263		9	481.3	53.4778		NE
78301		7	315.1	45.0143		NE
78325		8	355.4	44.425		NE
78402		6	233.5	38.9167		NE
78486		10	582.7	58.27		NE
78494		12	3721.2	310.1		NE
78511		11	1124.6	102.236	MKAN_RS28195 (MKAN_RS28195)	NE
78637		12	6866.1	572.175	MKAN_RS28195 (MKAN_RS28195)	NE
78639		12	3618.9	301.575	MKAN_RS28195 (MKAN_RS28195)	NE
78700	YES	2	33.1	16.55	MKAN_RS28195 (MKAN_RS28195)	NE
78722		12	3504.6	292.05	MKAN_RS28195 (MKAN_RS28195)	NE
78750		12	1287.5	107.292	MKAN_RS28195 (MKAN_RS28195)	NE
78763		10	538.9	53.89	MKAN_RS28195 (MKAN_RS28195)	NE
78823	YES	0	0	0	MKAN_RS28195 (MKAN_RS28195)	NE
78830		8	326.3	40.7875	MKAN_RS28195 (MKAN_RS28195)	NE
78890		8	475.9	59.4875	MKAN_RS28195 (MKAN_RS28195)	NE
78892		12	4120.3	343.358	MKAN_RS28195 (MKAN_RS28195)	NE
78943		10	910.4	91.04	MKAN_RS28195 (MKAN_RS28195)	NE
79023		10	680.7	68.07	MKAN_RS28195 (MKAN_RS28195)	NE
79105		12	2236.1	186.342	MKAN_RS28195 (MKAN_RS28195)	NE
79189		12	4446.5	370.542	MKAN_RS28195 (MKAN_RS28195)	NE
79258		12	2710.5	225.875	MKAN_RS28195 (MKAN_RS28195)	NE
79354		12	2071.5	172.625	MKAN_RS28195 (MKAN_RS28195)	NE
79405		12	3511.7	292.642	MKAN_RS28195 (MKAN_RS28195)	NE
79576		6	207.3	34.55	MKAN_RS28195 (MKAN_RS28195)	NE
79600		12	1900.2	158.35	MKAN_RS28195 (MKAN_RS28195)	NE
79617		10	719.6	71.96	MKAN_RS28195 (MKAN_RS28195)	NE
79716		12	2569.6	214.133	MKAN_RS28195 (MKAN_RS28195)	NE
79757	YES	0	0	0	MKAN_RS28195 (MKAN_RS28195)	NE
79885		10	950.2	95.02		NE
79893		12	2378.1	198.175		NE
79952		12	3215.5	267.958		NE
79963		12	1060.5	88.375		NE
79973		11	1666.9	151.536		NE
80028		11	835.9	75.9909	MKAN_RS28200 (MKAN_RS28200)	NE
80035		5	125.7	25.14	MKAN_RS28200 (MKAN_RS28200)	NE
80117	YES	0	0	0	MKAN_RS28200 (MKAN_RS28200)	NE
80146		12	5831.3	485.942	MKAN_RS28200 (MKAN_RS28200)	NE
80475		12	5985.8	498.817	MKAN_RS28200 (MKAN_RS28200)	NE
80491		11	643.9	58.5364	MKAN_RS28200 (MKAN_RS28200)	NE
80676		12	1614.6	134.55	MKAN_RS28205 (tnpB)	NE
80748		12	1092.5	91.0417	MKAN_RS28205 (tnpB)	NE
80769		4	79.3	19.825	MKAN_RS28205 (tnpB)	NE
80998		7	430.1	61.4429	MKAN_RS28205 (tnpB)	NE
81020		9	685.5	76.1667	MKAN_RS28205 (tnpB)	NE
81050		11	1085.5	98.6818	MKAN_RS28205 (tnpB)	NE
81066		12	1209.5	100.792	MKAN_RS28205 (tnpB)	NE
81220		7	563.8	80.5429	MKAN_RS28205 (tnpB)	NE
81236		12	3841.4	320.117	MKAN_RS28205 (tnpB)	NE
81378		8	485.4	60.675	MKAN_RS28205 (tnpB)	NE
81513		11	696.7	63.3364	MKAN_RS28205 (tnpB)	NE
81515		10	697.9	69.79	MKAN_RS28205 (tnpB)	NE
81584		7	244.1	34.8714	MKAN_RS28205 (tnpB)	NE
81702		12	2500.7	208.392	MKAN_RS28205 (tnpB)	NE
81752		10	495.1	49.51	MKAN_RS28205 (tnpB)	NE
81822		12	1414.4	117.867	MKAN_RS28205 (tnpB)	NE
81935		6	193.3	32.2167	MKAN_RS28205 (tnpB)	NE
81995		6	150.3	25.05	MKAN_RS28205 (tnpB)	NE
82032		11	1377.1	125.191	MKAN_RS28205 (tnpB)	NE
82072	YES	0	0	0	MKAN_RS28205 (tnpB)	NE
82097		12	2203.3	183.608	MKAN_RS28205 (tnpB)	NE
82147		12	1577.9	131.492	MKAN_RS28205 (tnpB)	NE
82251		9	1063.3	118.144		NE
82326		12	2088	174		NE
82335		6	576.4	96.0667		NE
82368		12	2300	191.667		NE
82386		12	2065	172.083		NE
82444		4	190.8	47.7		NE
82459		6	180.8	30.1333		NE
82472		12	4156.7	346.392		NE
82524		10	686.8	68.68		NE
82535		10	672.3	67.23		NE
82550		12	2535.3	211.275	MKAN_RS28215 (MKAN_RS28215)	NE
82560		11	3687.5	335.227	MKAN_RS28215 (MKAN_RS28215)	NE
82683		3	60.1	20.0333	MKAN_RS28215 (MKAN_RS28215)	NE
82696		12	3199.7	266.642	MKAN_RS28215 (MKAN_RS28215)	NE
82700		12	2431.9	202.658	MKAN_RS28215 (MKAN_RS28215)	NE
82739		11	1699.3	154.482	MKAN_RS28215 (MKAN_RS28215)	NE
82753		3	101.1	33.7	MKAN_RS28215 (MKAN_RS28215)	NE
82877		8	221.8	27.725	MKAN_RS28215 (MKAN_RS28215)	NE
82918		12	3473.4	289.45	MKAN_RS28215 (MKAN_RS28215)	NE
82921		11	2029.4	184.491	MKAN_RS28215 (MKAN_RS28215)	NE
82973		10	1529	152.9	MKAN_RS28215 (MKAN_RS28215)	NE
83030		5	180	36	MKAN_RS28215 (MKAN_RS28215)	NE
83082		12	2280	190	MKAN_RS28215 (MKAN_RS28215)	NE
83086		12	1480.6	123.383	MKAN_RS28215 (MKAN_RS28215)	NE
83095	YES	0	0	0	MKAN_RS28215 (MKAN_RS28215)	NE
83103		11	1317.6	119.782	MKAN_RS28215 (MKAN_RS28215)	NE
83126		7	482	68.8571	MKAN_RS28215 (MKAN_RS28215)	NE
83165		1	2.2	2.2	MKAN_RS28215 (MKAN_RS28215)	NE
83216		4	201.9	50.475	MKAN_RS28215 (MKAN_RS28215)	NE
83228		4	111	27.75	MKAN_RS28215 (MKAN_RS28215)	NE
83247		2	106.1	53.05	MKAN_RS28215 (MKAN_RS28215)	NE
83290		7	255.7	36.5286	MKAN_RS30145 (MKAN_RS30145)	NE
83292		6	357.3	59.55	MKAN_RS30145 (MKAN_RS30145)	NE
83312		12	2881.1	240.092	MKAN_RS30145 (MKAN_RS30145)	NE
83317		12	3720.9	310.075	MKAN_RS30145 (MKAN_RS30145)	NE
83326		9	473	52.5556	MKAN_RS30145 (MKAN_RS30145)	NE
83339		1	18	18	MKAN_RS30145 (MKAN_RS30145)	NE
83365		12	1110.5	92.5417	MKAN_RS30145 (MKAN_RS30145)	NE
83396		12	1018.7	84.8917	MKAN_RS30145 (MKAN_RS30145)	NE
83422		12	615.4	51.2833	MKAN_RS30145 (MKAN_RS30145)	NE
83577		3	9.9	3.3	MKAN_RS30145 (MKAN_RS30145)	NE
83612		4	66.2	16.55	MKAN_RS30145 (MKAN_RS30145)	NE
83654		11	1391.6	126.509	MKAN_RS30145 (MKAN_RS30145)	NE
83656		12	3554	296.167	MKAN_RS30145 (MKAN_RS30145)	NE
83718		3	9.2	3.06667	MKAN_RS30145 (MKAN_RS30145)	NE
83856		7	174.1	24.8714	MKAN_RS30145 (MKAN_RS30145)	NE
83957		12	2003.5	166.958	MKAN_RS30145 (MKAN_RS30145)	NE
83987		10	528.4	52.84	MKAN_RS30145 (MKAN_RS30145)	NE
84009		1	20.4	20.4	MKAN_RS30145 (MKAN_RS30145)	NE
84049		8	437.6	54.7	MKAN_RS30145 (MKAN_RS30145)	NE
84107		12	1164.7	97.0583	MKAN_RS30145 (MKAN_RS30145)	NE
84205		5	193.4	38.68		NE
84284		12	1962	163.5		NE
84309		10	376.2	37.62	MKAN_RS30905 (MKAN_RS30905)	NE
84360		12	1714.1	142.842	MKAN_RS30905 (MKAN_RS30905)	NE
84481		10	243	24.3	MKAN_RS30905 (MKAN_RS30905)	NE
84564		12	762.8	63.5667	MKAN_RS30905 (MKAN_RS30905)	NE
84588		7	488.2	69.7429	MKAN_RS30905 (MKAN_RS30905)	NE
84615		12	3241.4	270.117	MKAN_RS30905 (MKAN_RS30905)	NE
84648		11	3741.4	340.127	MKAN_RS30905 (MKAN_RS30905)	NE
84672		9	565.8	62.8667	MKAN_RS30905 (MKAN_RS30905)	NE
84696		12	1786.9	148.908	MKAN_RS30905 (MKAN_RS30905)	NE
84739		12	6946.3	578.858		GA
84876		12	8301.4	691.783		GA
84885		12	7955	662.917		GA
84933		12	4504.5	375.375		GA
84959		12	4114.5	342.875		GA
84971		12	2516.9	209.742		GA
84992		12	2706	225.5		GA
85033		12	2547.9	212.325		GA
85066		12	3060.7	255.058		GA
85385		12	22495.5	1874.62		GA
85450		11	912	82.9091		GA
85470		5	349	69.8		GA
85521		12	3865	322.083		GA
85563		12	5220.1	435.008		GA
85570		12	4814.3	401.192		GA
85592		12	2039.1	169.925	MKAN_RS30910 (MKAN_RS30910)	GA
85642		12	2075.9	172.992	MKAN_RS30910 (MKAN_RS30910)	GA
85650		11	247.6	22.5091	MKAN_RS30910 (MKAN_RS30910)	GA
85677		11	399	36.2727	MKAN_RS30910 (MKAN_RS30910)	GA
85721		12	3616	301.333	MKAN_RS30910 (MKAN_RS30910)	GA
85791		12	2724.1	227.008	MKAN_RS30910 (MKAN_RS30910)	GA
85794		12	5756.3	479.692	MKAN_RS30910 (MKAN_RS30910)	GA
85818		11	963.3	87.5727	MKAN_RS30910 (MKAN_RS30910)	GA
85834		12	1794.1	149.508	MKAN_RS30910 (MKAN_RS30910)	GA
85875		12	954.6	79.55	MKAN_RS30910 (MKAN_RS30910)	GA
86008	YES	6	180.7	30.1167	MKAN_RS30910 (MKAN_RS30910)	GA
86023		11	511.8	46.5273		GA
86059		11	2391.1	217.373		GA
86163		12	3578.3	298.192		GA
86169		12	1696.3	141.358		GA
86254		12	4742.5	395.208	MKAN_RS28225 (MKAN_RS28225)	GA
86364		12	2736.2	228.017	MKAN_RS28225 (MKAN_RS28225)	GA
86407		12	7315.9	609.658	MKAN_RS28225 (MKAN_RS28225)	GA
86456	YES	1	15.3	15.3	MKAN_RS28225 (MKAN_RS28225)	GA
86525		12	3047.7	253.975	MKAN_RS28225 (MKAN_RS28225)	GA
86537		10	656.8	65.68		GA
86555		12	1247	103.917		GA
86566		8	384.3	48.0375		GA
86598		12	8495.2	707.933		GA
86650		12	3547.2	295.6	MKAN_RS28230 (MKAN_RS28230)	GA
86669		12	2021.6	168.467	MKAN_RS28230 (MKAN_RS28230)	GA
86675		12	6117.1	509.758	MKAN_RS28230 (MKAN_RS28230)	GA
86741		9	433.8	48.2	MKAN_RS28230 (MKAN_RS28230)	NE
86767		12	2483.5	206.958	MKAN_RS28230 (MKAN_RS28230)	NE
86792		12	1715.9	142.992	MKAN_RS28230 (MKAN_RS28230)	NE
86794		12	1863.1	155.258	MKAN_RS28230 (MKAN_RS28230)	NE
86853		7	234.6	33.5143	MKAN_RS28230 (MKAN_RS28230)	NE
86871		8	319.2	39.9	MKAN_RS28230 (MKAN_RS28230)	NE
86880		7	263.4	37.6286	MKAN_RS28230 (MKAN_RS28230)	NE
86904		12	2427.9	202.325	MKAN_RS28230 (MKAN_RS28230)	NE
86912		12	5146.7	428.892	MKAN_RS28230 (MKAN_RS28230)	NE
86915		12	1326.2	110.517	MKAN_RS28230 (MKAN_RS28230)	NE
87009		11	1346.5	122.409	MKAN_RS28230 (MKAN_RS28230)	NE
87030		5	190.9	38.18	MKAN_RS28230 (MKAN_RS28230)	NE
87090		10	1462.3	146.23	MKAN_RS28230 (MKAN_RS28230)	NE
87187		12	1171.7	97.6417	MKAN_RS28230 (MKAN_RS28230)	NE
87198		11	902.7	82.0636	MKAN_RS28230 (MKAN_RS28230)	NE
87294		12	4885.7	407.142	MKAN_RS28230 (MKAN_RS28230)	NE
87371	YES	2	116.4	58.2		NE
87385		12	1530.4	127.533		NE
87475		4	5.1	1.275	MKAN_RS28235 (MKAN_RS28235)	ES
87483		2	4.4	2.2	MKAN_RS28235 (MKAN_RS28235)	ES
87494		2	2.7	1.35	MKAN_RS28235 (MKAN_RS28235)	ES
87534		1	1.7	1.7	MKAN_RS28235 (MKAN_RS28235)	ES
87644		2	1.6	0.8	MKAN_RS28235 (MKAN_RS28235)	ES
87692		4	4.8	1.2	MKAN_RS28235 (MKAN_RS28235)	ES
87720		5	15.1	3.02	MKAN_RS28235 (MKAN_RS28235)	ES
87798	YES	1	0.7	0.7	MKAN_RS28235 (MKAN_RS28235)	ES
87827		4	3.9	0.975	MKAN_RS28235 (MKAN_RS28235)	ES
87876		4	9.2	2.3	MKAN_RS28235 (MKAN_RS28235)	ES
87940		3	5.6	1.86667	MKAN_RS28235 (MKAN_RS28235)	ES
87983		3	4.1	1.36667	MKAN_RS28235 (MKAN_RS28235)	ES
87995		3	1.8	0.6	MKAN_RS28235 (MKAN_RS28235)	ES
88130		5	6.1	1.22	MKAN_RS28235 (MKAN_RS28235)	ES
88165		1	0.5	0.5	MKAN_RS28235 (MKAN_RS28235)	ES
88329		12	1359.8	113.317	MKAN_RS28235 (MKAN_RS28235)	NE
88341		10	918.9	91.89	MKAN_RS28235 (MKAN_RS28235)	NE
88406	YES	3	1.9	0.633333	MKAN_RS28235 (MKAN_RS28235)	NE
88413		12	997.8	83.15	MKAN_RS28235 (MKAN_RS28235)	NE
88509		11	722.7	65.7	MKAN_RS28235 (MKAN_RS28235)	NE
88520		11	1173	106.636		NE
88557		11	2048.9	186.264		NE
88568		12	2597.2	216.433		NE
88578		11	1324.6	120.418		NE
88610		12	3961.4	330.117		NE
88645		12	5927.7	493.975	MKAN_RS28240 (MKAN_RS28240)	NE
88687		12	3184.7	265.392	MKAN_RS28240 (MKAN_RS28240)	NE
88730		9	663.1	73.6778	MKAN_RS28240 (MKAN_RS28240)	NE
88778		12	4111.2	342.6	MKAN_RS28240 (MKAN_RS28240)	NE
88843		11	1074.4	97.6727	MKAN_RS28240 (MKAN_RS28240)	NE
88926		9	425.6	47.2889	MKAN_RS28240 (MKAN_RS28240)	NE
88970		12	1637.5	136.458	MKAN_RS28240 (MKAN_RS28240)	NE
89083	YES	3	7.4	2.46667	MKAN_RS28240 (MKAN_RS28240)	NE
89102		12	3122.8	260.233	MKAN_RS28240 (MKAN_RS28240)	NE
89151	YES	6	142.5	23.75	MKAN_RS28240 (MKAN_RS28240)	NE
89235		12	1261.6	105.133	MKAN_RS28240 (MKAN_RS28240)	NE
89252		12	2523.4	210.283	MKAN_RS28240 (MKAN_RS28240)	NE
89310		0	0	0	MKAN_RS28240 (MKAN_RS28240)	NE
89333		7	211.4	30.2		NE
89394		11	915.2	83.2	MKAN_RS28245 (MKAN_RS28245)	NE
89448		11	1467.6	133.418	MKAN_RS28245 (MKAN_RS28245)	NE
89496		11	587	53.3636	MKAN_RS28245 (MKAN_RS28245)	NE
89638		12	2409.1	200.758	MKAN_RS28245 (MKAN_RS28245)	NE
89724		11	748.3	68.0273	MKAN_RS28245 (MKAN_RS28245)	NE
89754		11	1859.4	169.036	MKAN_RS28245 (MKAN_RS28245)	NE
89808		12	2048.6	170.717	MKAN_RS28245 (MKAN_RS28245)	NE
89868		12	1714.2	142.85	MKAN_RS28245 (MKAN_RS28245)	NE
89998		12	4115.4	342.95	MKAN_RS28245 (MKAN_RS28245)	NE
90034	YES	0	0	0	MKAN_RS28245 (MKAN_RS28245)	NE
90054		11	1204.8	109.527		NE
90065		12	2593.1	216.092		NE
90154		12	7557.3	629.775		NE
90172		12	6175	514.583		NE
90234		8	356	44.5		NE
90337		12	1010.2	84.1833	MKAN_RS28250 (MKAN_RS28250)	NE
90373	YES	5	148.3	29.66	MKAN_RS28250 (MKAN_RS28250)	NE
90434	YES	1	0.5	0.5	MKAN_RS28250 (MKAN_RS28250)	NE
90457		12	4169	347.417	MKAN_RS28250 (MKAN_RS28250)	NE
90496		12	3593.1	299.425	MKAN_RS28250 (MKAN_RS28250)	NE
90544		12	9013.8	751.15	MKAN_RS28250 (MKAN_RS28250)	NE
90641		0	0	0	MKAN_RS28255 (MKAN_RS28255)	NE
90686		2	2.3	1.15	MKAN_RS28255 (MKAN_RS28255)	NE
90726	YES	0	0	0	MKAN_RS28255 (MKAN_RS28255)	NE
90765		8	18.3	2.2875	MKAN_RS28255 (MKAN_RS28255)	NE
90796		7	162.6	23.2286	MKAN_RS28255 (MKAN_RS28255)	NE
90813		2	115.6	57.8		NE
90819		9	487.4	54.1556		NE
90826		2	32.3	16.15		NE
90852		12	2974.4	247.867		NE
90909		11	934.7	84.9727	MKAN_RS29035 (MKAN_RS29035)	NE
90971		7	26.2	3.74286	MKAN_RS29035 (MKAN_RS29035)	NE
91141		6	15.7	2.61667	MKAN_RS29035 (MKAN_RS29035)	NE
91147	YES	7	37.4	5.34286	MKAN_RS29035 (MKAN_RS29035)	NE
91253		12	349.1	29.0917	MKAN_RS29035 (MKAN_RS29035)	NE
91286	YES	6	23.9	3.98333	MKAN_RS29035 (MKAN_RS29035)	NE
91414		12	6170.6	514.217	MKAN_RS29035 (MKAN_RS29035)	NE
91422		12	1707.1	142.258		NE
91457		11	498.2	45.2909		NE
91489		10	649.5	64.95		NE
91613		1	0.6	0.6		NE
91652		9	286.4	31.8222		NE
91657		1	6.6	6.6		NE
91663		12	849.3	70.775		NE
91702		11	1162.3	105.664		NE
91734		7	196.2	28.0286	MKAN_RS28265 (MKAN_RS28265)	NE
91750	YES	1	56.4	56.4	MKAN_RS28265 (MKAN_RS28265)	NE
91928		11	1158.6	105.327	MKAN_RS28265 (MKAN_RS28265)	NE
92015		12	1632.6	136.05	MKAN_RS28265 (MKAN_RS28265)	NE
92068		8	246.8	30.85	MKAN_RS28265 (MKAN_RS28265)	NE
92085		6	103.6	17.2667	MKAN_RS28265 (MKAN_RS28265)	NE
92156		11	1012.8	92.0727	MKAN_RS28265 (MKAN_RS28265)	NE
92264		9	608.7	67.6333		NE
92299		12	5268.7	439.058		NE
92310		12	2141.3	178.442		NE
92417		12	520	43.3333		NE
92470		12	1605.7	133.808		NE
92513	YES	1	0.6	0.6		NE
92697		12	1215.8	101.317		NE
92749		12	1031.2	85.9333		NE
92802	YES	4	145.5	36.375	MKAN_RS28275 (MKAN_RS28275)	NE
92850		12	1276.9	106.408	MKAN_RS28275 (MKAN_RS28275)	NE
92893		11	651.8	59.2545	MKAN_RS28275 (MKAN_RS28275)	NE
92905		11	828.4	75.3091	MKAN_RS28275 (MKAN_RS28275)	NE
92966		11	1107.6	100.691	MKAN_RS28275 (MKAN_RS28275)	NE
93022		11	812.7	73.8818	MKAN_RS28275 (MKAN_RS28275)	NE
93049		10	214.7	21.47	MKAN_RS28275 (MKAN_RS28275)	NE
93076		1	5.9	5.9		NE
93087		4	109.8	27.45		NE
93283		9	186.7	20.7444		NE
93341		10	585.9	58.59		NE
93345		8	242	30.25		NE
93453		0	0	0	MKAN_RS28280 (MKAN_RS28280)	NE
93594		3	9.9	3.3	MKAN_RS28280 (MKAN_RS28280)	NE
93605		3	153.1	51.0333	MKAN_RS28280 (MKAN_RS28280)	NE
93643		3	46.2	15.4	MKAN_RS28280 (MKAN_RS28280)	NE
93675		9	269.4	29.9333	MKAN_RS28280 (MKAN_RS28280)	NE
93730		8	291.6	36.45	MKAN_RS28280 (MKAN_RS28280)	NE
93746		11	1012.9	92.0818	MKAN_RS28280 (MKAN_RS28280)	NE
93915		12	1304.1	108.675	MKAN_RS28280 (MKAN_RS28280)	NE
93936		9	456.9	50.7667	MKAN_RS28280 (MKAN_RS28280)	NE
94068		11	498.2	45.2909	MKAN_RS28280 (MKAN_RS28280)	NE
94128		12	1694.4	141.2	MKAN_RS28280 (MKAN_RS28280)	NE
94223		12	5213.4	434.45	MKAN_RS28280 (MKAN_RS28280)	NE
94303	YES	6	118.6	19.7667	MKAN_RS28280 (MKAN_RS28280)	NE
94359		12	921.5	76.7917	MKAN_RS28280 (MKAN_RS28280)	NE
94380		10	970.8	97.08	MKAN_RS28280 (MKAN_RS28280)	NE
94418		12	1887.2	157.267	MKAN_RS28280 (MKAN_RS28280)	NE
94428		11	898.4	81.6727	MKAN_RS28280 (MKAN_RS28280)	NE
94436		12	12761.4	1063.45	MKAN_RS28280 (MKAN_RS28280)	NE
94475		12	8102.9	675.242	MKAN_RS28280 (MKAN_RS28280)	NE
94532		12	1628.1	135.675	MKAN_RS28280 (MKAN_RS28280)	NE
94572		12	2295.4	191.283	MKAN_RS28280 (MKAN_RS28280)	NE
94690		12	7778.9	648.242	MKAN_RS28280 (MKAN_RS28280)	NE
94794		12	1610.4	134.2	MKAN_RS28280 (MKAN_RS28280)	NE
94806		11	907.2	82.4727	MKAN_RS28280 (MKAN_RS28280)	NE
94838		12	2360.5	196.708	MKAN_RS28280 (MKAN_RS28280)	NE
94941		8	374.1	46.7625	MKAN_RS28280 (MKAN_RS28280)	NE
95034		10	1110.2	111.02	MKAN_RS28280 (MKAN_RS28280)	NE
95180		12	8191.7	682.642	MKAN_RS28280 (MKAN_RS28280)	NE
95186		12	1742.7	145.225	MKAN_RS28280 (MKAN_RS28280)	NE
95344		10	438.6	43.86		NE
95361		7	194.1	27.7286		NE
95380		12	1080	90		NE
95450		12	1601	133.417		NE
95510		5	43.8	8.76	MKAN_RS28285 (MKAN_RS28285)	NE
95565		12	1763.1	146.925	MKAN_RS28285 (MKAN_RS28285)	NE
95589		12	2376.7	198.058	MKAN_RS28285 (MKAN_RS28285)	NE
95599		11	568.4	51.6727	MKAN_RS28285 (MKAN_RS28285)	NE
95775		12	664.4	55.3667	MKAN_RS28285 (MKAN_RS28285)	NE
95777		11	96.8	8.8	MKAN_RS28285 (MKAN_RS28285)	NE
95817		12	185.7	15.475	MKAN_RS28285 (MKAN_RS28285)	NE
95875		4	52.9	13.225		GD
95919		11	55.9	5.08182		GD
95932		3	1.9	0.633333		GD
95947		2	1.1	0.55		GD
95976	YES	0	0	0		GD
95992		5	5.5	1.1		GD
96057		8	14.6	1.825		GD
96081	YES	0	0	0		GD
96088		8	15.3	1.9125		GD
96128		9	14.3	1.58889		GD
96159		4	3.7	0.925		GD
96174		3	3.3	1.1		GD
96190		3	2.4	0.8		GD
96201		7	7	1		GD
96245	YES	0	0	0		GD
96343		10	19.7	1.97	MKAN_RS28290 (MKAN_RS28290)	GD
96379		4	5.3	1.325	MKAN_RS28290 (MKAN_RS28290)	GD
96409		6	6.8	1.13333	MKAN_RS28290 (MKAN_RS28290)	GD
96421		6	8.6	1.43333	MKAN_RS28290 (MKAN_RS28290)	GD
96570		2	2.7	1.35	MKAN_RS28290 (MKAN_RS28290)	GD
96655		6	5.5	0.916667	MKAN_RS28290 (MKAN_RS28290)	GD
96666		10	14.5	1.45	MKAN_RS28290 (MKAN_RS28290)	GD
96750	YES	1	0.7	0.7	MKAN_RS28290 (MKAN_RS28290)	GD
96788		1	0.7	0.7	MKAN_RS28290 (MKAN_RS28290)	GD
96822		5	7.1	1.42	MKAN_RS28290 (MKAN_RS28290)	GD
96825		2	4.4	2.2	MKAN_RS28290 (MKAN_RS28290)	GD
96864		2	1.1	0.55	MKAN_RS28290 (MKAN_RS28290)	GD
97085		1	0.7	0.7	MKAN_RS28290 (MKAN_RS28290)	GD
97438	YES	6	191.9	31.9833	MKAN_RS28290 (MKAN_RS28290)	GA
97461		12	1811.6	150.967		GA
97510		10	201.3	20.13		GA
97522		11	246.2	22.3818		GA
97534	YES	4	228.1	57.025		GA
97554		10	721	72.1	MKAN_RS28295 (MKAN_RS28295)	GA
97608		11	801.3	72.8455	MKAN_RS28295 (MKAN_RS28295)	GA
97627		12	3985.3	332.108	MKAN_RS28295 (MKAN_RS28295)	GA
97640		11	796.7	72.4273	MKAN_RS28295 (MKAN_RS28295)	GA
97661		12	3735.6	311.3	MKAN_RS28295 (MKAN_RS28295)	GA
97701		12	4065.2	338.767	MKAN_RS28295 (MKAN_RS28295)	GA
97743		10	957.5	95.75	MKAN_RS28295 (MKAN_RS28295)	GA
97766		12	2305.1	192.092	MKAN_RS28295 (MKAN_RS28295)	GA
97991		12	2111.7	175.975	MKAN_RS28300 (MKAN_RS28300)	GA
98160		12	1791.3	149.275	MKAN_RS28300 (MKAN_RS28300)	GA
98347		12	5170.3	430.858	MKAN_RS28300 (MKAN_RS28300)	GA
98356		12	6339.9	528.325	MKAN_RS28300 (MKAN_RS28300)	GA
98401		12	4942	411.833	MKAN_RS28300 (MKAN_RS28300)	GA
98470		5	244.4	48.88	MKAN_RS28300 (MKAN_RS28300)	GA
98554		12	1655	137.917	MKAN_RS28300 (MKAN_RS28300)	GA
98655	YES	4	160.6	40.15	MKAN_RS28300 (MKAN_RS28300)	GA
98698		12	5950.6	495.883	MKAN_RS28300 (MKAN_RS28300)	GA
98735		12	17127.2	1427.27	MKAN_RS28300 (MKAN_RS28300)	GA
98765		12	2733.1	227.758	MKAN_RS28300 (MKAN_RS28300)	GA
98882		8	392	49	MKAN_RS28300 (MKAN_RS28300)	GA
98957		12	3517.3	293.108	MKAN_RS28300 (MKAN_RS28300)	GA
98975		12	9293.6	774.467	MKAN_RS28300 (MKAN_RS28300)	GA
99268		3	2.2	0.733333	MKAN_RS28300 (MKAN_RS28300)	GA
99279		3	276.7	92.2333	MKAN_RS28300 (MKAN_RS28300)	GA
99356		12	2992.3	249.358	MKAN_RS28300 (MKAN_RS28300)	GA
99422		12	10118.3	843.192	MKAN_RS28300 (MKAN_RS28300)	GA
99583		10	543.3	54.33	MKAN_RS28300 (MKAN_RS28300)	GA
99609		12	2370.3	197.525		GA
99615		12	3259.5	271.625	MKAN_RS28305 (MKAN_RS28305)	GA
99657		12	3171	264.25	MKAN_RS28305 (MKAN_RS28305)	GA
99679		12	2245.7	187.142	MKAN_RS28305 (MKAN_RS28305)	GA
99702		12	12382.8	1031.9	MKAN_RS28305 (MKAN_RS28305)	GA
99907		11	1909	173.545	MKAN_RS28305 (MKAN_RS28305)	GA
99924		12	15072.2	1256.02		GA
99950		11	470.9	42.8091		GA
99956		12	6782.8	565.233		GA
99967		12	2372.7	197.725		GA
99975		10	875.3	87.53		GA
99996		7	119.7	17.1	MKAN_RS28310 (MKAN_RS28310)	GA
100017		8	514	64.25	MKAN_RS28310 (MKAN_RS28310)	GA
100074		12	2652	221	MKAN_RS28310 (MKAN_RS28310)	GA
100141		11	2589.7	235.427	MKAN_RS28310 (MKAN_RS28310)	GA
100157		12	6795.4	566.283	MKAN_RS28310 (MKAN_RS28310)	GA
100338		12	10863.6	905.3	MKAN_RS28315 (MKAN_RS28315)	GA
100342		12	3028	252.333	MKAN_RS28315 (MKAN_RS28315)	GA
100351		12	2134.8	177.9	MKAN_RS28315 (MKAN_RS28315)	GA
100414		11	1877.1	170.645	MKAN_RS28315 (MKAN_RS28315)	GA
100481		12	15537.8	1294.82	MKAN_RS28315 (MKAN_RS28315)	GA
100510		12	2880.9	240.075	MKAN_RS28315 (MKAN_RS28315)	GA
100518		12	21826.8	1818.9	MKAN_RS28315 (MKAN_RS28315)	GA
100540		12	2228.6	185.717	MKAN_RS28315 (MKAN_RS28315)	GA
100600		12	4958.5	413.208	MKAN_RS28315 (MKAN_RS28315)	GA
100858		12	2108.4	175.7	MKAN_RS28315 (MKAN_RS28315)	NE
100963		12	2007.3	167.275	MKAN_RS28315 (MKAN_RS28315)	NE
101170		2	28.9	14.45	MKAN_RS28315 (MKAN_RS28315)	NE
101254		9	576.5	64.0556	MKAN_RS28315 (MKAN_RS28315)	NE
101341	YES	1	13.6	13.6	MKAN_RS28315 (MKAN_RS28315)	NE
101349		11	460.6	41.8727	MKAN_RS28315 (MKAN_RS28315)	NE
101392		9	813.4	90.3778	MKAN_RS28315 (MKAN_RS28315)	NE
101545		9	313.5	34.8333	MKAN_RS28315 (MKAN_RS28315)	NE
101600		12	2526.7	210.558	MKAN_RS28315 (MKAN_RS28315)	NE
101643		12	4552.7	379.392	MKAN_RS28315 (MKAN_RS28315)	NE
101675		11	1372.2	124.745	MKAN_RS28315 (MKAN_RS28315)	NE
101807		12	2622.8	218.567	MKAN_RS28315 (MKAN_RS28315)	NE
101849		12	4210.8	350.9	MKAN_RS28315 (MKAN_RS28315)	NE
101875		12	2272.9	189.408		NE
101901	YES	4	50.4	12.6		NE
101920		12	2701.4	225.117		NE
101993		1	0.4	0.4		NE
102005		2	79.1	39.55		NE
102017		2	2	1		NE
102029		2	6.6	3.3		NE
102080		12	4442	370.167	MKAN_RS29040 (MKAN_RS29040)	NE
102209		12	10301	858.417	MKAN_RS29040 (MKAN_RS29040)	NE
102215		12	1583.4	131.95	MKAN_RS29040 (MKAN_RS29040)	NE
102243		7	322.5	46.0714	MKAN_RS29040 (MKAN_RS29040)	NE
102260		12	1647.9	137.325	MKAN_RS29040 (MKAN_RS29040)	NE
102415		8	558.3	69.7875	MKAN_RS29040 (MKAN_RS29040)	NE
102483		12	626.5	52.2083	MKAN_RS29040 (MKAN_RS29040)	NE
102487		12	1793.1	149.425	MKAN_RS29040 (MKAN_RS29040)	NE
102507		2	10	5	MKAN_RS29040 (MKAN_RS29040)	NE
102538		12	4686.3	390.525	MKAN_RS29040 (MKAN_RS29040)	NE
102581		4	285.4	71.35	MKAN_RS29040 (MKAN_RS29040)	NE
102601		11	643.2	58.4727	MKAN_RS29040 (MKAN_RS29040)	NE
102732		7	268.7	38.3857	MKAN_RS29040 (MKAN_RS29040)	NE
102834		12	1367.1	113.925	MKAN_RS29040 (MKAN_RS29040)	NE
102852		3	40.8	13.6		NE
102978		12	5264.4	438.7		NE
102980		12	4975.1	414.592		NE
103000		9	624.9	69.4333		NE
103008		12	1217.1	101.425		NE
103040		12	1710.9	142.575		NE
103058		12	2209	184.083		NE
103159		2	3.5	1.75		GD
103171		1	0.6	0.6		GD
103183		0	0	0		GD
103192		2	29.9	14.95		GD
103195		1	4.4	4.4		GD
103200		0	0	0		GD
103207		0	0	0		GD
103243		0	0	0		GD
103255		1	2.7	2.7		GD
103291		3	10.8	3.6		GD
103327		3	4.2	1.4		GD
103363		4	13.2	3.3		GD
103399		5	6.2	1.24		GD
103416		0	0	0		GD
103423		3	12	4		GD
103434		4	12.6	3.15		GD
103459		8	19.4	2.425		GD
103513		8	28.1	3.5125		GD
103551		12	185.2	15.4333		NE
103634		12	302.1	25.175		NE
103668		11	140.6	12.7818	MKAN_RS28325 (MKAN_RS28325)	NE
103762	YES	6	28.5	4.75	MKAN_RS28325 (MKAN_RS28325)	NE
103768		9	30.1	3.34444	MKAN_RS28325 (MKAN_RS28325)	NE
103887		12	151.4	12.6167	MKAN_RS28325 (MKAN_RS28325)	NE
103965	YES	3	12.3	4.1	MKAN_RS28325 (MKAN_RS28325)	NE
104039		10	168.5	16.85	MKAN_RS28325 (MKAN_RS28325)	NE
104165		12	280	23.3333	MKAN_RS28325 (MKAN_RS28325)	NE
104185		12	661.5	55.125	MKAN_RS28325 (MKAN_RS28325)	NE
104198		9	148.1	16.4556	MKAN_RS28325 (MKAN_RS28325)	NE
104218		12	348.7	29.0583	MKAN_RS28325 (MKAN_RS28325)	NE
104243		12	318.7	26.5583	MKAN_RS28325 (MKAN_RS28325)	NE
104247		12	1504.7	125.392	MKAN_RS28325 (MKAN_RS28325)	NE
104327		9	105	11.6667	MKAN_RS28325 (MKAN_RS28325)	NE
104335		12	430.4	35.8667	MKAN_RS28325 (MKAN_RS28325)	NE
104381	YES	4	4.9	1.225	MKAN_RS29045 (MKAN_RS29045)	GD
104498		6	15.6	2.6	MKAN_RS29045 (MKAN_RS29045)	GD
104953		3	4.8	1.6	MKAN_RS29045 (MKAN_RS29045)	GD
104999		6	8.3	1.38333	MKAN_RS29045 (MKAN_RS29045)	GD
105145		3	13.6	4.53333		GD
105150		2	24.1	12.05		GD
105158		2	8.3	4.15		GD
105163		4	96.1	24.025		GD
105169		1	0.7	0.7		GD
105176		4	109.9	27.475		GD
105182		0	0	0		GD
105209		12	6935.2	577.933	MKAN_RS28335 (MKAN_RS28335)	GA
105287		12	2447.8	203.983	MKAN_RS28335 (MKAN_RS28335)	GA
105330		10	34.4	3.44	MKAN_RS28335 (MKAN_RS28335)	GA
105354		12	2558.9	213.242	MKAN_RS28335 (MKAN_RS28335)	GA
105438		12	7726.5	643.875	MKAN_RS28335 (MKAN_RS28335)	GA
105528		12	4709.7	392.475	MKAN_RS28340 (MKAN_RS28340)	GA
105642		12	3382.7	281.892	MKAN_RS28340 (MKAN_RS28340)	GA
105650		8	390.8	48.85	MKAN_RS28340 (MKAN_RS28340)	GA
105689		9	597.8	66.4222	MKAN_RS28340 (MKAN_RS28340)	GA
105731		12	1371.7	114.308	MKAN_RS28340 (MKAN_RS28340)	GA
105737		11	877	79.7273	MKAN_RS28340 (MKAN_RS28340)	GA
105765		12	5897.5	491.458		GA
105779		12	1860.8	155.067		GA
105792		12	1298.2	108.183		GA
105819		12	15762.8	1313.57		GA
106048		12	4219	351.583	MKAN_RS28345 (MKAN_RS28345)	GA
106066		12	1152.4	96.0333	MKAN_RS28345 (MKAN_RS28345)	GA
106087		12	2725	227.083	MKAN_RS28345 (MKAN_RS28345)	GA
106135		12	4611.3	384.275	MKAN_RS28345 (MKAN_RS28345)	GA
106165		12	11721.8	976.817	MKAN_RS28345 (MKAN_RS28345)	GA
106358		8	118.9	14.8625	MKAN_RS28350 (MKAN_RS28350)	NE
106425		12	2743.5	228.625	MKAN_RS28350 (MKAN_RS28350)	NE
106461		12	720.4	60.0333	MKAN_RS28350 (MKAN_RS28350)	NE
106498		11	275.3	25.0273	MKAN_RS28350 (MKAN_RS28350)	NE
106549		12	1704.3	142.025	MKAN_RS28350 (MKAN_RS28350)	NE
106612		9	288.7	32.0778	MKAN_RS28350 (MKAN_RS28350)	NE
106909		10	303.9	30.39	MKAN_RS28350 (MKAN_RS28350)	NE
106942		11	439.3	39.9364	MKAN_RS28350 (MKAN_RS28350)	NE
107049	YES	8	255.8	31.975	MKAN_RS28350 (MKAN_RS28350)	NE
107198		12	1064.7	88.725	MKAN_RS28350 (MKAN_RS28350)	NE
107227		10	242.7	24.27	MKAN_RS28350 (MKAN_RS28350)	NE
107352		12	736.5	61.375		NE
107390		9	479.6	53.2889		NE
107427		11	549.4	49.9455		NE
107447		12	975.6	81.3		NE
107451		12	4099.6	341.633		NE
107510		11	1278.6	116.236		NE
107559		0	0	0		NE
107572		0	0	0		NE
107704		8	421.9	52.7375		NE
107723		12	5465.9	455.492		NE
107743		12	8590	715.833		NE
107822		12	2366	197.167		NE
107904		8	106.7	13.3375		NE
107911		10	555.8	55.58		NE
107914		5	123.1	24.62		NE
108186		9	522.6	58.0667	MKAN_RS28355 (MKAN_RS28355)	NE
108357		12	1610.5	134.208	MKAN_RS28355 (MKAN_RS28355)	NE
108361		11	791	71.9091	MKAN_RS28355 (MKAN_RS28355)	NE
108373		6	165.9	27.65	MKAN_RS28355 (MKAN_RS28355)	NE
108416		12	819.7	68.3083	MKAN_RS28355 (MKAN_RS28355)	NE
108455		11	595.1	54.1	MKAN_RS28355 (MKAN_RS28355)	NE
108480		12	738.2	61.5167	MKAN_RS28355 (MKAN_RS28355)	NE
108601		12	4379.9	364.992	MKAN_RS28360 (MKAN_RS28360)	NE
108634	YES	2	65.4	32.7	MKAN_RS28360 (MKAN_RS28360)	NE
108668		8	303.8	37.975	MKAN_RS28360 (MKAN_RS28360)	NE
108788		8	155.1	19.3875	MKAN_RS28360 (MKAN_RS28360)	NE
108854		11	1843.4	167.582	MKAN_RS28360 (MKAN_RS28360)	NE
108860		12	2851.9	237.658	MKAN_RS28360 (MKAN_RS28360)	NE
108889		12	2037.5	169.792	MKAN_RS28360 (MKAN_RS28360)	NE
108975		11	419.3	38.1182	MKAN_RS28360 (MKAN_RS28360)	NE
109098		12	2350.2	195.85	MKAN_RS28360 (MKAN_RS28360)	NE
109131		2	1.7	0.85	MKAN_RS28360 (MKAN_RS28360)	NE
109165		6	73.5	12.25	MKAN_RS28360 (MKAN_RS28360)	NE
109199		12	2125	177.083	MKAN_RS28360 (MKAN_RS28360)	NE
109337		10	943.6	94.36	MKAN_RS28360 (MKAN_RS28360)	NE
109421		12	3087	257.25	MKAN_RS28360 (MKAN_RS28360)	NE
109457		12	2045.7	170.475	MKAN_RS28360 (MKAN_RS28360)	NE
109476		12	1977.4	164.783	MKAN_RS28360 (MKAN_RS28360)	NE
109508		12	4260.8	355.067	MKAN_RS28360 (MKAN_RS28360)	NE
109562		12	4809.2	400.767	MKAN_RS28360 (MKAN_RS28360)	NE
109569		11	2103.2	191.2	MKAN_RS28360 (MKAN_RS28360)	NE
109634		12	1677.4	139.783	MKAN_RS28360 (MKAN_RS28360)	NE
109695		3	88.3	29.4333		NE
109723		10	590.3	59.03		NE
109728		10	712.8	71.28		NE
109786		10	845.3	84.53	MKAN_RS28365 (MKAN_RS28365)	NE
109789		12	1358.3	113.192	MKAN_RS28365 (MKAN_RS28365)	NE
109798		10	716.7	71.67	MKAN_RS28365 (MKAN_RS28365)	NE
109932		12	3109.3	259.108	MKAN_RS28365 (MKAN_RS28365)	NE
109948		7	538.1	76.8714	MKAN_RS28365 (MKAN_RS28365)	NE
109965		11	943.3	85.7545	MKAN_RS28365 (MKAN_RS28365)	NE
109980		12	1525.3	127.108		NE
110002		5	219.8	43.96		NE
110053		6	375.1	62.5167		NE
110062		8	82.7	10.3375		NE
110121		11	2011.6	182.873		NE
110234		8	313.3	39.1625		NE
110326		11	309.8	28.1636		NE
110460		5	83.3	16.66		NE
110717		8	634.3	79.2875	MKAN_RS28370 (MKAN_RS28370)	NE
110803		10	169.4	16.94	MKAN_RS28370 (MKAN_RS28370)	NE
110820		12	1576.8	131.4	MKAN_RS28370 (MKAN_RS28370)	NE
110936	YES	1	66	66	MKAN_RS28370 (MKAN_RS28370)	NE
111062		11	1072.5	97.5	MKAN_RS28370 (MKAN_RS28370)	NE
111234		7	371.6	53.0857	MKAN_RS28370 (MKAN_RS28370)	NE
111534		12	1809.9	150.825	MKAN_RS28370 (MKAN_RS28370)	NE
111537		12	1737.2	144.767	MKAN_RS28370 (MKAN_RS28370)	NE
111549		3	80.6	26.8667	MKAN_RS28370 (MKAN_RS28370)	NE
111710		3	187.2	62.4	MKAN_RS28370 (MKAN_RS28370)	NE
111937		7	120.9	17.2714	MKAN_RS28370 (MKAN_RS28370)	NE
112071		12	1467.2	122.267	MKAN_RS28370 (MKAN_RS28370)	NE
112098		9	325.9	36.2111	MKAN_RS28370 (MKAN_RS28370)	NE
112155		12	4854.3	404.525	MKAN_RS28370 (MKAN_RS28370)	NE
112164		12	2520.1	210.008	MKAN_RS28370 (MKAN_RS28370)	NE
112180		11	651.8	59.2545	MKAN_RS28370 (MKAN_RS28370)	NE
112188		12	1736.1	144.675	MKAN_RS28370 (MKAN_RS28370)	NE
112319		5	233.2	46.64		NE
112367		9	181.4	20.1556		NE
112497		12	1069.8	89.15		NE
112499		4	28.9	7.225		NE
112537		2	2.7	1.35		NE
112550	YES	0	0	0		NE
112561		3	2.5	0.833333		NE
112566		3	2.6	0.866667		NE
112617		3	39.6	13.2		NE
112634		12	459.1	38.2583		NE
112647		2	24	12		NE
112653	YES	0	0	0		NE
112693		12	2298.9	191.575		NE
112697		11	596.8	54.2545		NE
112727		11	1084.7	98.6091		NE
112758		12	1146.8	95.5667		NE
112761		12	1271.1	105.925		NE
112818		12	2111.4	175.95		NE
112851		8	154.2	19.275		NE
112878		0	0	0		NE
112885		7	94.9	13.5571		NE
112903		1	0.7	0.7		NE
112906		3	2.6	0.866667		NE
112914		1	0.7	0.7		NE
112952		8	390.2	48.775		NE
112972		2	1	0.5		NE
112974		4	104.1	26.025		NE
113022		4	75.4	18.85		NE
113028		7	317.2	45.3143		NE
113078		11	970	88.1818		NE
113096		3	101.2	33.7333		NE
113103		12	962.5	80.2083		NE
113110		12	1800.1	150.008		NE
113124		12	2934	244.5		NE
113141		12	3116.5	259.708	MKAN_RS28375 (MKAN_RS28375)	NE
113150		9	686.8	76.3111	MKAN_RS28375 (MKAN_RS28375)	NE
113193		12	3857.4	321.45	MKAN_RS28375 (MKAN_RS28375)	NE
113214		11	1984.9	180.445	MKAN_RS28375 (MKAN_RS28375)	NE
113241		11	1618.6	147.145	MKAN_RS28375 (MKAN_RS28375)	NE
113276		3	21.1	7.03333	MKAN_RS28375 (MKAN_RS28375)	NE
113292		12	1385.6	115.467	MKAN_RS28375 (MKAN_RS28375)	NE
113305	YES	2	103.9	51.95	MKAN_RS28375 (MKAN_RS28375)	NE
113322		5	136.1	27.22	MKAN_RS28375 (MKAN_RS28375)	NE
113414		9	450.1	50.0111	MKAN_RS28375 (MKAN_RS28375)	NE
113438		12	812.4	67.7	MKAN_RS28375 (MKAN_RS28375)	NE
113543		10	761.1	76.11	MKAN_RS28375 (MKAN_RS28375)	NE
113550		12	1061.4	88.45	MKAN_RS28375 (MKAN_RS28375)	NE
113562		9	700.1	77.7889	MKAN_RS28375 (MKAN_RS28375)	NE
113593		6	260.4	43.4	MKAN_RS28375 (MKAN_RS28375)	NE
113716		12	920	76.6667	MKAN_RS28375 (MKAN_RS28375)	NE
113719		10	790.5	79.05	MKAN_RS28375 (MKAN_RS28375)	NE
113732		11	915	83.1818	MKAN_RS28375 (MKAN_RS28375)	NE
113896	YES	0	0	0	MKAN_RS28375 (MKAN_RS28375)	NE
113919		12	3170.8	264.233	MKAN_RS28375 (MKAN_RS28375)	NE
113928		10	610.5	61.05	MKAN_RS28375 (MKAN_RS28375)	NE
113991		12	1735.1	144.592	MKAN_RS28375 (MKAN_RS28375)	NE
114004		10	521.2	52.12	MKAN_RS28375 (MKAN_RS28375)	NE
114021		9	805.6	89.5111	MKAN_RS28375 (MKAN_RS28375)	NE
114033		12	1533.5	127.792	MKAN_RS28375 (MKAN_RS28375)	NE
114189		11	1697.4	154.309	MKAN_RS28375 (MKAN_RS28375)	NE
114336		10	590.1	59.01		NE
114343		10	755.7	75.57		NE
114427		10	660.4	66.04		NE
114472		12	1699.8	141.65		NE
114499		12	1889.1	157.425		NE
114539		12	7714.3	642.858	MKAN_RS28380 (MKAN_RS28380)	NE
114597		10	1703	170.3	MKAN_RS28380 (MKAN_RS28380)	NE
114677		11	1095	99.5455	MKAN_RS28380 (MKAN_RS28380)	NE
114793		10	958.1	95.81	MKAN_RS28380 (MKAN_RS28380)	NE
114817		3	163.7	54.5667	MKAN_RS28380 (MKAN_RS28380)	NE
114824	YES	2	13	6.5	MKAN_RS28380 (MKAN_RS28380)	NE
114944		12	896.9	74.7417	MKAN_RS28380 (MKAN_RS28380)	NE
115044		4	199.5	49.875	MKAN_RS28380 (MKAN_RS28380)	NE
115145		12	1266.5	105.542	MKAN_RS28380 (MKAN_RS28380)	NE
115214		12	3688.3	307.358	MKAN_RS28380 (MKAN_RS28380)	NE
115343		12	7506.1	625.508	MKAN_RS28380 (MKAN_RS28380)	NE
115476		12	4477.2	373.1	MKAN_RS28380 (MKAN_RS28380)	NE
115545		12	2720.3	226.692	MKAN_RS28380 (MKAN_RS28380)	NE
115553		11	1146.8	104.255	MKAN_RS28380 (MKAN_RS28380)	NE
115627	YES	2	17.4	8.7	MKAN_RS28380 (MKAN_RS28380)	NE
115665		8	367.8	45.975	MKAN_RS28380 (MKAN_RS28380)	NE
115775		12	3258.5	271.542	MKAN_RS28380 (MKAN_RS28380)	NE
115967		12	4136.5	344.708	MKAN_RS28380 (MKAN_RS28380)	NE
115969		11	534	48.5455	MKAN_RS28380 (MKAN_RS28380)	NE
115977		9	996.6	110.733	MKAN_RS28380 (MKAN_RS28380)	NE
115991		12	2456.4	204.7	MKAN_RS28380 (MKAN_RS28380)	NE
116034		12	6099.7	508.308	MKAN_RS28380 (MKAN_RS28380)	NE
116133		11	942.1	85.6455	MKAN_RS28380 (MKAN_RS28380)	NE
116141		6	299	49.8333	MKAN_RS28380 (MKAN_RS28380)	NE
116147		12	2134.5	177.875	MKAN_RS28380 (MKAN_RS28380)	NE
116165		12	1309.3	109.108	MKAN_RS28380 (MKAN_RS28380)	NE
116208		10	441.2	44.12	MKAN_RS28380 (MKAN_RS28380)	NE
116252		12	830.2	69.1833	MKAN_RS28380 (MKAN_RS28380)	NE
116255		12	2183.2	181.933	MKAN_RS28380 (MKAN_RS28380)	NE
116354		11	538.6	48.9636	MKAN_RS28380 (MKAN_RS28380)	NE
116381		6	173.3	28.8833	MKAN_RS28380 (MKAN_RS28380)	NE
116465		11	664.3	60.3909	MKAN_RS28380 (MKAN_RS28380)	NE
116483		12	4118	343.167	MKAN_RS28380 (MKAN_RS28380)	NE
116727		5	193.8	38.76	MKAN_RS28380 (MKAN_RS28380)	NE
116882		8	336	42	MKAN_RS28385 (MKAN_RS28385)	NE
116903		12	1883.2	156.933	MKAN_RS28385 (MKAN_RS28385)	NE
116920		9	636.7	70.7444	MKAN_RS28385 (MKAN_RS28385)	NE
116941		12	3488.2	290.683	MKAN_RS28385 (MKAN_RS28385)	NE
116962		12	1321.1	110.092	MKAN_RS28385 (MKAN_RS28385)	NE
117065		10	349.2	34.92	MKAN_RS28385 (MKAN_RS28385)	NE
117098		9	549.1	61.0111	MKAN_RS28385 (MKAN_RS28385)	NE
117146		12	3191.1	265.925	MKAN_RS28385 (MKAN_RS28385)	NE
117167		12	6940	578.333	MKAN_RS28385 (MKAN_RS28385)	NE
117170		12	2313.5	192.792	MKAN_RS28385 (MKAN_RS28385)	NE
117421		12	1363.8	113.65	MKAN_RS28390 (MKAN_RS28390)	NE
117568		12	1182.1	98.5083	MKAN_RS28390 (MKAN_RS28390)	NE
117588		11	652.8	59.3455	MKAN_RS28390 (MKAN_RS28390)	NE
117613		11	1331.9	121.082	MKAN_RS28390 (MKAN_RS28390)	NE
117735	YES	3	3.2	1.06667	MKAN_RS28390 (MKAN_RS28390)	NE
117747		12	4365	363.75	MKAN_RS28390 (MKAN_RS28390)	NE
117863	YES	5	139.9	27.98	MKAN_RS28390 (MKAN_RS28390)	NE
117933		12	5002.5	416.875		NE
117944		12	1702.2	141.85		NE
117954		12	1433.3	119.442		NE
118047		12	2599.4	216.617		NE
118116		11	924.6	84.0545	MKAN_RS28395 (MKAN_RS28395)	NE
118137		12	1658.7	138.225	MKAN_RS28395 (MKAN_RS28395)	NE
118141		12	3871.8	322.65	MKAN_RS28395 (MKAN_RS28395)	NE
118157		9	628.7	69.8556	MKAN_RS28395 (MKAN_RS28395)	NE
118199		12	2324.9	193.742	MKAN_RS28395 (MKAN_RS28395)	NE
118217		12	2279.2	189.933	MKAN_RS28395 (MKAN_RS28395)	NE
118238		12	5836.2	486.35	MKAN_RS28395 (MKAN_RS28395)	NE
118304		11	783.8	71.2545	MKAN_RS28395 (MKAN_RS28395)	NE
118444		11	1870.4	170.036	MKAN_RS29050 (MKAN_RS29050)	NE
118508		12	1895.4	157.95	MKAN_RS29050 (MKAN_RS29050)	NE
118592		9	477.1	53.0111	MKAN_RS29050 (MKAN_RS29050)	NE
118612	YES	0	0	0	MKAN_RS29050 (MKAN_RS29050)	NE
118845		12	3762.2	313.517	MKAN_RS28405 (MKAN_RS28405)	NE
118991	YES	0	0	0	MKAN_RS28405 (MKAN_RS28405)	NE
119053		12	3932.4	327.7	MKAN_RS28405 (MKAN_RS28405)	NE
119059		12	5572.1	464.342	MKAN_RS28405 (MKAN_RS28405)	NE
119149	YES	6	288.9	48.15	MKAN_RS28405 (MKAN_RS28405)	NE
119173		12	2429.5	202.458	MKAN_RS28405 (MKAN_RS28405)	NE
119185		10	321.7	32.17	MKAN_RS28405 (MKAN_RS28405)	NE
119204		12	2903.8	241.983	MKAN_RS28405 (MKAN_RS28405)	NE
119206		12	3153.9	262.825	MKAN_RS28405 (MKAN_RS28405)	NE
119252		12	1868.7	155.725	MKAN_RS28405 (MKAN_RS28405)	NE
119410		2	66.2	33.1	MKAN_RS28405 (MKAN_RS28405)	NE
119431		12	3801.1	316.758	MKAN_RS28405 (MKAN_RS28405)	NE
119441		12	2118.6	176.55	MKAN_RS28405 (MKAN_RS28405)	NE
119474		11	957.2	87.0182	MKAN_RS28405 (MKAN_RS28405)	NE
119681		7	313.7	44.8143	MKAN_RS28405 (MKAN_RS28405)	NE
119854		5	89.9	17.98	MKAN_RS28405 (MKAN_RS28405)	NE
119882		6	262.3	43.7167	MKAN_RS28405 (MKAN_RS28405)	NE
120046		12	1760.9	146.742	MKAN_RS30920 (MKAN_RS30920)	NE
120084		9	534.7	59.4111	MKAN_RS30920 (MKAN_RS30920)	NE
120174		6	323.8	53.9667	MKAN_RS28410 (MKAN_RS28410)	NE
120204	YES	4	221.9	55.475	MKAN_RS28410 (MKAN_RS28410)	NE
120236		12	2034.4	169.533	MKAN_RS28410 (MKAN_RS28410)	NE
120278		10	1034.1	103.41	MKAN_RS28410 (MKAN_RS28410)	NE
120284		12	1308.9	109.075	MKAN_RS28410 (MKAN_RS28410)	NE
120308		12	3833.8	319.483	MKAN_RS28410 (MKAN_RS28410)	NE
120353		10	913.2	91.32	MKAN_RS28410 (MKAN_RS28410)	NE
120434		8	135.1	16.8875	MKAN_RS28410 (MKAN_RS28410)	NE
120502		5	96.1	19.22	MKAN_RS28410 (MKAN_RS28410)	NE
120608		11	1223.1	111.191	MKAN_RS28410 (MKAN_RS28410)	NE
120683		10	830.8	83.08	MKAN_RS28410 (MKAN_RS28410)	NE
120708		11	793.6	72.1455	MKAN_RS28410 (MKAN_RS28410)	NE
120740		11	975	88.6364	MKAN_RS28410 (MKAN_RS28410)	NE
120759		11	1231.4	111.945	MKAN_RS28410 (MKAN_RS28410)	NE
120781		12	1058.3	88.1917	MKAN_RS28410 (MKAN_RS28410)	NE
120824		11	829.2	75.3818	MKAN_RS28410 (MKAN_RS28410), MKAN_RS30925 (MKAN_RS30925)	NE
120839		9	505.5	56.1667	MKAN_RS30925 (MKAN_RS30925)	NE
120865	YES	0	0	0	MKAN_RS30925 (MKAN_RS30925)	NE
120971		10	815.6	81.56		NE
121015		4	14	3.5		NE
121031		12	706.9	58.9083		NE
121056		12	436.7	36.3917		NE
121132		12	1515.2	126.267		NE
121239		9	96.6	10.7333		NE
121323		12	2221.8	185.15	MKAN_RS28415 (MKAN_RS28415)	NE
121346		12	2353.8	196.15	MKAN_RS28415 (MKAN_RS28415)	NE
121424		1	0.7	0.7	MKAN_RS28415 (MKAN_RS28415)	NE
121617		12	3236.4	269.7	MKAN_RS28415 (MKAN_RS28415)	NE
121683		12	1191.6	99.3	MKAN_RS28415 (MKAN_RS28415)	NE
121797		11	360.5	32.7727	MKAN_RS28415 (MKAN_RS28415)	NE
121824		5	193.4	38.68	MKAN_RS28415 (MKAN_RS28415)	NE
121966		2	41.6	20.8		NE
121979		8	337.5	42.1875		NE
122006		6	163.1	27.1833		NE
122052		6	92.3	15.3833		NE
122080		7	65	9.28571		NE
122186		4	10.9	2.725		NE
122252		12	1019.6	84.9667	MKAN_RS28420 (MKAN_RS28420)	NE
122284		7	320.1	45.7286	MKAN_RS28420 (MKAN_RS28420)	NE
122363		12	6920.2	576.683	MKAN_RS28420 (MKAN_RS28420)	NE
122365		12	3055.4	254.617	MKAN_RS28420 (MKAN_RS28420)	NE
122378		11	410.3	37.3	MKAN_RS28420 (MKAN_RS28420)	NE
122403		1	0.9	0.9	MKAN_RS28420 (MKAN_RS28420)	NE
122428		2	32.5	16.25	MKAN_RS28420 (MKAN_RS28420)	NE
122649		12	2719.5	226.625		NE
122676		12	3803.1	316.925	MKAN_RS28425 (MKAN_RS28425)	NE
122713		12	3428	285.667	MKAN_RS28425 (MKAN_RS28425)	NE
122857		12	1998.4	166.533	MKAN_RS28425 (MKAN_RS28425)	NE
122976		12	1003	83.5833	MKAN_RS28425 (MKAN_RS28425)	NE
122980		12	3507.4	292.283	MKAN_RS28425 (MKAN_RS28425)	NE
123079		12	1460.1	121.675	MKAN_RS28425 (MKAN_RS28425)	NE
123082		12	387	32.25	MKAN_RS28425 (MKAN_RS28425)	NE
123222		2	1.7	0.85		NE
123239		12	346.1	28.8417		NE
123264		11	271.6	24.6909		NE
123340		12	923.2	76.9333		NE
123447		6	68.5	11.4167		NE
123515		11	1595.6	145.055	MKAN_RS28430 (MKAN_RS28430)	NE
123682		8	354	44.25	MKAN_RS28430 (MKAN_RS28430)	NE
123732		12	2942.3	245.192	MKAN_RS28430 (MKAN_RS28430)	NE
123995		5	97	19.4	MKAN_RS28435 (MKAN_RS28435)	NE
124033		10	843.4	84.34	MKAN_RS28435 (MKAN_RS28435)	NE
124111		11	1959.9	178.173	MKAN_RS28435 (MKAN_RS28435)	NE
124118	YES	2	3.7	1.85	MKAN_RS28435 (MKAN_RS28435)	NE
124152		9	460.3	51.1444	MKAN_RS28435 (MKAN_RS28435)	NE
124201		12	2439.1	203.258	MKAN_RS28435 (MKAN_RS28435)	NE
124354		8	641.8	80.225	MKAN_RS28435 (MKAN_RS28435)	NE
124418		7	328.2	46.8857	MKAN_RS28435 (MKAN_RS28435)	NE
124530		11	1413.9	128.536	MKAN_RS28435 (MKAN_RS28435)	NE
124608	YES	5	236.6	47.32	MKAN_RS28435 (MKAN_RS28435)	NE
124638		11	1064.9	96.8091	MKAN_RS28435 (MKAN_RS28435)	NE
124644		12	1853.2	154.433	MKAN_RS28435 (MKAN_RS28435)	NE
124677		11	737.7	67.0636	MKAN_RS28435 (MKAN_RS28435)	NE
124728		1	2.3	2.3	MKAN_RS28435 (MKAN_RS28435)	NE
124743		4	36.2	9.05	MKAN_RS28435 (MKAN_RS28435)	NE
124818		11	859.8	78.1636	MKAN_RS28435 (MKAN_RS28435)	NE
124833		11	531.2	48.2909	MKAN_RS28435 (MKAN_RS28435)	NE
124911		8	146.2	18.275	MKAN_RS28435 (MKAN_RS28435)	NE
124946		9	324.1	36.0111	MKAN_RS28435 (MKAN_RS28435)	NE
124965	YES	1	0.9	0.9	MKAN_RS28435 (MKAN_RS28435)	NE
125110		2	1	0.5		NE
125150		10	374.7	37.47		NE
125196		9	335.9	37.3222		NE
125224		8	80.8	10.1		NE
125330		6	86.8	14.4667		NE
[truncated: 253 more rows]

## Sheet: Gene essentiality data
List of essentiality calls based on the motif-dependent Hidden Markov Model of essentiality for all annotated genes in the M. kansasii ATCC 12478 plasmid pMK12478. Final state call key: ES, essential; GD, growth-defect; NE, nonessential; GA, growth-advantage; and N/A, not assessable.
Locus tag	Gene name	Number of TA sites	Number of sites belonging to essential state	Number of sites belonging to growth-defect state	Number of sites belonging to nonessential state	Number of sites belonging to growth-advantage state	Fraction of sites with insertions	Mean normalized read-count At non-zero sites	Final state call
MKAN_RS27765	-	9	0	0	9	0	0.8889	189.12	NE
MKAN_RS27770	-	11	0	0	11	0	0.9091	52.40	NE
MKAN_RS27775	-	3	0	0	3	0	1.0000	42.00	NE
MKAN_RS27780	-	2	0	0	2	0	1.0000	109.50	NE
MKAN_RS27785	-	15	0	0	15	0	0.9333	58.64	NE
MKAN_RS27790	-	6	0	0	6	0	1.0000	78.00	NE
MKAN_RS27795	-	5	0	0	5	0	1.0000	67.60	NE
MKAN_RS27800	-	5	0	0	5	0	1.0000	171.20	NE
MKAN_RS27805	-	5	0	0	5	0	1.0000	100.80	NE
MKAN_RS27810	-	4	0	0	4	0	1.0000	92.50	NE
MKAN_RS27815	-	8	0	0	8	0	1.0000	60.88	NE
MKAN_RS27820	-	9	0	0	9	0	0.6667	29.83	NE
MKAN_RS27835	-	5	0	0	5	0	1.0000	82.00	NE
MKAN_RS27840	-	7	0	0	7	0	1.0000	82.86	NE
MKAN_RS27845	-	5	0	0	5	0	1.0000	128.80	NE
MKAN_RS27855	-	8	0	0	8	0	0.8750	177.86	NE
MKAN_RS27860	-	5	0	0	5	0	1.0000	47.00	NE
MKAN_RS27865	-	15	0	0	15	0	1.0000	122.40	NE
MKAN_RS27870	-	5	0	0	5	0	0.6000	6.33	NE
MKAN_RS29005	-	5	0	0	2	3	1.0000	246.60	GA
MKAN_RS29010	-	3	0	0	0	3	1.0000	268.33	GA
MKAN_RS27880	-	6	0	0	0	6	1.0000	359.67	GA
MKAN_RS27885	-	9	0	0	0	9	1.0000	264.56	GA
MKAN_RS31260	-	5	0	0	0	5	1.0000	274.00	GA
MKAN_RS27895	-	11	0	0	0	11	1.0000	135.18	GA
MKAN_RS27900	-	8	0	0	0	8	1.0000	210.75	GA
MKAN_RS27910	-	17	0	0	10	7	1.0000	284.59	NE
MKAN_RS27925	-	7	0	0	7	0	1.0000	157.14	NE
MKAN_RS27935	-	13	0	0	13	0	1.0000	50.15	NE
MKAN_RS27940	-	15	0	0	15	0	0.8667	60.85	NE
MKAN_RS27945	-	25	0	0	25	0	1.0000	153.04	NE
MKAN_RS27950	-	28	0	0	28	0	0.9643	150.33	NE
MKAN_RS27960	-	16	0	0	16	0	0.9375	160.60	NE
MKAN_RS27965	-	8	0	0	8	0	1.0000	167.00	NE
MKAN_RS27975	-	1	0	0	1	0	1.0000	357.00	NE
MKAN_RS27980	-	10	0	0	10	0	1.0000	66.80	NE
MKAN_RS27990	-	13	0	0	13	0	1.0000	127.46	NE
MKAN_RS27995	-	17	0	0	17	0	0.9412	128.88	NE
MKAN_RS28000	-	7	0	0	7	0	1.0000	103.71	NE
MKAN_RS28005	-	14	0	0	14	0	0.9286	125.46	NE
MKAN_RS31355	-	3	0	0	3	0	1.0000	42.00	NE
MKAN_RS28020	-	17	0	0	17	0	0.8824	37.47	NE
MKAN_RS30895	-	3	0	0	3	0	0.6667	15.00	NE
MKAN_RS28025	-	7	0	0	7	0	1.0000	22.43	NE
MKAN_RS30140	-	18	0	0	18	0	0.9444	60.29	NE
MKAN_RS28040	-	2	0	0	2	0	1.0000	23.50	NE
MKAN_RS28045	-	17	0	0	17	0	0.8824	98.87	NE
MKAN_RS28050	-	16	0	0	16	0	0.8125	26.62	NE
MKAN_RS29020	-	7	0	0	7	0	0.8571	159.00	NE
MKAN_RS28060	-	2	0	0	2	0	0.5000	9.00	NE
MKAN_RS28065	-	8	0	0	8	0	1.0000	112.25	NE
MKAN_RS28070	-	13	0	0	13	0	1.0000	111.23	NE
MKAN_RS28075	-	3	0	0	3	0	1.0000	169.33	NE
MKAN_RS30900	-	2	0	0	2	0	0.5000	18.00	NE
MKAN_RS28080	-	7	0	0	7	0	1.0000	38.86	NE
MKAN_RS28085	-	29	0	0	29	0	0.9310	65.26	NE
MKAN_RS28090	-	27	0	0	27	0	1.0000	90.11	NE
MKAN_RS28095	-	8	0	0	8	0	0.8750	48.29	NE
MKAN_RS28100	-	7	0	0	7	0	1.0000	85.43	NE
MKAN_RS28105	eccA	30	0	0	30	0	0.8667	48.77	NE
MKAN_RS28110	eccE	23	0	0	23	0	0.9130	75.05	NE
MKAN_RS28115	mycP	20	0	0	20	0	0.8500	69.47	NE
MKAN_RS28120	eccD	14	0	0	14	0	0.7143	156.50	NE
MKAN_RS28130	-	10	0	0	2	8	1.0000	279.00	GA
MKAN_RS28135	-	3	0	0	0	3	1.0000	301.00	GA
MKAN_RS28140	-	6	0	0	0	6	1.0000	397.50	GA
MKAN_RS28145	-	14	0	0	0	14	1.0000	281.07	GA
MKAN_RS28150	-	5	0	0	0	5	1.0000	304.40	GA
MKAN_RS28155	-	63	0	0	52	11	0.9365	165.81	NE
MKAN_RS28160	eccB	16	0	0	16	0	0.9375	61.67	NE
MKAN_RS28165	-	12	0	0	12	0	0.9167	125.82	NE
MKAN_RS29025	-	13	0	0	13	0	1.0000	132.77	NE
MKAN_RS28180	-	21	0	0	21	0	1.0000	235.76	NE
MKAN_RS28185	-	3	0	0	3	0	1.0000	25.33	NE
MKAN_RS28190	-	8	0	0	8	0	1.0000	109.00	NE
MKAN_RS28195	-	23	0	0	23	0	0.9130	174.10	NE
MKAN_RS28200	-	6	0	0	6	0	0.8333	223.80	NE
MKAN_RS28205	tnpB	22	0	0	22	0	0.9545	89.81	NE
MKAN_RS28215	-	21	0	0	21	0	0.9048	118.89	NE
MKAN_RS30145	-	20	0	0	20	0	1.0000	82.50	NE
MKAN_RS30905	-	9	0	0	9	0	1.0000	119.67	NE
MKAN_RS30910	-	11	0	0	0	11	1.0000	157.27	GA
MKAN_RS28225	-	5	0	0	0	5	1.0000	297.60	GA
MKAN_RS28230	-	19	0	0	16	3	1.0000	166.11	NE
MKAN_RS28235	-	20	15	0	5	0	0.3500	48.00	ES
MKAN_RS28240	-	13	0	0	13	0	0.9231	167.17	NE
MKAN_RS28245	-	10	0	0	10	0	0.9000	146.89	NE
MKAN_RS28250	-	6	0	0	6	0	0.8333	298.60	NE
MKAN_RS28255	-	5	0	0	5	0	0.4000	8.00	NE
MKAN_RS29035	-	7	0	0	7	0	1.0000	89.86	NE
MKAN_RS28265	-	7	0	0	7	0	1.0000	52.57	NE
MKAN_RS28275	-	7	0	0	7	0	1.0000	59.86	NE
MKAN_RS28280	-	29	0	0	29	0	0.9655	192.29	NE
MKAN_RS28285	-	7	0	0	7	0	1.0000	67.71	NE
MKAN_RS28290	-	14	0	13	0	1	0.4286	3.67	GD
MKAN_RS28295	-	8	0	0	0	8	1.0000	180.88	GA
MKAN_RS28300	-	19	0	0	0	19	0.9474	348.78	GA
MKAN_RS28305	-	5	0	0	0	5	1.0000	382.80	GA
MKAN_RS28310	-	5	0	0	0	5	1.0000	211.20	GA
MKAN_RS28315	-	22	0	0	13	9	1.0000	329.27	NE
MKAN_RS29040	-	14	0	0	14	0	1.0000	169.86	NE
MKAN_RS28325	-	14	0	0	14	0	1.0000	25.79	NE
MKAN_RS29045	-	4	0	4	0	0	0.5000	1.00	GD
MKAN_RS28335	-	5	0	0	0	5	1.0000	328.40	GA
MKAN_RS28340	-	6	0	0	0	6	1.0000	157.33	GA
MKAN_RS28345	-	5	0	0	0	5	1.0000	407.20	GA
MKAN_RS28350	-	11	0	0	11	0	1.0000	61.82	NE
MKAN_RS28355	-	7	0	0	7	0	1.0000	62.57	NE
MKAN_RS28360	-	20	0	0	20	0	0.9500	164.53	NE
MKAN_RS28365	-	6	0	0	6	0	1.0000	104.33	NE
MKAN_RS28370	-	17	0	0	17	0	1.0000	95.00	NE
MKAN_RS28375	-	26	0	0	26	0	0.9615	98.76	NE
MKAN_RS28380	-	34	0	0	34	0	1.0000	159.97	NE
MKAN_RS28385	-	10	0	0	10	0	1.0000	175.10	NE
MKAN_RS28390	-	7	0	0	7	0	0.8571	125.67	NE
MKAN_RS28395	-	8	0	0	8	0	1.0000	190.62	NE
MKAN_RS29050	-	4	0	0	4	0	0.7500	118.00	NE
MKAN_RS28405	-	17	0	0	17	0	0.9412	165.94	NE
MKAN_RS30920	-	2	0	0	2	0	1.0000	96.00	NE
MKAN_RS28410	-	16	0	0	16	0	1.0000	87.62	NE
MKAN_RS30925	-	3	0	0	3	0	0.6667	55.50	NE
MKAN_RS28415	-	7	0	0	7	0	0.8571	132.67	NE
MKAN_RS28420	-	7	0	0	7	0	0.8571	163.50	NE
MKAN_RS28425	-	7	0	0	7	0	1.0000	185.71	NE
MKAN_RS28430	-	3	0	0	3	0	1.0000	135.67	NE
MKAN_RS28435	-	20	0	0	20	0	0.8500	68.35	NE
MKAN_RS28440	-	4	0	0	4	0	1.0000	94.75	NE
MKAN_RS28445	-	8	0	0	8	0	1.0000	92.50	NE
MKAN_RS28450	-	12	0	0	12	0	1.0000	89.00	NE
MKAN_RS30930	-	3	0	0	3	0	1.0000	68.00	NE
MKAN_RS28455	-	9	0	0	9	0	1.0000	84.22	NE
MKAN_RS28460	-	5	0	0	5	0	1.0000	110.60	NE
MKAN_RS28465	-	12	0	0	12	0	1.0000	128.00	NE
MKAN_RS28470	-	12	0	0	12	0	1.0000	125.75	NE
MKAN_RS28475	-	9	0	0	9	0	1.0000	48.22	NE
MKAN_RS29055	-	6	0	0	6	0	0.8333	35.00	NE
MKAN_RS28485	-	65	0	0	65	0	1.0000	115.98	NE
MKAN_RS28490	-	9	0	0	9	0	1.0000	229.44	NE
MKAN_RS28495	-	4	0	0	4	0	1.0000	141.50	NE
MKAN_RS28500	-	7	0	0	7	0	1.0000	308.29	NE
MKAN_RS28505	-	6	0	0	6	0	1.0000	117.17	NE
MKAN_RS28510	-	3	0	0	3	0	1.0000	143.67	NE
MKAN_RS28515	-	7	0	0	7	0	1.0000	65.29	NE
MKAN_RS28520	-	5	0	0	5	0	1.0000	318.80	NE
MKAN_RS27760	-	4	0	0	4	0	1.0000	108.75	NE
