# Supplementary material for: Comprehensive essentiality analysis of the Mycobacterium kansasii genome by saturation transposon mutagenesis and deep sequencing
Source: mBio. 2023 Jun 23;14(4):e00573-23. doi: 10.1128/mbio.00573-23 (PMC10470612; doi:10.1128/mbio.00573-23)
Supplement: Dataset S7 — M. kansasii pMK12478 and M. avium subsp. hominissuis pMD2 mutual orthologs along with essentiality state calls. [file mbio.00573-23-s0008.xlsx]

## Sheet: Sheet1
Dataset S7. List of M. kansasii pMK12478 and M.avium subsp. Hominissuis pMD2 mutual orthologs along with essentiality state callsa
aAs defined by this study (pMK12478) and Dragset et al., 2019 (34) (pMD2). State call key: ES, essential; GD, growth-defect; NE, nonessential; GA, growth-advantage.
pMK12478			pMD2			% Identity
Locus tag	Gene name	Final state call	Locus tag	Gene name	Final state call
MKAN_RS27995	-	NE	B6K05_25200	-	NE	66.67
MKAN_RS28000	-	NE	B6K05_25195	-	NE	61.7
MKAN_RS28025	-	NE	B6K05_25170	-	NE	60
MKAN_RS28040	-	NE	B6K05_25165	-	NE	71.11
MKAN_RS28045	-	NE	B6K05_25160	-	NE	83.21
MKAN_RS28050	-	NE	B6K05_25155	-	NE	88.64
MKAN_RS28065	-	NE	B6K05_25150	-	NE	82.72
MKAN_RS28070	-	NE	B6K05_25145	-	NE	91.93
MKAN_RS28080	-	NE	B6K05_25135	-	NE	71.43
MKAN_RS28085	-	NE	B6K05_25130	-	NE	90.76
MKAN_RS28090	-	NE	B6K05_25125	-	NE	91.11
MKAN_RS28105	eccA	NE	B6K05_25115	-	NE	92.69
MKAN_RS28110	eccE	NE	B6K05_25110	-	NE	81.36
MKAN_RS28115	mycP	NE	B6K05_25105	-	NE	92.38
MKAN_RS28120	eccD	NE	B6K05_25100	-	NE	50
MKAN_RS28130	-	GA	B6K05_25090	-	GA	81.62
MKAN_RS28135	-	GA	B6K05_25085	-	GA	98.95
MKAN_RS28140	-	GA	B6K05_25080	-	GA	94.95
MKAN_RS28145	-	GA	B6K05_25075	-	GA	89.47
MKAN_RS28150	-	GA	B6K05_25070	-	GA	87.88
MKAN_RS28155	-	NE	B6K05_25065	-	NE	79.1
MKAN_RS28160	eccB	NE	B6K05_25055	-	NE	89.91
MKAN_RS28165	-	NE	B6K05_25050	-	NE	79.47
MKAN_RS28180	-	NE	B6K05_25375	-	NE	77.73
MKAN_RS28185	-	NE	B6K05_25370	-	NE	78.38
MKAN_RS28215	-	NE	B6K05_25365	-	NE	56.43
MKAN_RS30145	-	NE	B6K05_25360	-	NE	92.81
MKAN_RS28225	-	GA	B6K05_25355	-	NE	72.97
MKAN_RS28245	-	NE	B6K05_25350	-	NE	88.1
MKAN_RS29035	-	NE	B6K05_25340	-	NE	65.59
MKAN_RS28265	-	NE	B6K05_25335	-	NE	84.11
MKAN_RS28275	-	NE	B6K05_25330	-	NE	84.44
MKAN_RS28285	-	NE	B6K05_25325	-	NE	91.37
MKAN_RS28290	-	GD	B6K05_25320	-	GD	85.31
MKAN_RS28295	-	GA	B6K05_25315	-	GA	70
MKAN_RS28300	-	GA	B6K05_25310	-	GA	77.25
MKAN_RS28305	-	GA	B6K05_25305	-	GA	78.43
MKAN_RS28310	-	GA	B6K05_25300	-	GA	80.61
MKAN_RS28315	-	NE	B6K05_25295	-	NE	88.29
MKAN_RS29040	-	NE	B6K05_25290	-	NE	87.15
MKAN_RS28325	-	NE	B6K05_25285	-	NE	95.2
MKAN_RS29045	-	GD	B6K05_25280	-	NE	90.58
MKAN_RS28425	-	NE	B6K05_25260	-	NE	80.95
MKAN_RS28455	-	NE	B6K05_25255	-	NE	76.47
MKAN_RS28460	-	NE	B6K05_25250	-	NE	83.56
MKAN_RS28470	-	NE	B6K05_25245	-	NE	91.94
MKAN_RS28475	-	NE	B6K05_25240	-	NE	82.86
MKAN_RS29055	-	NE	B6K05_25235	-	NE	72.06
MKAN_RS28485	-	NE	B6K05_25230	-	NE	81.32
