# Supplementary material for: Comprehensive essentiality analysis of the Mycobacterium kansasii genome by saturation transposon mutagenesis and deep sequencing
Source: mBio. 2023 Jun 23;14(4):e00573-23. doi: 10.1128/mbio.00573-23 (PMC10470612; doi:10.1128/mbio.00573-23)
Supplement: Dataset S8 — Essentiality of the five ESX loci in M. kansasii and M. tuberculosis. [file mbio.00573-23-s0009.xlsx]

## Sheet: Sheet1
Dataset S8. Essentialitya of the five ESX loci in M. kansasii and M. tuberculosis. aAs defined by this study (M. kansasii) and Dejesus et al., 2017 (35) (M. tuberculosis). Final state call key: ES (yellow fill), essential; GD (orange fill), growth-defect; NE (green fill), nonessential; GA (blue fill), growth-advantage; N/A, not assessable; and N/D, not determined.
ESX-1 locus and associated espACD locus						ESX-2 locus						ESX-3 locus						ESX-4 locus						ESX-5 locus
Gene name	M. kansasii ATCC 12478		M. tuberculosis H37Rv			Gene name	M. kansasii ATCC 12478		M. tuberculosis H37Rv						M. tuberculosis H37Rv			Gene name	M. kansasii ATCC 12478		M. tuberculosis H37Rv			Gene name	M. kansasii ATCC 12478		M. tuberculosis H37Rv
	Locus tag	Final state call	Loucs tag	Final state call			Locus tag	Final state call	Loucs tag	Final state call		Gene name	Locus tag	Final state call	Loucs tag	Final state call			Locus tag	Final state call	Loucs tag	Final state call			Locus tag	Final state call	Loucs tag	Final state call
espE	MKAN_RS13800	NE	Rv3864	NE		eccA2	MKAN_RS13905	NE	Rv3884c	NE		eccA3	MKAN_RS16180	ES	Rv0282	ES		eccB4	MKAN_RS19165	NE	Rv3450c	NE		eccB5	MKAN_RS00155	ES	Rv1782	GD
espF	MKAN_RS13805	NE	Rv3865	NE		eccE2	MKAN_RS13910	NE	Rv3885c	NE		eccB3	MKAN_RS16185	ES	Rv0283	ES		mycP4	MKAN_RS19170	NE	Rv3449	NE		eccC5	MKAN_RS00160	ES	Rv1783	GD
espG1	MKAN_RS13810	NE	Rv3866	NE		mycP2	MKAN_RS13915	NE	Rv3886c	NE		eccC3	MKAN_RS16190	ES	Rv0284	ES		eccD4	MKAN_RS19175	NE	Rv3448	NE		cyp143	MKAN_RS00165	NE	Rv1785c	NE
espH	MKAN_RS13815	NE	Rv3867	NE		eccD2	MKAN_RS13920	NE	Rv3887c	NE		PE5	MKAN_RS16195	ES	Rv0285	ES		eccC4	MKAN_RS19180	NE	Rv3447c	NE		-	MKAN_RS00170	NE	Rv1786	N/A
eccA1	MKAN_RS13820	NE	Rv3868	NE		-	MKAN_RS13925	NE	Rv3888c	NE		PPE4	MKAN_RS16200	ES	Rv0286	ES		-	MKAN_RS19185	NE	Rv3446c	NE		PPE25	MKAN_RS00175	NE	Rv1787	GA
eccB1	MKAN_RS13825	NE	Rv3869	NE		espG2	MKAN_RS13930	NE	Rv3889c	NE		esxG	MKAN_RS16205	GD	Rv0287	GD		esxU	MKAN_RS19190	GA	Rv3445c	NE		PE18	MKAN_RS00180	NE	Rv1788	GA
eccCa1	MKAN_RS13830	NE	Rv3870	NE		esxC	MKAN_RS13935	NE	Rv3890c	NE		esxH	MKAN_RS16210	GD	Rv0288	GD		esxT	MKAN_RS19195	GA	Rv3444c	NE		PPE26	MKAN_RS00185	NE	Rv1789	GA
eccCb1	MKAN_RS13835	GA	Rv3871	NE		esxD	MKAN_RS13940	GA	Rv3891c	NE		espG3	MKAN_RS16215	ES	Rv0289	ES								PPE27	-	-	Rv1790	GA
PE35	MKAN_RS13840	GA	Rv3872	NE		PPE69	MKAN_RS13945	GA	Rv3892c	NE		eccD3	MKAN_RS16220	ES	Rv0290	ES								PE19	MKAN_RS00190	NE	Rv1791	NE
PPE68	MKAN_RS13845	GA	Rv3873	NE		PE36	MKAN_RS13950	GA	Rv3893c	NE		mycP3	MKAN_RS16225	ES	Rv0291	ES								esxM	MKAN_RS00195	NE	Rv1792	N/D
esxB	MKAN_RS13850	GA	Rv3874	NE		-	MKAN_RS13955	NE	-	-		eccE3	MKAN_RS16230	ES	Rv0292	ES								esxN	MKAN_RS00200	NE	Rv1793	NE
esxA	MKAN_RS13855	GA	Rv3875	NE		eccC2	MKAN_RS13960	NE	Rv3894c	NE														-	MKAN_RS00205	ES	Rv1794	GD
espI	MKAN_RS29685	GA	Rv3876	NE		eccB2	MKAN_RS13965	N/D	Rv3895c	NE														eccD5	MKAN_RS00210	ES	Rv1795	GD
eccD1	MKAN_RS13870	GA	Rv3877	NE																				mycP5	MKAN_RS00215	ES	Rv1796	GD
espJ	MKAN_RS13875	GA	Rv3878	GA																				eccE5	MKAN_RS00220	ES	Rv1797	GD
espK	MKAN_RS13880	GA	Rv3879c	GA																				eccA5	MKAN_RS00225	NE	Rv1798	NE
espL	MKAN_RS13885	GA	Rv3880c	GA
espB	MKAN_RS13890	GA	Rv3881c	GA
eccE1	MKAN_RS13895	NE	Rv3882c	GA
mycP1	MKAN_RS13900	NE	Rv3883c	NE
espD	MKAN_RS12075	GA	Rv3614c	NE
espC	MKAN_RS12080	GA	Rv3615c	NE
espA	MKAN_RS12085	GA	Rv3616c	NE
