# Supplementary material for: Comprehensive essentiality analysis of the Mycobacterium kansasii genome by saturation transposon mutagenesis and deep sequencing
Source: mBio. 2023 Jun 23;14(4):e00573-23. doi: 10.1128/mbio.00573-23 (PMC10470612; doi:10.1128/mbio.00573-23)
Supplement: Dataset S9 — Essentiality of M. tuberculosis genes not represented in Dejesus et al., 2017 (35). [file mbio.00573-23-s0010.xlsx]

## Sheet: Sheet1
Dataset 9. Essentiality of M. tuberculosis H37Rv genes not represented in Dejesus et al., 2017 (35).
State call key: ES, essential; GD, growth-defect; NE, nonessential; GA, growth-advantage; N/A, not assessable; and N/D, not determined.
Locus tag	Gene coodrdinates	TA site coordinates	TA site state call	Final state call
RV1984a	2,228,676..2,228,906	2228678	GA	GA
		2228767	GA
		2228771	GA
Rv2386a	2,680,458..2,680,667	2680475	NE	NE
		2680530	NE
		2680594	NE
		2680647	NE
Rv1155a	1,282,030..1,282,218	1282034	NE	NE
		1282145	NE
Rv0997a	1,113,861..1,114,112	1113877	NE	NE
		1113880	NE
		1113949	NE
		1114060	NE
		1114079	NE
Rv3202a	3,580,286..3,580,495	3580296	NE	NE
		3580320	NE
		3580391	NE
		3580490	NE
Rv2975a	3,331,854..3,332,048	3331881	NE	NE
Rv0063a	68,418..68,579	68441	NE	NE
		68574	NE
Rv0115a	139,956..140,144	139995	NE	NE
		140104	NE
		140115	NE
Rv1088a	1,215,225..1,215,407	1215251	NE	NE
		1215275	NE
Rv1138a	1,265,034..1,265,438	1265319	NE	NE
		1265362	NE
Rv1228a	1,371,529..1,371,702	1371538	GA	GA
		1371549	GA
		1371625	GA
Rv1735a	1,961,887..1,962,129	1961895	NE	NE
		1961906	NE
		1961975	NE
		1962042	NE
		1962084	NE
Rv2104a	2,364,797..2,365,054	2364800	NE	NE
		2364852	NE
		2364988	NE
Rv2256a (Rv2255c)	2,528,980..2,529,174	2528986	NE	NE
		2528991	NE
		2529024	NE
Rv2308a	2,581,145..2,581,477	2581275	NE	NE
		2581435	NE
Rv2490a	2,806,323..2,806,529	2806334	NE	NE
Rv2512a	2,829,954..2,830,139	2829978	NE	NE
		2829998	NE
		2830024	NE
		2830092	NE
		2830103	NE
		2830105	NE
Rv3178a	3,547,037..3,547,330	3547101	NE	NE
		3547127	NE
		3547180	NE
		3547185	NE
Rv3430a	3,848,844..3,848,999	3848859	NE	NE
		3848897	NE
		3848900	NE
